# Supplementary material for: Spatial transcriptomic characterization of COVID-19 pneumonitis identifies immune circuits related to tissue injury
Source: JCI Insight. 2023 Jan 24;8(2):e157837. doi: 10.1172/jci.insight.157837 (PMC9977306; doi:10.1172/jci.insight.157837)
Supplement: Supplemental table 3 [file jciinsight-8-157837-s176.xlsx]

## Sheet: DEG of mild vs severe DAD
	logFC	AveExpr	t	P.Value	adj.P.Val	B	gene
SAMSN1	0.656471	8.85779	7.38679	2.90786e-09	2.69712e-06	10.9946	5.93672	SAMSN1
TNFRSF12A	-0.717998	8.78897	-7.36169	3.18997e-09	2.69712e-06	10.9137	-5.92151	TNFRSF12A
AREG	-0.707989	8.57324	-7.18076	6.42512e-09	3.62163e-06	10.3266	-5.8053	AREG
CAPN2	-0.683372	9.81948	-6.68045	2.91908e-08	1.0067e-05	8.6937	-5.54622	CAPN2
IL10RA	0.721285	9.25433	6.67023	2.97664e-08	1.0067e-05	8.68669	5.54281	IL10RA
ITGA3	-0.970502	9.21589	-6.58022	4.27228e-08	1.20407e-05	8.3702	-5.47921	ITGA3
LCP1	0.855414	10.575	6.46223	1.14331e-07	2.63159e-05	8.03135	5.30234	LCP1
CD55	-1.14647	9.73536	-6.25703	1.33872e-07	2.63159e-05	7.31686	-5.27346	CD55
IL1RL1	-0.703733	8.57436	-6.26034	1.43568e-07	2.63159e-05	7.3151	-5.26062	IL1RL1
FSTL3	-0.639857	9.03075	-6.1928	1.55623e-07	2.63159e-05	7.14853	-5.24578	FSTL3
CCL5	1.36619	9.41319	6.13428	2.01162e-07	3.09241e-05	7.00347	5.19826	CCL5
LAMA5	-0.749449	8.89458	-6.03197	2.74554e-07	3.63252e-05	6.70429	-5.14013	LAMA5
CD74	0.883613	14.712	6.02596	2.79259e-07	3.63252e-05	6.17911	5.13693	CD74
MCAM	-0.834518	8.96855	-6.01163	3.00777e-07	3.63296e-05	6.53294	-5.12296	MCAM
CD9	-1.23506	9.84457	-5.9363	3.86097e-07	4.2654e-05	6.30184	-5.07569	CD9
HLA-DRA	0.927372	12.9604	5.90065	4.20551e-07	4.2654e-05	6.23982	5.05941	HLA-DRA
GNA11	-0.427833	8.73424	-5.92463	4.2881e-07	4.2654e-05	6.2484	-5.0557	GNA11
CD53	0.60378	10.3372	5.83063	5.38871e-07	5.06239e-05	5.98888	5.01193	CD53
KRT18	-1.51015	10.6715	-5.81394	6.38688e-07	5.31167e-05	5.85631	-4.97914	KRT18
TRAC	1.19796	8.91223	5.92955	6.63603e-07	5.31167e-05	6.20405	4.97172	TRAC
HLA-DOA	0.646147	8.64913	5.77211	6.76476e-07	5.31167e-05	5.68652	4.968	HLA-DOA
PVR	-0.42423	8.46589	-5.77393	6.91051e-07	5.31167e-05	5.72457	-4.96386	PVR
CGAS	0.347909	8.11034	5.70616	8.19923e-07	6.02821e-05	5.44005	4.93056	CGAS
EPHA2	-0.333119	7.89194	-5.63889	1.05454e-06	7.32819e-05	5.21974	-4.88118	EPHA2
LAMA3	-0.443482	8.08129	-5.63066	1.08341e-06	7.32819e-05	5.21757	-4.87585	LAMA3
CEACAM6	-1.61011	9.93006	-5.62264	1.20205e-06	7.55724e-05	5.31224	-4.8553	CEACAM6
FLNA	-0.458309	11.5133	-5.58604	1.23498e-06	7.55724e-05	5.1751	-4.84994	FLNA
KRT7	-1.54566	9.71652	-5.59654	1.25509e-06	7.55724e-05	5.20589	-4.84674	KRT7
LY96	0.364002	8.32858	5.57184	1.29604e-06	7.55724e-05	5.08113	4.84036	LY96
IRF8	0.499385	8.94054	5.65272	1.48281e-06	8.08498e-05	5.36607	4.81354	IRF8
C2	0.58058	9.25362	5.56895	1.49252e-06	8.08498e-05	5.12083	4.81224	C2
KRT19	-1.20156	8.85733	-5.54762	1.55993e-06	8.08498e-05	5.00906	-4.8034	KRT19
NOTCH3	-0.663017	8.81236	-5.52111	1.57779e-06	8.08498e-05	4.93848	-4.80112	NOTCH3
NR4A1	-0.503917	8.98425	-5.51489	1.73942e-06	8.65105e-05	4.94706	-4.78156	NR4A1
HOPX	-1.03689	10.2197	-5.47233	1.90019e-06	9.18063e-05	4.85267	-4.76376	HOPX
CD3E	0.854377	8.30433	5.48065	2.49604e-06	0.000117245	4.68182	4.70845	CD3E
FLNB	-0.505617	8.77464	-5.36843	2.6315e-06	0.000120267	4.45334	-4.69767	FLNB
PTPRC	0.747667	9.55864	5.34556	2.8482e-06	0.000124641	4.47704	4.68147	PTPRC
SLAMF7	0.869877	8.38605	5.35096	2.87463e-06	0.000124641	4.29497	4.67958	SLAMF7
TRBC1/2	1.08522	9.43327	5.3599	2.96225e-06	0.000125229	4.41489	4.67342	TRBC1/2
BCL2L1	-0.388399	9.2593	-5.32028	3.07699e-06	0.000126907	4.35143	-4.66561	BCL2L1
HLA-DMB	0.633424	9.85064	5.32078	3.1557e-06	0.000127054	4.37141	4.66042	HLA-DMB
HLA-DQA1	0.752242	9.2709	5.27646	3.64641e-06	0.000142209	4.16315	4.63058	HLA-DQA1
GNLY	1.36883	9.63868	5.27098	3.7615e-06	0.000142209	4.19422	4.62414	GNLY
CD276	-0.511493	9.03249	-5.28284	3.78439e-06	0.000142209	4.21586	-4.62289	CD276
KLF4	-0.599933	8.82091	-5.26139	3.98616e-06	0.000146373	4.11921	-4.6121	KLF4
CCR2	0.421111	7.89233	5.2358	4.06833e-06	0.000146373	3.87328	4.60786	CCR2
LAMB3	-0.587556	8.44496	-5.22923	4.28941e-06	0.000151112	3.95	-4.59684	LAMB3
TNFSF10	0.711596	9.20291	5.20914	4.51692e-06	0.000151543	3.94488	4.58606	TNFSF10
SPRY2	-0.299877	8.00879	-5.23663	4.55325e-06	0.000151543	3.91936	-4.58438	SPRY2
PDCD1LG2	0.323568	7.89134	5.19259	4.70084e-06	0.000151543	3.7376	4.57771	PDCD1LG2
CXCL9	2.09085	9.60713	5.20213	4.74006e-06	0.000151543	3.91488	4.57598	CXCL9
PPP2CB	-0.397644	9.08233	-5.19028	4.78616e-06	0.000151543	3.92092	-4.57395	PPP2CB
CD59	-0.630411	9.28447	-5.19337	4.83935e-06	0.000151543	3.95566	-4.57163	CD59
IL2RG	0.75558	9.04499	5.24151	4.97518e-06	0.000152964	4.02302	4.56583	IL2RG
CTSS	0.623542	10.7552	5.13644	5.76945e-06	0.000174217	3.81477	4.53467	CTSS
MS4A6A	0.674357	9.60945	5.12801	6.081e-06	0.00017789	3.74691	4.52355	MS4A6A
GIMAP4	0.710073	9.29513	5.1158	6.22298e-06	0.00017789	3.6609	4.51867	GIMAP4
FCER1G	0.49513	10.1507	5.14175	6.31101e-06	0.00017789	3.84874	4.51569	FCER1G
SFN	-0.833361	9.17208	-5.12257	6.31188e-06	0.00017789	3.715	-4.51566	SFN
THBD	-0.682867	9.28546	-5.0897	7.04128e-06	0.000195193	3.62227	-4.49244	THBD
CCND1	-0.817229	9.52302	-5.04677	7.79451e-06	0.000209259	3.49927	-4.47075	CCND1
TNFSF13B	0.392002	8.68181	5.05959	7.79617e-06	0.000209259	3.42268	4.47071	TNFSF13B
APOL6	0.443556	9.31198	5.0223	8.43298e-06	0.000222815	3.39176	4.45389	APOL6
JUP	-0.502987	8.7958	-5.00698	8.7815e-06	0.000228454	3.33127	-4.44519	JUP
WIPF1	0.614484	9.76767	5.03055	9.79936e-06	0.000244356	3.49326	4.42155	WIPF1
GZMA	1.07283	8.89476	4.99172	9.80148e-06	0.000244356	3.18139	4.42151	GZMA
BAMBI	-0.272887	7.92038	-4.97445	9.82625e-06	0.000244356	3.06729	-4.42096	BAMBI
TACSTD2	-0.575119	8.39067	-4.97651	1.02937e-05	0.000252269	3.14551	-4.41091	TACSTD2
LTBR	-0.432459	9.18652	-4.96956	1.08475e-05	0.000262045	3.24734	-4.39955	LTBR
PPP3CB	0.222533	8.22015	4.95965	1.21439e-05	0.000284658	3.06218	4.37499	PPP3CB
SLC25A1	-0.322401	8.85768	-4.90861	1.21567e-05	0.000284658	3.01524	-4.37476	SLC25A1
ANXA1	-0.531964	10.3614	-4.90539	1.22886e-05	0.000284658	3.10467	-4.3724	ANXA1
CCR5	0.535126	8.33589	5.01669	1.26065e-05	0.000288077	3.20697	4.36683	CCR5
CD3D	0.736967	8.49465	4.91768	1.29326e-05	0.000291587	2.89412	4.36124	CD3D
CD48	0.650543	8.56255	4.9002	1.32857e-05	0.000295607	2.86204	4.35535	CD48
SERINC1	-0.359869	9.27908	-4.89615	1.38082e-05	0.000303242	3.02492	-4.34689	SERINC1
PKP3	-0.327656	7.93821	-4.85911	1.4477e-05	0.000313854	2.71092	-4.3365	PKP3
CD37	0.395538	9.33602	4.83994	1.54269e-05	0.000330215	2.82571	4.3225	CD37
RAC2	0.658906	9.11798	4.83314	1.59269e-05	0.000336656	2.75704	4.31546	RAC2
DOCK9	-0.362585	8.60921	-4.82387	1.63454e-05	0.000341235	2.69253	-4.30973	DOCK9
BST2	0.394203	9.5047	4.82882	1.6634e-05	0.000341746	2.8127	4.30586	BST2
FCGR3A	0.486372	9.08029	4.81407	1.67898e-05	0.000341746	2.70251	4.30379	FCGR3A
ZAP70	0.736647	8.20185	4.85375	1.69761e-05	0.000341746	2.6381	4.30135	ZAP70
GDF15	-0.940465	8.73786	-4.79787	1.8264e-05	0.000362751	2.62796	-4.28512	GDF15
TFE3	-0.252284	8.86805	-4.78999	1.84486e-05	0.000362751	2.61467	-4.28288	TFE3
SLC1A5	-0.273222	9.04853	-4.77416	1.90952e-05	0.000367583	2.6046	-4.27522	SLC1A5
PDGFA	-0.411314	8.67238	-4.78065	1.91291e-05	0.000367583	2.57115	-4.27482	PDGFA
CD40	0.497401	8.80479	4.78178	2.00262e-05	0.000380498	2.53471	4.2646	CD40
GRB2	0.336541	9.68772	4.7378	2.17905e-05	0.000408627	2.54894	4.24571	GRB2
IL4R	-0.273584	9.33567	-4.74129	2.199e-05	0.000408627	2.54666	-4.24366	IL4R
JAK2	0.353718	8.66015	4.73439	2.24872e-05	0.000409692	2.39498	4.23865	JAK2
JAM3	-0.340156	8.61918	-4.77248	2.25319e-05	0.000409692	2.51753	-4.2382	JAM3
TMPRSS2	-0.559778	8.66312	-4.71905	2.3188e-05	0.000417137	2.37135	-4.23175	TMPRSS2
CD2	0.799697	8.54641	4.75914	2.48574e-05	0.000442461	2.3972	4.21609	CD2
INPP5D	0.430544	8.66678	4.69064	2.55741e-05	0.000450477	2.2423	4.20967	INPP5D
CTNNB1	-0.388546	10.169	-4.67845	2.65147e-05	0.000462231	2.40619	-4.2015	CTNNB1
ITGAL	0.604228	8.71934	4.67323	2.70719e-05	0.000467128	2.18317	4.1968	ITGAL
JAK3	0.616036	8.89714	4.66568	2.75468e-05	0.000468588	2.20307	4.19285	JAK3
FOXA2	-0.233465	7.88175	-4.69353	2.78374e-05	0.000468588	2.15452	-4.19047	FOXA2
IFITM1	0.621102	9.56423	4.69719	2.79878e-05	0.000468588	2.3949	4.18925	IFITM1
FURIN	-0.385753	9.45456	-4.64341	2.92243e-05	0.000484493	2.25674	-4.17943	FURIN
CD8B	0.439628	8.09953	4.63676	3.01534e-05	0.000495042	1.99238	4.1723	CD8B
GNG12	-0.428446	9.07562	-4.61298	3.23103e-05	0.000521938	2.11106	-4.15654	GNG12
FCGR1A	0.412937	8.73249	4.61464	3.26729e-05	0.000521938	2.03125	4.15399	FCGR1A
LILRB4	0.441214	9.21648	4.60998	3.27176e-05	0.000521938	2.0936	4.15368	LILRB4
C1QA	0.58287	11.6112	4.59543	3.44393e-05	0.000543619	2.18233	4.14193	C1QA
SERINC2	-0.345472	7.96635	-4.59211	3.47196e-05	0.000543619	1.87543	-4.14007	SERINC2
TNFRSF10A	-0.2555	8.28201	-4.58697	3.53396e-05	0.000548251	1.90004	-4.13601	TNFRSF10A
FN1	-0.751572	14.0259	-4.59168	3.63221e-05	0.00055837	2.07936	-4.12971	FN1
IL2RA	0.42432	8.22769	4.59252	3.87396e-05	0.00058071	1.858	4.11487	IL2RA
HLA-F	0.453988	11.2791	4.55922	3.88412e-05	0.00058071	2.07275	4.11427	HLA-F
ICAM3	0.310513	8.25116	4.57872	3.88899e-05	0.00058071	1.83631	4.11398	ICAM3
ITGB1	-0.411399	11.2469	-4.55861	3.9149e-05	0.00058071	2.07709	-4.11245	ITGB1
CD27	0.356455	7.75502	4.58148	3.98042e-05	0.000585294	1.74408	4.10861	CD27
STAT4	0.346556	8.13702	4.54808	4.0253e-05	0.000586792	1.73241	4.10602	STAT4
CD300A	0.295115	8.05149	4.53661	4.14471e-05	0.000599035	1.68868	4.09926	CD300A
LYZ	0.932343	12.2569	4.53738	4.19074e-05	0.000600126	2.00585	4.0967	LYZ
ATM	0.305399	8.86888	4.53737	4.24776e-05	0.000600126	1.81638	4.09357	ATM
APP	-0.424755	10.6552	-4.52774	4.266e-05	0.000600126	2.00141	-4.09258	APP
PSMB9	0.603119	9.67305	4.53494	4.33339e-05	0.000600126	1.91276	4.08895	PSMB9
GBP1	0.915729	9.15064	4.52976	4.35861e-05	0.000600126	1.79665	4.0876	GBP1
CYBB	0.565138	9.86825	4.52261	4.3652e-05	0.000600126	1.90424	4.08725	CYBB
PRKCE	-0.316519	8.37712	-4.52761	4.48727e-05	0.000611933	1.74692	-4.08084	PRKCE
DDX58	0.262273	8.2627	4.50707	4.56965e-05	0.000618182	1.63481	4.07661	DDX58
EPCAM	-0.676413	8.36862	-4.50874	4.76944e-05	0.00063523	1.6721	-4.06665	EPCAM
PSMB5	-0.246829	9.17496	-4.49337	4.7708e-05	0.00063523	1.76344	-4.06658	PSMB5
HLA-DOB	0.197814	7.82359	4.47522	5.06692e-05	0.000669387	1.45409	4.05252	HLA-DOB
CDKN1B	0.280435	9.20764	4.45332	5.43331e-05	0.000707213	1.61967	4.03616	CDKN1B
PYCR2	-0.286915	8.1266	-4.48346	5.43688e-05	0.000707213	1.53921	-4.03601	PYCR2
PSMB10	0.415281	8.7934	4.45019	5.58028e-05	0.000720324	1.53328	4.02989	PSMB10
TOLLIP	-0.219977	8.24598	-4.41766	6.09817e-05	0.000777702	1.35486	-4.00898	TOLLIP
GPSM3	0.330933	8.69659	4.4412	6.11676e-05	0.000777702	1.46497	4.00826	GPSM3
NKG7	0.969449	9.26283	4.47171	6.19831e-05	0.00078219	1.62544	4.00513	NKG7
TMEM163	-0.35375	8.52083	-4.4129	6.34629e-05	0.000794932	1.40826	-3.99955	TMEM163
LCN2	-0.370503	7.85331	-4.39813	6.56437e-05	0.000816203	1.25849	-3.99155	LCN2
ABL1	-0.222416	8.63122	-4.37905	7.34381e-05	0.000899881	1.28516	-3.96486	ABL1
HLA-DPA1	0.454392	9.9883	4.35865	7.40796e-05	0.000899881	1.42692	3.96279	HLA-DPA1
IKBKE	0.296141	8.08125	4.36338	7.43956e-05	0.000899881	1.15192	3.96177	IKBKE
C3	0.856987	10.28	4.36709	7.45023e-05	0.000899881	1.44547	3.96143	C3
EWSR1	0.225688	10.0194	4.32112	8.32286e-05	0.000998153	1.32923	3.93491	EWSR1
ROBO4	-0.396593	8.4928	-4.30229	9.01404e-05	0.00107343	1.07054	-3.9157	ROBO4
CD96	0.490904	8.12693	4.29454	9.20278e-05	0.00108821	0.907947	3.9107	CD96
CD6	0.443537	7.95126	4.29	9.32126e-05	0.00108821	0.867191	3.90761	CD6
CD8A	0.640576	8.50801	4.29345	9.3312e-05	0.00108821	0.97634	3.90736	CD8A
TNFRSF10B	-0.237608	8.92298	-4.30715	9.41521e-05	0.00109049	1.12949	-3.90519	TNFRSF10B
IFI16	0.391796	9.12781	4.271	9.85868e-05	0.00112542	1.04526	3.89404	IFI16
EGFR	-0.324093	8.32363	-4.26849	9.86901e-05	0.00112542	0.93094	-3.89379	EGFR
LAG3	0.457142	8.02134	4.26937	9.91649e-05	0.00112542	0.854292	3.89263	LAG3
ASL	-0.28936	8.38215	-4.2742	0.000101514	0.0011444	0.931935	-3.88694	ASL
LTBP1	-0.559042	8.92848	-4.25952	0.000107997	0.00120942	0.998337	-3.87189	LTBP1
CASP1	0.339443	8.64526	4.22477	0.000116033	0.00129087	0.833117	3.85436	CASP1
EZH2	0.26869	8.23926	4.20595	0.000120255	0.00132909	0.684988	3.84561	EZH2
IRF2	0.23504	8.52228	4.2148	0.000122414	0.00133853	0.75317	3.84124	IRF2
ITGA2	-0.506811	8.82827	-4.21327	0.000122692	0.00133853	0.870875	-3.84068	ITGA2
ICAM2	-0.33061	8.3911	-4.1938	0.000125145	0.00135064	0.712354	-3.83582	ICAM2
GZMK	0.666859	8.06875	4.1998	0.0001254	0.00135064	0.59351	3.83532	GZMK
STAT1	0.743808	9.9115	4.20113	0.000126961	0.00135881	0.924733	3.83228	STAT1
MLF1	-0.203338	7.51109	-4.24414	0.00013028	0.00138555	0.692816	-3.82593	MLF1
B2M	0.639147	14.5438	4.18041	0.000136915	0.00144702	0.963991	3.81368	B2M
CLEC7A	0.376467	8.8143	4.15806	0.000140765	0.00147847	0.64938	3.80682	CLEC7A
TMEM45B	-0.273943	8.02054	-4.16426	0.000142928	0.00149192	0.553633	-3.80305	TMEM45B
DST	-0.40938	8.93945	-4.14658	0.000149293	0.00154808	0.664809	-3.79224	DST
RRAD	-0.360476	8.28139	-4.13735	0.000150139	0.00154808	0.535443	-3.79084	RRAD
GBP4	0.623618	9.19989	4.13752	0.000152065	0.00155844	0.648191	3.78767	GBP4
ETS2	-0.41155	9.98618	-4.13522	0.000155128	0.0015711	0.787424	-3.78271	ETS2
TECR	-0.240569	8.95938	-4.12468	0.000155793	0.0015711	0.611243	-3.78165	TECR
FZD4	-0.285434	8.2295	-4.12764	0.000156088	0.0015711	0.50152	-3.78118	FZD4
LCK	0.459625	8.04087	4.12798	0.000160304	0.00157236	0.409067	3.77454	LCK
BMP2	-0.261676	7.81101	-4.12539	0.000160884	0.00157236	0.432173	-3.77364	BMP2
SLAMF6	0.402073	8.05258	4.11564	0.000161414	0.00157236	0.358757	3.77282	SLAMF6
CTSW	0.680554	8.62339	4.11949	0.000161523	0.00157236	0.450056	3.77265	CTSW
ASNS	-0.227996	8.42789	-4.11599	0.00016168	0.00157236	0.470681	-3.77241	ASNS
FLT3LG	0.314084	8.10126	4.12785	0.000161792	0.00157236	0.435804	3.77223	FLT3LG
CASP8	0.339872	8.56029	4.10939	0.00016432	0.0015878	0.466109	3.76836	CASP8
MET	-0.257458	7.83986	-4.10581	0.000168209	0.00161375	0.372627	-3.76252	MET
PIK3CD	0.412985	8.84276	4.1003	0.000168914	0.00161375	0.485787	3.76148	PIK3CD
CD63	-0.300717	11.7722	-4.09533	0.000174112	0.00165406	0.742632	-3.75389	CD63
DUSP10	0.202242	8.14515	4.08514	0.000176725	0.0016695	0.337527	3.75016	DUSP10
CMTM4	-0.245199	7.85634	-4.08248	0.000177715	0.00166953	0.271112	-3.74875	CMTM4
CSF2RB	0.449504	8.38757	4.05961	0.000192828	0.0018015	0.282923	3.72823	CSF2RB
CDH1	-0.584356	8.55142	-4.0585	0.000196375	0.00182456	0.349864	-3.72364	CDH1
SLC11A1	-0.744883	9.12267	-4.06507	0.000201407	0.00186109	0.462352	-3.71725	SLC11A1
HLA-DMA	0.415982	10.0389	4.04053	0.000205705	0.00189047	0.501481	3.71191	HLA-DMA
IFI35	0.292651	8.59468	4.02587	0.000212664	0.00194387	0.223922	3.70348	IFI35
CMKLR1	0.390595	8.43918	4.02269	0.000215838	0.00196227	0.189279	3.69972	CMKLR1
TRAF1	0.351593	8.03446	4.01838	0.000218622	0.00197695	0.0671542	3.69647	TRAF1
ZBTB16	-0.411194	8.44704	-3.99851	0.000233488	0.00210015	0.152469	-3.67972	ZBTB16
CARD11	0.34515	8.11919	3.99367	0.000235951	0.00211107	0.0150643	3.67705	CARD11
ELMO1	0.223857	8.37572	4.00095	0.000238663	0.0021241	0.0966561	3.67413	ELMO1
TNC	-0.83761	10.1932	-3.98626	0.000248041	0.002196	0.354744	-3.66427	TNC
THBS1	-0.877282	12.0285	-3.95078	0.000277983	0.00244828	0.339856	-3.635	THBS1
JAML	0.29888	8.32224	3.94731	0.000281057	0.00245516	-0.0469823	3.63216	JAML
GZMB	0.90841	9.04678	3.94421	0.000281668	0.00245516	0.0262264	3.6316	GZMB
GZMH	0.554711	8.26914	3.96014	0.00028726	0.00249106	-0.0697127	3.62653	GZMH
MAPK3	-0.201891	8.60486	-3.93464	0.000291576	0.00251559	-0.0467666	-3.62267	MAPK3
RHOB	-0.589456	10.1441	-3.92338	0.000294656	0.00252925	0.188402	-3.61995	RHOB
LAIR1	0.293806	8.71005	3.89548	0.00031843	0.00271952	-0.143441	3.59983	LAIR1
IFITM2	-0.322942	10.6191	-3.9	0.000321591	0.00273272	0.152138	-3.59726	IFITM2
IFNAR2	0.162888	8.85024	3.89587	0.000340514	0.00287905	-0.14033	3.58235	IFNAR2
ITGB4	-0.207346	7.90208	-3.87134	0.00034357	0.00289043	-0.315618	-3.58002	ITGB4
TRAF3	0.229126	8.1211	3.86432	0.000350524	0.00293434	-0.31386	3.57478	TRAF3
CCL19	1.18249	8.64245	3.89607	0.000358083	0.00298285	-0.20358	3.56919	CCL19
ALCAM	-0.423978	9.39739	-3.84676	0.000370599	0.00307197	-0.10981	-3.56018	ALCAM
IRAK1	-0.224305	8.75678	-3.85311	0.000374465	0.00308888	-0.250077	-3.55745	IRAK1
IFNLR1	-0.220321	8.35913	-3.83634	0.000382021	0.00313591	-0.387187	-3.5522	IFNLR1
HELLS	0.216085	7.93715	3.8302	0.00038929	0.00318014	-0.499239	3.54724	HELLS
CD69	0.38666	8.26184	3.83635	0.000394731	0.00320908	-0.393906	3.54358	CD69
ITGB7	0.298622	8.13208	3.82219	0.000418608	0.00338692	-0.461172	3.52807	ITGB7
IFNGR2	0.263189	9.46703	3.80453	0.000421142	0.0033912	-0.271369	3.52647	IFNGR2
DLL4	-0.275292	8.10199	-3.80144	0.000430454	0.00344975	-0.490626	-3.52067	DLL4
HLA-B	0.641919	13.6443	3.792	0.000440141	0.00349775	-0.0781057	3.51477	HLA-B
PPL	-0.294242	7.95498	-3.78853	0.00044228	0.00349775	-0.543288	-3.51348	PPL
CD7	0.430967	8.0847	3.79433	0.000442649	0.00349775	-0.553022	3.51326	CD7
CDK4	-0.261644	8.69571	-3.79056	0.000445651	0.0035051	-0.434052	-3.51146	CDK4
CXCL5	-0.484046	8.10417	-3.77945	0.000465539	0.00364457	-0.529793	-3.49984	CXCL5
TICAM1	-0.168309	8.22585	-3.76038	0.000481896	0.00375374	-0.625327	-3.49062	TICAM1
GIMAP6	0.272815	8.60754	3.76	0.000483924	0.00375374	-0.553125	3.4895	GIMAP6
KITLG	-0.338832	8.25095	-3.75811	0.000486737	0.00375832	-0.576761	-3.48795	KITLG
GADD45A	-0.282692	8.3887	-3.75715	0.000489516	0.0037626	-0.577437	-3.48643	GADD45A
PEBP1	-0.298348	9.39667	-3.75517	0.000492514	0.00376851	-0.378626	-3.4848	PEBP1
GATA3	0.244246	7.95092	3.74296	0.000508135	0.00387052	-0.74927	3.47643	GATA3
CSF1	-0.313378	8.62144	-3.7359	0.000519144	0.00393159	-0.622534	-3.47068	CSF1
TNFAIP3	0.580036	9.51774	3.75383	0.000521469	0.00393159	-0.413977	3.46948	TNFAIP3
CYLD	0.253713	8.42036	3.73338	0.000523128	0.00393159	-0.692828	3.46863	CYLD
TGFB2	-0.257543	8.14446	-3.72597	0.000540305	0.00403762	-0.701884	-3.45994	TGFB2
BATF	0.364697	8.02378	3.72221	0.000544659	0.00403762	-0.747702	3.45777	BATF
JAG1	-0.261717	8.29299	-3.73233	0.00054588	0.00403762	-0.685999	-3.45717	JAG1
HCK	0.349893	8.67582	3.73896	0.000547873	0.00403762	-0.637578	3.45619	HCK
FGF2	-0.331884	8.00171	-3.72468	0.00054924	0.00403762	-0.736046	-3.45552	FGF2
H3C10	0.626257	10.6068	3.71792	0.000551561	0.00403762	-0.402741	3.45438	H3C10
IRS1	-0.246788	8.187	-3.7156	0.000557136	0.00403996	-0.725599	-3.45167	IRS1
PHGDH	-0.199442	7.9832	-3.71188	0.000558368	0.00403996	-0.79483	-3.45107	PHGDH
SIGLEC1	0.448291	8.71216	3.71576	0.000561062	0.00403996	-0.652545	3.44977	SIGLEC1
NECTIN2	-0.230703	8.77684	-3.76047	0.000562903	0.00403996	-0.513902	-3.44889	NECTIN2
KAT2B	0.1849	8.38921	3.72578	0.000563826	0.00403996	-0.714252	3.44844	KAT2B
TYMP	0.516875	10.5481	3.70258	0.000583881	0.004166	-0.416215	3.43899	TYMP
FPR3	0.35535	8.80774	3.68432	0.000614351	0.00436499	-0.736886	3.4252	FPR3
C3AR1	0.227674	8.40104	3.668	0.00063756	0.00451093	-0.834028	3.41511	C3AR1
POU2AF1	0.332828	7.81831	3.66775	0.000642924	0.00452994	-0.926738	3.41283	POU2AF1
PDK1	0.275433	8.13977	3.68891	0.00064975	0.00455904	-0.849407	3.40995	PDK1
SH2D1A	0.257987	7.74556	3.65801	0.00065713	0.00459177	-0.982903	3.40687	SH2D1A
SLC16A2	-0.242788	8.07669	-3.64928	0.000677775	0.00471653	-0.925387	-3.39842	SLC16A2
MFGE8	-0.307595	8.88273	-3.6475	0.000686475	0.00475749	-0.771032	-3.39492	MFGE8
CACNB3	-0.212346	7.92951	-3.64934	0.000694594	0.00479411	-0.972147	-3.3917	CACNB3
PCK2	-0.19092	8.23522	-3.63451	0.000705044	0.00484646	-0.938898	-3.38761	PCK2
HLA-DQB1	0.271593	8.89548	3.63302	0.000712	0.00487446	-0.856906	3.38492	HLA-DQB1
SOCS2	-0.217825	8.35931	-3.63232	0.000732468	0.00499437	-0.891801	-3.37713	SOCS2
IFNAR1	0.16693	8.45613	3.60507	0.000775266	0.00526166	-0.995081	3.36148	IFNAR1
JADE1	-0.19549	8.20674	-3.60167	0.000777892	0.00526166	-1.08061	-3.36054	JADE1
IRF7	0.299313	8.76204	3.57065	0.000859238	0.00578873	-1.0389	3.33297	IRF7
DUSP8	-0.191846	8.05255	-3.56353	0.000879482	0.0059016	-1.14676	-3.32649	DUSP8
PARP9	0.27949	9.2082	3.55848	0.000894732	0.00598021	-0.975118	3.32169	PARP9
CACNA1H	-0.1773	7.76639	-3.55885	0.00090411	0.00601909	-1.26856	-3.31878	CACNA1H
KLRK1	0.619498	8.47609	3.56219	0.000939881	0.0062327	-1.18908	3.30793	KLRK1
NRP1	-0.312275	9.26903	-3.51899	0.000994671	0.00657027	-1.07983	-3.29203	NRP1
CD81	-0.281301	11.4091	-3.51111	0.00102423	0.00673919	-0.864188	-3.28379	CD81
OLFML2B	0.228371	8.13545	3.50252	0.00104631	0.00685778	-1.33253	3.27777	OLFML2B
HAVCR2	0.288352	8.83201	3.49875	0.00105748	0.00690425	-1.22399	3.27477	HAVCR2
ITGAV	-0.34847	9.58444	-3.49205	0.00107703	0.00700481	-1.09396	-3.26959	ITGAV
OAS1	0.254495	8.21733	3.49481	0.00108216	0.00701126	-1.33466	3.26825	OAS1
CIC	-0.15327	8.33115	-3.48807	0.00108973	0.00701912	-1.38416	-3.26627	CIC
GOT1	-0.208846	8.15577	-3.48871	0.00109168	0.00701912	-1.35897	-3.26577	GOT1
HLA-C	0.355458	11.984	3.48976	0.00110697	0.00709046	-0.899656	3.26183	HLA-C
CD46	-0.284424	9.62952	-3.46917	0.00115608	0.00737711	-1.11827	-3.2495	CD46
TNFSF14	0.249862	7.9832	3.46576	0.00116577	0.007411	-1.47297	3.24712	TNFSF14
DDIT3	-0.237789	8.06571	-3.45511	0.00120342	0.00762164	-1.45976	-3.23807	DDIT3
PLA2G4F	-0.300055	8.10527	-3.4539	0.0012185	0.00768834	-1.46306	-3.23451	PLA2G4F
ID1	-0.579857	9.79072	-3.44754	0.00123313	0.00775024	-1.15783	-3.2311	ID1
STAT2	0.248154	9.47847	3.45313	0.00123747	0.00775024	-1.20957	3.2301	STAT2
CFB	0.404324	9.00064	3.45064	0.00124722	0.00777366	-1.35003	3.22785	CFB
IRF1	0.360726	8.0381	3.4429	0.0012504	0.00777366	-1.5237	3.22713	IRF1
IGF1R	-0.22864	8.4545	-3.43317	0.00128023	0.00792995	-1.51257	-3.22037	IGF1R
CXCR4	0.515036	9.03313	3.42973	0.00131005	0.00808502	-1.39587	3.21377	CXCR4
PARP12	0.192861	8.65492	3.42817	0.00132097	0.00812278	-1.44561	3.21138	PARP12
TGFBR1	-0.232135	8.87234	-3.41651	0.00134609	0.00823798	-1.42358	-3.20597	TGFBR1
MST1R	-0.164105	7.92611	-3.41501	0.00134996	0.00823798	-1.64493	-3.20514	MST1R
LRP5	-0.210037	7.95374	-3.41179	0.0013627	0.00823798	-1.64454	-3.20244	LRP5
PLA2G2A	0.634535	8.31106	3.43582	0.00136289	0.00823798	-1.56699	3.2024	PLA2G2A
NECTIN1	-0.173499	7.95282	-3.41793	0.00136406	0.00823798	-1.60412	-3.20215	NECTIN1
SPRY1	-0.25049	8.23344	-3.4154	0.00138063	0.00830834	-1.57177	-3.19867	SPRY1
IL2RB	0.451038	8.51481	3.40929	0.00138881	0.00832791	-1.60314	3.19697	IL2RB
CXCL10	1.09868	9.26333	3.39842	0.00144119	0.00861148	-1.47563	3.18627	CXCL10
FZD6	-0.191934	8.35126	-3.3966	0.0014508	0.00863837	-1.60538	-3.18435	FZD6
TAP1	0.493905	10.071	3.38456	0.00148486	0.00881014	-1.31746	3.17763	TAP1
CXCL14	0.242866	7.63189	3.37972	0.00149701	0.00882767	-1.82913	3.17526	CXCL14
MAVS	-0.171527	8.53679	-3.39377	0.00149825	0.00882767	-1.59425	-3.17502	MAVS
WIF1	-0.419914	8.2015	-3.38351	0.00151513	0.00889611	-1.61287	-3.17177	WIF1
MLPH	-0.582025	8.36691	-3.38198	0.00152222	0.00890683	-1.61901	-3.17041	MLPH
GATA2	-0.353828	8.4984	-3.36924	0.00154795	0.00902615	-1.61436	-3.16554	GATA2
CXCL11	0.681929	8.2444	3.37045	0.00155412	0.009031	-1.70235	3.16438	CXCL11
MCM4	0.187528	8.35768	3.37042	0.0016208	0.00938623	-1.71562	3.15214	MCM4
STC1	-0.277236	7.64551	-3.34559	0.0016543	0.00954749	-1.82878	-3.14616	STC1
PRDX5	-0.277591	9.26924	-3.34144	0.0016712	0.00961227	-1.56526	-3.14318	PRDX5
ITGA5	-0.303028	9.27234	-3.32801	0.00174868	0.0100238	-1.55261	-3.1299	ITGA5
KLRD1	0.394832	8.29882	3.31694	0.00180578	0.0102669	-1.87795	3.12045	KLRD1
PRF1	0.659364	8.88481	3.31783	0.00180832	0.0102669	-1.72043	3.12003	PRF1
PDCD1	0.224853	8.00565	3.31389	0.0018093	0.0102669	-1.87241	3.11987	PDCD1
ARID2	0.144742	8.24007	3.30927	0.00184772	0.0104498	-1.85141	3.11368	ARID2
TNFRSF11A	-0.14555	7.929	-3.30112	0.00187686	0.0105725	-1.95437	-3.10906	TNFRSF11A
PRKACB	0.248095	8.18642	3.30032	0.00188191	0.0105725	-1.87468	3.10826	PRKACB
FZD8	-0.134597	7.90314	-3.29748	0.00189656	0.0106162	-1.9756	-3.10597	FZD8
CD3G	0.237029	7.62867	3.29592	0.00190638	0.0106162	-2.05615	3.10444	CD3G
DTX3L	0.22086	9.11589	3.29489	0.0019107	0.0106162	-1.70816	3.10377	DTX3L
MELK	0.150938	7.74996	3.29357	0.00191796	0.0106162	-2.04744	3.10265	MELK
CYFIP2	0.249124	8.20375	3.29274	0.00192252	0.0106162	-1.94677	3.10195	CYFIP2
CD5	0.242158	7.89099	3.29186	0.00192736	0.0106162	-2.02451	3.1012	CD5
HLA-A	0.449613	12.6067	3.29633	0.00193806	0.0106404	-1.37136	3.09956	HLA-A
H3C8	0.513534	8.96912	3.28889	0.00196425	0.0107306	-1.84086	3.09558	H3C8
HLA-DPB1	0.155198	7.6334	3.28476	0.00196717	0.0107306	-2.02828	3.09514	HLA-DPB1
CCR7	0.200237	7.59002	3.28143	0.00198582	0.0107975	-2.09796	3.09235	CCR7
PECAM1	-0.576524	10.2163	-3.28316	0.00201385	0.0109148	-1.56741	-3.08818	PECAM1
TBC1D10B	-0.153428	8.39261	-3.27235	0.00204585	0.0110528	-1.89763	-3.08349	TBC1D10B
CREB1	0.157271	8.24747	3.26959	0.00205417	0.0110624	-1.99674	3.08229	CREB1
SFTPB	-1.76484	13.2154	-3.27113	0.00207219	0.011124	-1.41572	-3.07969	SFTPB
CCR1	0.290392	8.33345	3.26364	0.00209668	0.0112199	-1.96038	3.07618	CCR1
MKI67	0.303068	8.52845	3.25837	0.00212771	0.0113272	-2.00021	3.0718	MKI67
LAMC2	-0.31464	8.19229	-3.2577	0.00213013	0.0113272	-1.96501	-3.07146	LAMC2
LILRB1	0.299787	8.59259	3.26227	0.00215639	0.0114309	-1.94772	3.0678	LILRB1
PSMB8	0.25427	9.23884	3.25306	0.0021731	0.0114835	-1.78546	3.06549	PSMB8
AKT1	-0.18992	9.76816	-3.24847	0.00222081	0.0116771	-1.70606	-3.05899	AKT1
CD86	0.207533	8.31744	3.24353	0.00222716	0.0116771	-2.01789	3.05814	CD86
IL12RB1	0.155051	7.84312	3.24073	0.00223046	0.0116771	-2.10613	3.0577	IL12RB1
DUSP1	-0.582992	10.7419	-3.24097	0.0022375	0.0116778	-1.64246	-3.05675	DUSP1
CDH5	-0.516676	9.05024	-3.23555	0.00227782	0.0118517	-1.83143	-3.05139	CDH5
TRAT1	0.274963	7.71685	3.24339	0.00228549	0.0118551	-2.16613	3.05038	TRAT1
MAPKAPK2	-0.197943	9.44514	-3.22645	0.00233809	0.0120909	-1.7829	-3.04354	MAPKAPK2
TNFRSF1B	0.282109	9.14766	3.22391	0.00234562	0.0120928	-1.88234	3.04258	TNFRSF1B
CD247	0.375863	8.43989	3.21991	0.00238087	0.0121768	-2.11664	3.03809	CD247
MAP3K1	0.167012	8.33234	3.22701	0.00238101	0.0121768	-2.08281	3.03807	MAP3K1
IRF4	0.248639	7.90429	3.21765	0.00238352	0.0121768	-2.1555	3.03775	IRF4
SHC2	-0.160082	7.83423	-3.2304	0.00248439	0.0126539	-2.16569	-3.02524	SHC2
NASP	0.145823	8.92015	3.20066	0.00251351	0.0127638	-1.98806	3.02171	NASP
SFXN1	0.212963	8.3301	3.19431	0.00254384	0.0128792	-2.19018	3.01808	SFXN1
CTLA4	0.205128	7.6763	3.20008	0.00259048	0.0130761	-2.30732	3.01257	CTLA4
TRGC1/2	0.364054	8.19377	3.18586	0.00263243	0.0132483	-2.20211	3.00769	TRGC1/2
F2RL1	-0.16175	7.73201	-3.17493	0.00269719	0.0134957	-2.29946	-3.00029	F2RL1
CD79B	0.185293	7.37181	3.17455	0.00269754	0.0134957	-2.31242	3.00025	CD79B
CC2D1B	-0.160551	8.64018	-3.15419	0.00284792	0.014206	-2.22715	-2.98369	CC2D1B
GTF3C1	-0.144319	8.5807	-3.15355	0.002861	0.0142293	-2.19507	-2.98229	GTF3C1
CCL4	0.395712	8.08353	3.15152	0.00288613	0.014309	-2.30136	2.97961	CCL4
UQCRQ	-0.194444	8.94741	-3.14848	0.00289396	0.014309	-2.16052	-2.97878	UQCRQ
CXADR	-0.155759	7.82067	-3.14284	0.00296034	0.0145945	-2.35961	-2.97183	CXADR
TSPAN7	-0.246657	8.07011	-3.12897	0.00308248	0.0151526	-2.33369	-2.95939	TSPAN7
A2M	-0.538674	13.1455	-3.11888	0.00314808	0.0154132	-1.78667	-2.9529	A2M
BAP1	-0.155133	8.28635	-3.11774	0.00315373	0.0154132	-2.38265	-2.95234	BAP1
ERBB2	-0.275456	8.2181	-3.1145	0.00319195	0.015555	-2.3484	-2.94862	ERBB2
VCAM1	0.42551	8.23558	3.12375	0.00320577	0.0155774	-2.38054	2.94729	VCAM1
ITGB2	0.415498	10.188	3.10993	0.00325017	0.0157479	-2.00592	2.94303	ITGB2
DTX4	-0.238443	8.29049	-3.10779	0.00327925	0.0158435	-2.32551	-2.94027	DTX4
BAD	-0.142116	8.18497	-3.1035	0.00334248	0.0161029	-2.40505	-2.93435	BAD
CX3CL1	-0.295414	7.98326	-3.09434	0.00340446	0.016355	-2.43714	-2.92864	CX3CL1
PGPEP1	-0.16641	8.19566	-3.08686	0.00343766	0.0164677	-2.41643	-2.92562	PGPEP1
ACTA2	-0.670937	10.0193	-3.08719	0.00346972	0.0165743	-2.08415	-2.92273	ACTA2
PTGS2	-0.252502	8.12001	-3.08329	0.00350031	0.0166733	-2.4179	-2.92	PTGS2
ETV7	0.207414	7.97008	3.08072	0.00351852	0.016713	-2.50373	2.91838	ETV7
FASLG	0.215973	7.73885	3.08145	0.00356822	0.0169016	-2.58223	2.91401	FASLG
P2RY13	0.22257	7.94218	3.07938	0.00362567	0.0170949	-2.54117	2.90902	P2RY13
HLA-DRB3	0.400273	12.0592	3.06736	0.00362925	0.0170949	-1.96329	2.90871	HLA-DRB3
LEF1	0.248206	7.70618	3.07148	0.003675	0.0172623	-2.61644	2.90479	LEF1
ADA	0.22965	8.2213	3.06455	0.00376849	0.0176524	-2.51511	2.89692	ADA
KLRC2	0.421249	8.23958	3.05308	0.00380453	0.017772	-2.59113	2.89393	KLRC2
LGALS3	-0.379118	10.4302	-3.04232	0.00389879	0.0180979	-2.13664	-2.88624	LGALS3
COL27A1	-0.176423	8.32584	-3.041	0.00390116	0.0180979	-2.57352	-2.88605	COL27A1
MMP1	-0.436987	7.93366	-3.04406	0.0039064	0.0180979	-2.57527	-2.88562	MMP1
CCNE1	0.128079	7.76322	3.02813	0.0040417	0.0186735	-2.7398	2.87489	CCNE1
TCF7L1	-0.253802	8.42737	-3.02604	0.00406566	0.0187331	-2.53361	-2.87302	TCF7L1
C1QB	0.339063	10.3787	3.01941	0.00415182	0.0190328	-2.21195	2.86639	C1QB
DUOX1	-0.606256	8.73373	-3.02231	0.00415323	0.0190328	-2.44366	-2.86628	DUOX1
SOS1	0.195314	8.73272	3.01781	0.00416983	0.0190572	-2.52604	2.86502	SOS1
PRDM1	0.232311	8.45624	3.01552	0.00418565	0.019078	-2.57309	2.86382	PRDM1
IFIH1	0.198885	8.42985	3.00923	0.00430043	0.0194982	-2.57329	2.85524	IFIH1
MAP2K2	-0.172545	9.44604	-3.00712	0.00430091	0.0194982	-2.34265	-2.8552	MAP2K2
EGF	-0.175017	7.72191	-3.06648	0.00434036	0.0196245	-2.62409	-2.8523	EGF
SMARCB1	-0.129967	8.57283	-2.99719	0.00440087	0.0198417	-2.5886	-2.8479	SMARCB1
P4HA2	-0.369971	8.83225	-3.00293	0.00441188	0.0198417	-2.51731	-2.84711	P4HA2
GMIP	0.173443	8.79231	2.99419	0.00445435	0.0199796	-2.55043	2.84405	GMIP
HMGN5	-0.148503	7.58396	-2.99538	0.00448355	0.0200574	-2.80515	-2.84197	HMGN5
IDO1	0.627482	8.76883	2.99275	0.00451882	0.0201618	-2.57796	2.83947	IDO1
PDGFRB	-0.394818	9.50098	-2.98307	0.00459649	0.0204544	-2.39231	-2.83403	PDGFRB
NAPSA	-1.16612	11.2801	-2.98164	0.00464476	0.0206149	-2.20763	-2.83069	NAPSA
CXCL12	0.265756	8.09237	2.97528	0.00470972	0.0208058	-2.75184	2.82625	CXCL12
ITGB6	-0.493175	8.94622	-2.97747	0.00471237	0.0208058	-2.52375	-2.82607	ITGB6
MUC1	-0.765652	9.67263	-2.97214	0.00476153	0.0209681	-2.39862	-2.82274	MUC1
RASGRP1	0.256347	8.01311	2.95117	0.00501985	0.0220466	-2.82717	2.80576	RASGRP1
FZD1	-0.232473	8.55571	-2.94914	0.00504464	0.0220466	-2.69142	-2.80417	FZD1
TTK	0.133903	7.7938	2.94682	0.00504557	0.0220466	-2.94265	2.80411	TTK
TBX21	0.183591	7.79465	2.93996	0.00514018	0.0224022	-2.96026	2.79811	TBX21
ICAM4	-0.140332	7.75	-2.93893	0.00521169	0.0226555	-2.90433	-2.79365	ICAM4
ANGPT2	-0.225958	7.51722	-2.93354	0.00523024	0.0226778	-2.92538	-2.7925	ANGPT2
KDM6A	0.141035	8.18728	2.93628	0.00525125	0.0227107	-2.78863	2.7912	KDM6A
HLA-DRB4	0.388137	11.4899	2.92136	0.00541349	0.0233526	-2.34983	2.78134	HLA-DRB4
CDKN2B	-0.21588	7.90429	-2.91803	0.00545533	0.0234732	-2.89105	-2.77884	CDKN2B
LY86	0.170783	7.89923	2.91531	0.00552439	0.02371	-2.91557	2.77475	LY86
CD84	0.25899	8.42456	2.90246	0.00572548	0.0245109	-2.84472	2.7631	CD84
SOCS1	0.284915	8.34048	2.89882	0.00575783	0.0245871	-2.87777	2.76126	SOCS1
MAGEA3	-0.228366	8.09225	-2.90533	0.0057732	0.0245906	-2.94015	-2.76039	MAGEA3
RUNX3	0.27105	8.05282	2.8912	0.00588259	0.0249936	-2.95543	2.75426	RUNX3
TLR10	-0.146405	7.78685	-2.8732	0.00615212	0.0260733	-3.03689	-2.73956	TLR10
GPC4	-0.277721	8.23175	-2.87199	0.00619386	0.0261845	-2.93394	-2.73734	GPC4
ACTR3B	-0.176408	7.87101	-2.8763	0.00622463	0.026249	-3.05144	-2.73571	ACTR3B
SPP1	-0.708007	8.39922	-2.86924	0.00626386	0.0263487	-2.88359	-2.73364	SPP1
MME	-0.283595	8.11284	-2.85009	0.006617	0.0277651	-3.03453	-2.71553	MME
PLAUR	-0.290221	9.10371	-2.84417	0.00664959	0.0278328	-2.81662	-2.7139	PLAUR
GSK3B	-0.140722	8.29561	-2.84096	0.00684558	0.0285369	-3.06277	-2.70426	GSK3B
SFRP2	0.502771	8.17683	2.83513	0.00685155	0.0285369	-3.15301	2.70397	SFRP2
PRKAR2A	-0.132877	8.32312	-2.83041	0.00691131	0.028715	-3.04664	-2.70109	PRKAR2A
IRAK4	0.1378	8.13927	2.83592	0.00699653	0.0289979	-3.09198	2.69701	IRAK4
NTRK2	-0.147987	7.78188	-2.82369	0.00702868	0.0290599	-3.1484	-2.69548	NTRK2
BIRC3	0.428371	8.49867	2.82631	0.00708001	0.0292007	-3.05653	2.69306	BIRC3
CEBPB	-0.306537	10.0181	-2.84	0.0071153	0.0292749	-2.71194	-2.6914	CEBPB
CXCR6	0.195104	7.87238	2.80859	0.00740716	0.0304017	-3.22349	2.67796	CXCR6
COMP	-0.475426	8.18186	-2.80293	0.00746083	0.0305478	-3.11955	-2.67554	COMP
ACE2	-0.151773	7.68251	-2.79721	0.00752608	0.0307406	-3.24919	-2.67262	ACE2
CKLF	0.165393	8.96962	2.81151	0.00757156	0.0308518	-3.0239	2.6706	CKLF
JUN	-0.296268	9.78901	-2.79143	0.00764043	0.0310576	-2.86527	-2.66756	JUN
FGFR4	-0.222292	7.97129	-2.78237	0.00782459	0.0316595	-3.26491	-2.65955	FGFR4
SERPINH1	-0.440125	10.1097	-2.78313	0.00782594	0.0316595	-2.78926	-2.65949	SERPINH1
TMEFF2	-0.177781	7.87888	-2.7736	0.00800684	0.032301	-3.24888	-2.65178	TMEFF2
NCF4	0.212214	8.66071	2.77459	0.00802272	0.032301	-3.11016	2.65111	NCF4
NFATC3	0.199286	8.86734	2.77338	0.00804317	0.0323064	-3.0724	2.65025	NFATC3
ITK	0.242937	8.03027	2.77959	0.00809442	0.0324352	-3.28669	2.64811	ITK
CDKN1A	-0.297849	10.0245	-2.77159	0.00814037	0.0325422	-2.84766	-2.64619	CDKN1A
BTLA	0.11977	7.72482	2.76445	0.00820112	0.0327078	-3.40216	2.64368	BTLA
MECOM	-0.227656	7.89682	-2.7488	0.00854824	0.0340119	-3.29955	-2.62961	MECOM
ITGA8	-0.280033	8.22582	-2.74652	0.00861088	0.0341807	-3.24785	-2.62713	ITGA8
ECSIT	0.104808	7.74927	2.73904	0.00876353	0.0347052	-3.4587	2.62114	ECSIT
SMC3	0.115637	8.37441	2.73744	0.00891763	0.035233	-3.29519	2.6152	SMC3
ADH1A	-0.443855	9.19134	-2.73296	0.00898627	0.0354214	-3.06836	-2.61258	ADH1A
ERCC3	0.12326	8.03756	2.72863	0.00905644	0.0356105	-3.34094	2.60992	ERCC3
SYT17	-0.167073	8.07365	-2.72602	0.00908034	0.0356105	-3.32617	-2.60901	SYT17
SHC1	-0.251618	9.46123	-2.72862	0.00909743	0.0356105	-3.04802	-2.60837	SHC1
ATP5F1D	-0.190865	9.32522	-2.72141	0.00924315	0.0360919	-3.07754	-2.60293	ATP5F1D
NFKBIE	0.143734	7.75951	2.71771	0.0092631	0.0360919	-3.50661	2.60219	NFKBIE
NOTCH1	-0.151955	8.66138	-2.7185	0.00929771	0.0361435	-3.21968	-2.60091	NOTCH1
OAT	-0.169485	8.94476	-2.70549	0.00956083	0.0370811	-3.251	-2.59132	OAT
INHBA	-0.237699	8.19382	-2.70019	0.00973157	0.0376569	-3.34448	-2.58522	INHBA
PPARGC1A	-0.0996596	7.61189	-2.68799	0.0100028	0.038609	-3.58967	-2.57573	PPARGC1A
PRKCB	0.145901	7.85152	2.68676	0.0100344	0.038609	-3.55582	2.57464	PRKCB
CRABP2	0.220552	7.73739	2.68758	0.0100461	0.038609	-3.49445	2.57424	CRABP2
NFAM1	0.151554	8.02399	2.68761	0.0100707	0.0386158	-3.42082	2.57339	NFAM1
ANGPT1	-0.213001	8.03077	-2.68363	0.0101158	0.0386467	-3.48728	-2.57185	ANGPT1
CASP10	0.132091	8.34413	2.68475	0.0101245	0.0386467	-3.37344	2.57155	CASP10
LAT	0.202323	8.08119	2.68448	0.0103226	0.0393144	-3.49026	2.56483	LAT
RIMKLA	-0.105065	7.73815	-2.6763	0.0104498	0.0397092	-3.56182	-2.56058	RIMKLA
HGF	-0.247479	8.4487	-2.66657	0.0105862	0.0400989	-3.46608	-2.55607	HGF
TIE1	-0.233327	8.57355	-2.66586	0.0106116	0.0400989	-3.38503	-2.55524	TIE1
ARG2	-0.121882	7.51526	-2.66472	0.0106235	0.0400989	-3.57334	-2.55485	ARG2
ITGA1	-0.315007	9.2657	-2.65647	0.010848	0.0408553	-3.20926	-2.54756	ITGA1
CCL20	-0.163946	7.65839	-2.65547	0.0108742	0.0408627	-3.65408	-2.54672	CCL20
LRRC32	-0.199688	8.29263	-2.65728	0.01094	0.041019	-3.40584	-2.54461	LRRC32
RIMKLB	-0.155694	8.51479	-2.65429	0.010975	0.0410592	-3.44169	-2.54349	RIMKLB
S100A9	0.579021	10.4154	2.6487	0.0111043	0.0413935	-3.085	2.5394	S100A9
GBP2	0.221804	8.48929	2.64847	0.0111133	0.0413935	-3.43332	2.53912	GBP2
BMP5	-0.220694	8.06172	-2.64727	0.0111503	0.04144	-3.50187	-2.53795	BMP5
FGFR3	-0.136801	7.70457	-2.64429	0.0111894	0.0414941	-3.67517	-2.53673	FGFR3
TLR2	0.217194	9.27415	2.64457	0.0112564	0.0415659	-3.25981	2.53464	TLR2
XCL2	0.213049	8.0811	2.6419	0.011258	0.0415659	-3.5969	2.53459	XCL2
MCM5	0.170556	8.46494	2.6416	0.0114212	0.0420769	-3.50876	2.52954	MCM5
PLCG2	0.159406	8.28147	2.63435	0.0114767	0.0421895	-3.57573	2.52784	PLCG2
GPX4	-0.27014	9.81415	-2.62965	0.0116282	0.0426537	-3.17342	-2.52323	GPX4
AXIN1	-0.120944	8.24092	-2.6262	0.0117331	0.042945	-3.51653	-2.52007	AXIN1
TPM1	-0.39924	10.0583	-2.62527	0.0118051	0.0431152	-3.17441	-2.51792	TPM1
CR1	0.286125	8.07502	2.6219	0.0118697	0.043258	-3.58365	2.51599	CR1
CENPF	0.142692	7.96715	2.61744	0.0119813	0.0435707	-3.67933	2.51269	CENPF
BRD2	0.13514	9.54272	2.61018	0.0122049	0.0442862	-3.28286	2.50617	BRD2
SOX10	0.136489	7.47076	2.61221	0.0122304	0.0442862	-3.72447	2.50543	SOX10
ITGA2B	-0.219136	7.75472	-2.60765	0.0123159	0.0444366	-3.64842	-2.50296	ITGA2B
ITGAX	-0.48363	9.56862	-2.60744	0.0123245	0.0444366	-3.26731	-2.50271	ITGAX
MBNL3	0.129335	7.87071	2.6049	0.012392	0.044585	-3.65108	2.50078	MBNL3
MIF	-0.268493	9.52997	-2.59978	0.0125297	0.0448274	-3.34578	-2.49686	MIF
DSP	-0.162014	7.87527	-2.5997	0.0125327	0.0448274	-3.65666	-2.49678	DSP
SYK	0.204197	8.68487	2.60044	0.012539	0.0448274	-3.53368	2.4966	SYK
NUMBL	-0.170807	8.27914	-2.60137	0.0126247	0.0450387	-3.61307	-2.49418	NUMBL
MYC	-0.225984	8.67473	-2.59002	0.0128427	0.04572	-3.59222	-2.4881	MYC
MRPL19	-0.133259	8.24832	-2.59126	0.0129768	0.0461005	-3.64143	-2.4844	MRPL19
CARD9	0.128528	7.69932	2.58023	0.0131636	0.0466661	-3.83639	2.47931	CARD9
PFKFB3	0.268175	9.21912	2.57758	0.0132733	0.0469563	-3.43113	2.47635	PFKFB3
PSAT1	-0.162913	8.11599	-2.57575	0.0133272	0.0470487	-3.66239	-2.4749	PSAT1
PBRM1	0.11555	8.6665	2.58251	0.0133617	0.0470722	-3.61612	2.47398	PBRM1
IL17RA	0.179071	8.36303	2.56605	0.0136419	0.0479592	-3.6565	2.46656	IL17RA
WNT2B	-0.118237	7.71285	-2.56339	0.0138335	0.048532	-3.81569	-2.46156	WNT2B
SPINK1	-0.216697	7.61261	-2.55959	0.0139528	0.0488492	-3.8208	-2.45848	SPINK1
BCL6B	-0.142835	7.75372	-2.55508	0.014022	0.0489902	-3.86312	-2.4567	BCL6B
GADD45G	0.137949	8.19183	2.55163	0.0143954	0.0501909	-3.75814	2.44724	GADD45G
CLEC14A	-0.211036	7.98429	-2.55692	0.0146414	0.0509436	-3.76332	-2.44113	CLEC14A
GLS	-0.153483	9.25929	-2.53457	0.0147598	0.0512419	-3.49728	-2.43822	GLS
SPN	0.29085	8.83249	2.53403	0.0148066	0.0512419	-3.63874	2.43707	SPN
IDH2	0.151272	9.1343	2.53457	0.0148522	0.0512419	-3.54174	2.43596	IDH2
COL4A3	-0.179384	7.71904	-2.53157	0.0148709	0.0512419	-3.84592	-2.43551	COL4A3
CSF1R	0.251912	9.48135	2.53207	0.0148786	0.0512419	-3.46799	2.43532	CSF1R
IL3RA	-0.178607	8.70289	-2.53283	0.0149403	0.0513497	-3.62199	-2.43382	IL3RA
ALDOC	0.127802	7.74098	2.52845	0.0149926	0.0514248	-3.85995	2.43256	ALDOC
MR1	0.119657	8.1675	2.51747	0.0154591	0.0529176	-3.77338	2.42144	MR1
CNOT2	0.123793	8.67494	2.5116	0.015656	0.0534833	-3.73354	2.41684	CNOT2
PLAT	-0.217119	8.26021	-2.51302	0.0157496	0.0536395	-3.79357	-2.41467	PLAT
PYCARD	0.200449	8.75227	2.50832	0.0157651	0.0536395	-3.71057	2.41431	PYCARD
RHOA	0.154139	10.3764	2.50869	0.0158669	0.0538774	-3.37827	2.41196	RHOA
TAPBP	0.184501	9.2673	2.50368	0.0159417	0.0540227	-3.57979	2.41025	TAPBP
HNF1A	-0.15065	7.66776	-2.50022	0.0160772	0.0543732	-3.93766	-2.40716	HNF1A
TP53	0.136563	8.42533	2.49938	0.0161107	0.0543777	-3.79126	2.4064	TP53
FGFR1	-0.237413	8.80291	-2.48776	0.0165768	0.0558393	-3.78371	-2.39596	FGFR1
PDZK1IP1	-0.16328	7.97129	-2.48219	0.016811	0.0565156	-3.89323	-2.39082	PDZK1IP1
ITGA4	0.235892	8.27604	2.48072	0.016886	0.0566552	-3.85704	2.38918	ITGA4
SELPLG	0.138697	7.94918	2.47884	0.0169478	0.0567499	-3.92466	2.38784	SELPLG
PLA2G10	-0.174654	8.13352	-2.47781	0.0169886	0.0567741	-3.94117	-2.38695	PLA2G10
PIAS4	-0.125671	8.04596	-2.47235	0.0172414	0.0575053	-3.88686	-2.38152	PIAS4
IL13RA1	0.176838	9.34203	2.46504	0.0175383	0.0583106	-3.64715	2.37522	IL13RA1
EIF2B4	-0.10462	8.34443	-2.47009	0.0175518	0.0583106	-3.93007	-2.37494	EIF2B4
FUT4	0.122564	7.83839	2.4617	0.0176745	0.0586032	-4.07109	2.37237	FUT4
PPP2R3A	-0.132391	7.82482	-2.45625	0.0180678	0.0597898	-4.02949	-2.36423	PPP2R3A
PIK3CG	0.138731	8.1202	2.45037	0.0182161	0.0601631	-3.95561	2.3612	PIK3CG
TRIM21	0.135421	8.34435	2.44802	0.0183088	0.0603511	-3.90492	2.35931	TRIM21
ELK1	-0.13155	8.25252	-2.44068	0.0187821	0.0617908	-3.97736	-2.34983	ELK1
RORC	-0.0961844	7.80693	-2.43475	0.0188784	0.061987	-4.12295	-2.34792	RORC
DNMT1	0.168883	8.84953	2.43541	0.0190241	0.0621262	-3.87939	2.34506	DNMT1
IL24	-0.112526	7.82764	-2.43544	0.019059	0.0621262	-4.08997	-2.34438	IL24
TRAF7	-0.145942	8.94546	-2.43519	0.0190602	0.0621262	-3.8212	-2.34435	TRAF7
RBL2	0.16613	8.91481	2.432	0.0190677	0.0621262	-3.85349	2.3442	RBL2
IFI6	-0.216063	8.87269	-2.42614	0.0192781	0.0626909	-3.89694	-2.34011	IFI6
CDKN1C	-0.162162	8.16797	-2.43008	0.0193457	0.0627901	-4.02074	-2.3388	CDKN1C
ZBTB20	-0.135671	8.1335	-2.41954	0.0196587	0.0636838	-4.01281	-2.3328	ZBTB20
NR3C1	-0.117522	8.7844	-2.41219	0.0200228	0.0647391	-3.88175	-2.32592	NR3C1
ADH1C	-0.398277	9.17074	-2.41075	0.0201115	0.0649017	-3.78878	-2.32426	ADH1C
COL4A4	-0.135432	7.69002	-2.41285	0.0201558	0.0649208	-4.17359	-2.32344	COL4A4
SAMD9	0.145232	8.05104	2.40745	0.0202264	0.0650245	-4.04047	2.32212	SAMD9
SMAD9	-0.112929	7.78268	-2.40318	0.0203821	0.0653235	-4.18985	-2.31924	SMAD9
VHL	0.125027	7.96863	2.40957	0.0203967	0.0653235	-4.12468	2.31897	VHL
PBX1	-0.173283	8.19379	-2.4013	0.0204892	0.0653751	-4.02214	-2.31727	PBX1
ETS1	0.334227	9.35677	2.40247	0.0204901	0.0653751	-3.79666	2.31725	ETS1
ANGPTL4	-0.311089	8.26701	-2.39772	0.0207957	0.066225	-3.99358	-2.31167	ANGPTL4
ITGB3	-0.170813	8.09951	-2.39548	0.0209188	0.0664765	-4.03242	-2.30945	ITGB3
BMP7	-0.110009	7.62043	-2.39174	0.0209533	0.0664765	-4.25641	-2.30883	BMP7
CCNA2	0.150583	7.92123	2.38984	0.0210499	0.066658	-4.20399	2.30709	CCNA2
SERPING1	0.205515	11.3813	2.39053	0.0211705	0.0667691	-3.52665	2.30493	SERPING1
MAML2	-0.125676	8.36781	-2.38682	0.0212084	0.0667691	-4.04212	-2.30425	MAML2
HSPA2	-0.099802	7.84855	-2.38568	0.0212616	0.0667691	-4.21041	-2.30331	HSPA2
CCL3L1	0.196381	7.43912	2.38587	0.0212762	0.0667691	-4.27631	2.30305	CCL3L1
PRKACA	-0.131851	8.91812	-2.38528	0.0212824	0.0667691	-3.98262	-2.30294	PRKACA
PUM1	-0.107818	8.58665	-2.38376	0.0213731	0.0669295	-3.99575	-2.30133	PUM1
MMRN2	-0.19598	8.10928	-2.38275	0.021419	0.0669492	-4.08245	-2.30052	MMRN2
NLRC5	0.223691	8.7777	2.3766	0.0217341	0.0678086	-3.99265	2.29498	NLRC5
CLEC4E	0.159701	7.95029	2.37098	0.0220381	0.0686307	-4.15489	2.28971	CLEC4E
FGF4	-0.094166	7.6406	-2.36588	0.0223043	0.0693319	-4.22515	-2.28515	FGF4
CCL3	0.206367	8.22287	2.36665	0.0224172	0.0695551	-4.13935	2.28322	CCL3
NFATC1	-0.101645	8.05561	-2.36352	0.0224979	0.0696776	-4.14467	-2.28185	NFATC1
CD79A	0.118297	7.5976	2.36398	0.0226419	0.0699952	-4.31509	2.27942	CD79A
CD180	0.156794	7.86288	2.35334	0.0229773	0.0709026	-4.29881	2.27381	CD180
NR4A3	-0.167595	8.01666	-2.35328	0.0231291	0.0711531	-4.15114	-2.2713	NR4A3
OTC	-0.0867869	7.62817	-2.35034	0.0231426	0.0711531	-4.34482	-2.27107	OTC
IFNG	0.158631	7.45223	2.34833	0.023254	0.0713656	-4.35639	2.26924	IFNG
FAP	-0.29204	8.3871	-2.34815	0.0233511	0.0715338	-4.09457	-2.26764	FAP
MCAT	-0.110055	7.84987	-2.34578	0.0233959	0.0715414	-4.29288	-2.26691	MCAT
HPGD	-0.225579	8.06537	-2.34644	0.0234806	0.071671	-4.14443	-2.26552	HPGD
EIF4EBP1	-0.151033	8.6715	-2.34548	0.0236312	0.0720005	-4.09565	-2.26307	EIF4EBP1
BMP8A	0.111513	7.47056	2.33956	0.0237454	0.0722185	-4.37595	2.26122	BMP8A
IRF9	0.11445	8.70556	2.33364	0.0242333	0.0735702	-4.07418	2.25341	IRF9
MEF2C	-0.206857	7.67131	-2.33477	0.0243666	0.0737551	-4.34851	-2.2513	MEF2C
TCF3	-0.130979	8.292	-2.32847	0.0243848	0.0737551	-4.16558	-2.25101	TCF3
NOS3	-0.136923	7.78611	-2.32769	0.0244251	0.0737551	-4.35342	-2.25038	NOS3
ID4	-0.168267	7.70504	-2.32692	0.0244752	0.0737746	-4.30058	-2.24959	ID4
CXCL8	-0.377726	8.01147	-2.32329	0.0248999	0.0749211	-4.24141	-2.24295	CXCL8
CCR9	0.0946122	7.54581	2.32119	0.0249583	0.0749635	-4.37151	2.24205	CCR9
TNFSF15	-0.119743	7.83216	-2.31444	0.0252315	0.0756497	-4.27862	-2.23784	TNFSF15
HDAC1	0.129813	8.65398	2.31296	0.0252936	0.0757017	-4.14698	2.23689	HDAC1
LY9	0.193201	7.81558	2.31381	0.0254346	0.0757377	-4.35163	2.23474	LY9
TNFAIP6	-0.182861	8.3723	-2.31033	0.0254509	0.0757377	-4.26878	-2.23449	TNFAIP6
BTK	0.196585	8.00536	2.31021	0.0254788	0.0757377	-4.27784	2.23406	BTK
MUC2	-0.130901	8.07763	-2.32059	0.0254848	0.0757377	-4.25355	-2.23397	MUC2
NKX2-1	-0.443207	8.77528	-2.30966	0.0256101	0.0757698	-4.08885	-2.23207	NKX2-1
ACVR1B	-0.118543	8.36679	-2.30753	0.025625	0.0757698	-4.1993	-2.23185	ACVR1B
PDGFB	-0.208186	8.4328	-2.30873	0.02563	0.0757698	-4.16129	-2.23177	PDGFB
POLB	0.103145	7.91235	2.30505	0.0257747	0.0760646	-4.30189	2.22959	POLB
UQCR10	-0.104224	8.44413	-2.30401	0.0258338	0.0760914	-4.27207	-2.2287	UQCR10
CCL13	0.29847	8.82311	2.306	0.0258738	0.0760914	-4.10811	2.2281	CCL13
BLM	0.122007	7.62419	2.30249	0.0259269	0.0761154	-4.45023	2.2273	BLM
BID	0.109405	7.8493	2.30129	0.0260002	0.076198	-4.40936	2.22621	BID
PTPRR	-0.101713	7.75949	-2.30419	0.0260749	0.076285	-4.38464	-2.22509	PTPRR
TNR	0.109271	7.67278	2.29399	0.0264518	0.077254	-4.38581	2.21951	TNR
IL6R	-0.129154	8.14226	-2.29181	0.0266678	0.0777505	-4.27535	-2.21635	IL6R
TWIST2	-0.122482	7.57785	-2.28536	0.0269942	0.0783612	-4.40906	-2.2116	TWIST2
TNFSF8	0.0966389	7.85258	2.28521	0.0270035	0.0783612	-4.43794	2.21147	TNFSF8
CACNG4	-0.134713	7.69825	-2.28541	0.0270351	0.0783612	-4.39953	-2.21101	CACNG4
CDK6	0.178163	8.60235	2.28428	0.0270626	0.0783612	-4.29976	2.21061	CDK6
CASP3	0.13349	8.15189	2.28632	0.0271909	0.0785979	-4.34318	2.20877	CASP3
MAP3K20	-0.144678	8.27795	-2.28151	0.0274011	0.0790703	-4.29972	-2.20576	MAP3K20
LAMC3	-0.14274	7.84292	-2.27681	0.027541	0.0793387	-4.36462	-2.20376	LAMC3
IRF5	-0.202445	7.67651	-2.27356	0.0280056	0.0805151	-4.43361	-2.19721	IRF5
PGC	-0.716069	9.9776	-2.27234	0.0280446	0.0805151	-3.91459	-2.19666	PGC
CD24	-0.283947	8.37841	-2.26458	0.0284499	0.0815403	-4.29869	-2.19103	CD24
IL6ST	-0.209601	10.0433	-2.25202	0.0294625	0.0842995	-3.99397	-2.17724	IL6ST
MAP3K13	-0.113585	7.81026	-2.2426	0.0298315	0.0852113	-4.44665	-2.17232	MAP3K13
RRAS2	-0.116282	8.15747	-2.24017	0.030015	0.0855782	-4.3602	-2.16989	RRAS2
HERC6	0.115433	7.77888	2.23947	0.0300612	0.0855782	-4.46815	2.16928	HERC6
PLA2G4A	0.104523	7.755	2.23725	0.030246	0.0859481	-4.50328	2.16685	PLA2G4A
NDUFB11	-0.103118	8.71011	-2.24017	0.0302928	0.0859481	-4.33317	-2.16624	NDUFB11
IL32	0.3687	10.5331	2.23178	0.0306194	0.0867293	-3.95406	2.16198	IL32
LILRA1	0.0999141	7.95086	2.2288	0.0308944	0.087362	-4.43001	2.15843	LILRA1
PSMB2	0.116787	8.22459	2.22666	0.0309541	0.0873846	-4.39286	2.15766	PSMB2
PTPN11	-0.100576	9.24094	-2.22752	0.0311899	0.0879036	-4.20765	-2.15464	PTPN11
PIN1	-0.225199	7.64359	-2.22336	0.03125	0.0879264	-4.51947	-2.15387	PIN1
CBLC	-0.264858	8.02406	-2.22529	0.031391	0.0881763	-4.46661	-2.15208	CBLC
ROCK1	0.126051	9.12685	2.21994	0.0315998	0.088602	-4.23089	2.14944	ROCK1
MEFV	0.139811	7.81277	2.21765	0.0316473	0.088602	-4.49589	2.14884	MEFV
AXL	-0.188601	8.66011	-2.2124	0.0321108	0.0897509	-4.32221	-2.14303	AXL
CEP55	0.13149	7.94846	2.2137	0.0321912	0.0898272	-4.55205	2.14203	CEP55
CHEK1	0.116546	7.7239	2.20704	0.032388	0.0902276	-4.63589	2.13959	CHEK1
MUC5B	-0.129857	8.27412	-2.20435	0.0325893	0.090639	-4.50185	-2.13711	MUC5B
PIK3R2	-0.164666	8.41537	-2.20322	0.0327196	0.0907176	-4.39751	-2.13551	PIK3R2
LFNG	0.133981	8.21766	2.20303	0.0327249	0.0907176	-4.45401	2.13544	LFNG
SGK1	-0.349097	9.75473	-2.20057	0.032956	0.0912088	-4.09957	-2.13262	SGK1
IL18RAP	0.151824	8.03341	2.19801	0.0330676	0.0913682	-4.56503	2.13126	IL18RAP
LIG4	-0.0898796	7.77041	-2.19572	0.0332425	0.0917016	-4.63403	-2.12914	LIG4
NF2	-0.103584	8.00751	-2.19413	0.0334039	0.0919967	-4.49374	-2.12719	NF2
LTB	0.218693	7.76195	2.19336	0.0340304	0.0933947	-4.634	2.11971	LTB
CLEC4A	0.127818	7.90118	2.18582	0.0340338	0.0933947	-4.56203	2.11967	CLEC4A
TLK2	-0.102208	8.25223	-2.18503	0.0340772	0.0933947	-4.46064	-2.11916	TLK2
NGF	-0.092698	7.71058	-2.18207	0.0342987	0.093693	-4.67877	-2.11654	NGF
LTK	-0.0958102	7.57604	-2.18517	0.0343331	0.093693	-4.66907	-2.11614	LTK
SOD2	0.475135	11.1419	2.18243	0.0343523	0.093693	-3.9917	2.11591	SOD2
CCL18	0.564784	10.7513	2.18179	0.0345162	0.0939885	-4.03812	2.11399	CCL18
TNFRSF25	0.124772	7.92591	2.17805	0.0346152	0.0941066	-4.63681	2.11283	TNFRSF25
PTGER4	0.11705	8.51431	2.17093	0.0352275	0.0956175	-4.45399	2.10573	PTGER4
HSPB1	-0.176249	9.02775	-2.16781	0.0354965	0.0961932	-4.31657	-2.10265	HSPB1
RANBP2	0.123288	9.20465	2.16625	0.0355671	0.0962304	-4.28857	2.10184	RANBP2
EPM2AIP1	0.107397	8.13733	2.15767	0.0362651	0.097962	-4.54628	2.09394	EPM2AIP1
FZD5	-0.109771	7.97723	-2.1568	0.0366432	0.0988257	-4.60234	-2.08972	FZD5
PTEN	0.153405	9.17854	2.15077	0.0368458	0.0992128	-4.33248	2.08747	PTEN
CXCR3	0.123912	7.4285	2.14992	0.0369041	0.0992128	-4.76325	2.08682	CXCR3
TNFRSF8	0.114883	7.79371	2.15796	0.0370749	0.0993923	-4.6899	2.08494	TNFRSF8
GRB7	-0.131409	7.83608	-2.14865	0.0370884	0.0993923	-4.60681	-2.08479	GRB7
AKT2	-0.109537	8.6927	-2.14515	0.0375617	0.100501	-4.50955	-2.07961	AKT2
ATF3	-0.231707	8.53495	-2.14145	0.0376737	0.100524	-4.50102	-2.07839	ATF3
TPTE	-0.13013	7.86456	-2.14213	0.0376893	0.100524	-4.65063	-2.07822	TPTE
FUBP1	0.13152	9.5858	2.13947	0.0377869	0.100621	-4.25016	2.07716	FUBP1
REL	0.117915	8.55706	2.14007	0.0378444	0.100621	-4.49455	2.07654	REL
SIN3A	0.0986212	8.56641	2.14029	0.0379294	0.100688	-4.5364	2.07562	SIN3A
KDR	-0.128811	8.15467	-2.13702	0.0379971	0.10071	-4.64658	-2.07489	KDR
DLL1	0.101826	7.61176	2.13501	0.0381699	0.10101	-4.78982	2.07303	DLL1
NFKB1	0.125973	8.93064	2.13363	0.0383073	0.101215	-4.42655	2.07155	NFKB1
KEAP1	-0.117904	8.23648	-2.1296	0.0387692	0.102276	-4.60081	-2.06663	KEAP1
HRAS	-0.156844	7.94265	-2.12693	0.03893	0.10254	-4.63376	-2.06493	HRAS
CD1A	-0.0941107	7.56122	-2.12308	0.0393387	0.103455	-4.75583	-2.06063	CD1A
HOXA10	-0.0939873	7.61516	-2.12247	0.0395936	0.103964	-4.79117	-2.05796	HOXA10
FH	-0.119447	8.63801	-2.11747	0.0399431	0.104719	-4.57565	-2.05434	FH
IL1RAP	-0.178184	8.34514	-2.10904	0.0404984	0.106011	-4.58702	-2.04863	IL1RAP
FANCF	0.104051	7.76953	2.10644	0.0407034	0.106382	-4.82547	2.04654	FANCF
WDR76	0.149719	7.75615	2.1072	0.0409854	0.106918	-4.81134	2.04368	WDR76
ORF1ab	-0.133619	7.72273	-2.10282	0.0410348	0.106918	-4.8276	-2.04318	ORF1ab
GNAQ	-0.140213	8.5321	-2.09751	0.0415595	0.108119	-4.5818	-2.0379	GNAQ
FBP1	-0.450312	9.54476	-2.09602	0.04188	0.108691	-4.35474	-2.03471	FBP1
SNAI1	-0.129996	7.96513	-2.09425	0.041908	0.108691	-4.68534	-2.03443	SNAI1
ABCA3	-0.621112	10.1489	-2.09088	0.0422854	0.109499	-4.25183	-2.0307	ABCA3
LRP6	-0.151419	8.07411	-2.08875	0.0423489	0.109499	-4.68214	-2.03007	LRP6
COL6A3	-0.298626	11.9028	-2.08739	0.0425493	0.109652	-4.05831	-2.02811	COL6A3
H2AX	-0.115788	8.56743	-2.08577	0.0426267	0.109652	-4.68663	-2.02735	H2AX
CXCL13	0.242699	7.59272	2.08667	0.042645	0.109652	-4.88542	2.02717	CXCL13
DAB2	-0.263914	9.50234	-2.08531	0.0427296	0.109652	-4.37339	-2.02634	DAB2
EFNA1	-0.31898	8.643	-2.08558	0.0428135	0.109652	-4.55874	-2.02553	EFNA1
UBC	0.107851	7.72392	2.08502	0.0428204	0.109652	-4.81584	2.02546	UBC
MBL2	0.0871699	7.5379	2.0833	0.0428623	0.109652	-4.89432	2.02505	MBL2
PIM1	0.208804	8.86183	2.08199	0.0432849	0.110566	-4.59591	2.02095	PIM1
ZEB1	-0.116179	8.24421	-2.07441	0.0437175	0.11135	-4.75777	-2.01679	ZEB1
CD207	0.0946961	7.60161	2.07939	0.0437804	0.11135	-4.86828	2.01619	CD207
STMN1	0.162975	8.83174	2.0747	0.0437895	0.11135	-4.56459	2.0161	STMN1
NDUFS8	-0.135283	8.9174	-2.07203	0.0439609	0.111618	-4.54934	-2.01446	NDUFS8
TRDC	0.341965	7.62113	2.07205	0.0440642	0.111713	-4.827	2.01348	TRDC
U2AF1	-0.138314	9.14715	-2.06938	0.0443105	0.112169	-4.46547	-2.01114	U2AF1
MYCT1	-0.0990539	7.90621	-2.06698	0.0445488	0.112604	-4.78117	-2.00889	MYCT1
ESR1	0.0901438	7.73506	2.06107	0.0450292	0.113648	-4.92033	2.00438	ESR1
CD34	-0.229688	8.73582	-2.05857	0.0456057	0.114815	-4.6471	-1.99902	CD34
WT1	0.15413	7.59794	2.05514	0.0456325	0.114815	-4.86128	1.99878	WT1
IL1RL2	-0.0965647	7.76525	-2.05443	0.0456949	0.114815	-4.82909	-1.9982	IL1RL2
MFNG	0.125323	8.14602	2.05223	0.0459225	0.115215	-4.74794	1.99611	MFNG
CUL1	0.105437	8.7235	2.05209	0.0460589	0.115386	-4.67354	1.99485	CUL1
PSMC4	-0.0902515	8.39386	-2.04845	0.0463013	0.115822	-4.78994	-1.99264	PSMC4
FST	-0.109039	7.91186	-2.04649	0.0465367	0.116239	-4.80815	-1.99049	FST
TNFRSF11B	-0.202062	8.12689	-2.04521	0.0466653	0.116354	-4.75308	-1.98933	TNFRSF11B
GLUD1	-0.100337	8.35915	-2.04405	0.0467636	0.116354	-4.71906	-1.98844	GLUD1
PGF	-0.15184	7.78378	-2.04353	0.0468353	0.116354	-4.84851	-1.98779	PGF
MAGEA4	-0.123763	7.99238	-2.04378	0.0468581	0.116354	-4.79688	-1.98758	MAGEA4
IL12RB2	0.121122	7.50153	2.03711	0.0477929	0.118501	-4.98066	1.97921	IL12RB2
NDUFB7	-0.147374	11.0476	-2.03275	0.0479334	0.118675	-4.26092	-1.97796	NDUFB7
COL2A1	0.0799361	7.6479	2.02881	0.048344	0.119517	-4.9921	1.97433	COL2A1
NEFL	-0.100707	7.59375	-2.02762	0.0485457	0.119733	-4.93207	-1.97256	NEFL
NF1	-0.0756801	8.44037	-2.02663	0.0485748	0.119733	-4.82345	-1.9723	NF1
OAZ1	0.125227	11.7629	2.02643	0.0486437	0.119733	-4.20511	1.9717	OAZ1
NDUFS7	-0.137205	8.56885	-2.02525	0.0487222	0.119752	-4.71803	-1.97101	NDUFS7
FUT7	0.106008	7.5713	2.02635	0.0489215	0.120067	-4.97609	1.96928	FUT7
NOX1	-0.107774	7.63923	-2.0234	0.0492577	0.120639	-4.98671	-1.96635	NOX1
ITGB8	-0.111023	7.7743	-2.02626	0.0492972	0.120639	-4.93079	-1.96601	ITGB8
KRT6A/B/C	-0.13685	8.10034	-2.01937	0.0494234	0.120773	-4.79618	-1.96492	KRT6A/B/C
MS4A2	-0.104479	7.73976	-2.01756	0.0495532	0.120797	-4.90958	-1.9638	MS4A2
TBP	-0.0991018	8.31297	-2.01798	0.0495761	0.120797	-4.79787	-1.9636	TBP
MUC13	-0.0959605	8.02331	-2.02108	0.0497187	0.12097	-4.86568	-1.96238	MUC13
FPR1	0.185084	8.84667	2.01303	0.0501716	0.121897	-4.66078	1.9585	FPR1
SFTPC	-1.31382	13.0808	-2.0095	0.0505456	0.122629	-4.11049	-1.95532	SFTPC
FUT8	0.13007	8.20512	2.00887	0.0507664	0.122989	-4.84672	1.95345	FUT8
CDC25B	-0.155991	9.50328	-2.00691	0.0508774	0.123081	-4.49829	-1.95251	CDC25B
NOS1	-0.0759774	7.68431	-2.00056	0.0514181	0.124211	-4.95249	-1.94797	NOS1
IFIT3	0.206184	8.72213	2.00013	0.0515445	0.124283	-4.74241	1.94692	IFIT3
RFC4	0.105835	8.05323	2.00018	0.0515945	0.124283	-4.87871	1.9465	RFC4
AKAP1	-0.127289	7.97444	-1.99398	0.0521577	0.12546	-4.87776	-1.94183	AKAP1
FANCL	0.0973386	7.85865	1.989	0.0527346	0.126668	-4.9361	1.93709	FANCL
DNAJC14	-0.0937653	8.32289	-1.98976	0.0530301	0.127197	-4.90107	-1.93468	DNAJC14
DTX3	-0.113378	8.03432	-1.98557	0.053193	0.127407	-4.88905	-1.93335	DTX3
IL16	0.113942	7.91399	1.98269	0.0534534	0.12785	-4.93859	1.93124	IL16
TXNIP	0.292509	11.5307	1.98127	0.0536211	0.12807	-4.30882	1.92988	TXNIP
EBI3	0.139423	7.46281	1.97744	0.0541116	0.128924	-5.02723	1.92594	EBI3
ACY1	-0.110579	7.90375	-1.97682	0.0541312	0.128924	-5.00534	-1.92579	ACY1
P4HA1	0.159096	8.98421	1.97439	0.0544996	0.129382	-4.74186	1.92284	P4HA1
GABPA	0.0720128	8.67781	1.97576	0.0545246	0.129382	-4.82805	1.92265	GABPA
MPL	-0.0855297	7.74263	-1.97322	0.0545532	0.129382	-5.07241	-1.92242	MPL
RRM2	0.206964	8.72379	1.97251	0.0548819	0.129865	-4.82775	1.91981	RRM2
OAS3	0.13464	8.31124	1.97061	0.0549106	0.129865	-4.86326	1.91958	OAS3
MCL1	0.142091	11.0216	1.96378	0.0558404	0.131752	-4.37562	1.91228	MCL1
MCM2	0.122112	7.7918	1.96219	0.0558641	0.131752	-5.09424	1.91209	MCM2
FEZ1	-0.123572	8.01993	-1.96091	0.0560175	0.13193	-4.99976	-1.9109	FEZ1
IDH1	0.245482	9.63557	1.9567	0.056526	0.132942	-4.6659	1.90696	IDH1
LIF	-0.277786	8.24285	-1.95612	0.0568227	0.133454	-4.90854	-1.90467	LIF
GOT2	-0.0837211	8.86057	-1.95347	0.0569599	0.133591	-4.79101	-1.90362	GOT2
FANCC	-0.10746	7.70975	-1.95159	0.0571509	0.133853	-5.02982	-1.90215	FANCC
SERPINB2	-0.15231	7.62217	-1.94905	0.0574864	0.134453	-5.04461	-1.89959	SERPINB2
GNGT1	-0.145861	7.32692	-1.94528	0.058373	0.136338	-5.13598	-1.89289	GNGT1
MBNL1	0.120545	9.40663	1.93893	0.0587189	0.136957	-4.66989	1.89029	MBNL1
HACD2	-0.110836	8.3822	-1.93765	0.0589335	0.137144	-4.92932	-1.88869	HACD2
GNG4	0.069867	7.63117	1.94036	0.0589614	0.137144	-5.12332	1.88848	GNG4
MSH2	0.068397	7.90234	1.93095	0.0597243	0.138728	-5.11052	1.88282	MSH2
TCL1A	-0.0934899	7.71526	-1.92522	0.0604563	0.140235	-5.16615	-1.87745	TCL1A
FCN1	0.111859	7.74323	1.9231	0.0607473	0.140717	-5.09647	1.87533	FCN1
CD4	0.14774	9.75329	1.92196	0.060946	0.140984	-4.61177	1.87389	CD4
ATRX	0.0921568	8.8345	1.92201	0.06122	0.141425	-4.92748	1.8719	ATRX
MX1	0.177432	8.77094	1.91631	0.0617393	0.14243	-4.90648	1.86816	MX1
LRP2	-0.116241	7.66777	-1.91386	0.0621396	0.143158	-5.06933	-1.8653	LRP2
SIGLEC8	0.126998	7.75733	1.9111	0.062383	0.143523	-5.12928	1.86356	SIGLEC8
MRM2	-0.095898	8.00999	-1.91015	0.0626329	0.143903	-5.0457	-1.86179	MRM2
OAS2	0.129443	8.42496	1.90791	0.0627376	0.143948	-4.96281	1.86105	OAS2
HDAC2	-0.10563	8.47957	-1.90363	0.0633262	0.145082	-4.97481	-1.85689	HDAC2
TANK	0.0901202	8.85584	1.90781	0.0634037	0.145082	-4.94183	1.85635	TANK
TMEM140	0.126531	8.67584	1.90755	0.0635097	0.145128	-4.99926	1.85561	TMEM140
FGF11	0.086841	7.72927	1.89738	0.0643429	0.146581	-5.1767	1.8498	FGF11
IFNGR1	-0.160248	9.62013	-1.89625	0.0644888	0.146581	-4.71336	-1.84879	IFNGR1
HIF1A	-0.286645	9.72219	-1.8941	0.0646047	0.146581	-4.67098	-1.84798	HIF1A
PRLR	0.0803751	7.67929	1.89381	0.0646082	0.146581	-5.23496	1.84796	PRLR
HMGA1	-0.166773	8.61034	-1.89339	0.0646648	0.146581	-5.02894	-1.84757	HMGA1
ITGAM	0.194131	8.85595	1.89349	0.0646657	0.146581	-4.91504	1.84756	ITGAM
PML	0.0958543	8.79306	1.89112	0.0650802	0.147324	-4.90173	1.84471	PML
NDC1	0.088163	7.86898	1.88883	0.06551	0.148098	-5.14497	1.84176	NDC1
GNAS	-0.12978	11.8251	-1.88438	0.0659323	0.14858	-4.42372	-1.83888	GNAS
RPS6KA6	-0.101509	7.53546	-1.88581	0.065978	0.14858	-5.19861	-1.83857	RPS6KA6
LYN	0.13658	8.76985	1.88376	0.0659869	0.14858	-4.94204	1.83851	LYN
IL1R2	0.290144	8.36841	1.87963	0.0667734	0.150151	-5.0253	1.8332	IL1R2
ELOB	-0.116571	8.935	-1.87618	0.0671918	0.150891	-4.91524	-1.83039	ELOB
MERTK	-0.173406	8.25955	-1.87255	0.0675718	0.151544	-5.04225	-1.82785	MERTK
TWF1	-0.104166	8.88122	-1.87229	0.0679319	0.15215	-4.97666	-1.82546	TWF1
IKBKG	-0.0906648	8.51366	-1.86857	0.0681609	0.152461	-5.0314	-1.82394	IKBKG
KIR3DL2	0.213052	7.59148	1.86733	0.0690526	0.154251	-5.27731	1.81808	KIR3DL2
TREM1	-0.159	8.06766	-1.86148	0.0692909	0.154488	-5.08293	-1.81652	TREM1
NUF2	0.0804249	7.72037	1.86265	0.0693413	0.154488	-5.26841	1.81619	NUF2
HMGB1	0.111494	8.79988	1.86085	0.0694347	0.154492	-5.00643	1.81558	HMGB1
HDAC5	-0.110285	8.09835	-1.86156	0.0696419	0.15475	-5.16404	-1.81423	HDAC5
KIT	-0.102298	7.73596	-1.853	0.0704231	0.156105	-5.21843	-1.80918	KIT
ITGA6	-0.138855	7.99605	-1.85327	0.0704364	0.156105	-5.11371	-1.80909	ITGA6
UTY	0.121974	7.82994	1.85195	0.0707339	0.156559	-5.15469	1.80718	UTY
IRF3	0.0848165	8.50003	1.84984	0.0708809	0.156679	-5.04996	1.80624	IRF3
ATG12	0.1061	8.13279	1.84982	0.0709735	0.156679	-5.13425	1.80565	ATG12
NPM2	-0.0635595	7.60943	-1.8478	0.0711271	0.156756	-5.32025	-1.80467	NPM2
APC	0.0889332	7.91759	1.84748	0.0711939	0.156756	-5.18129	1.80424	APC
PDGFRA	-0.244253	9.14555	-1.84522	0.0715782	0.157397	-4.87948	-1.80179	PDGFRA
NOS2	-0.0935837	7.69831	-1.84362	0.0719684	0.15805	-5.26532	-1.79932	NOS2
CACNA1C	-0.0988499	7.93107	-1.8428	0.072148	0.158185	-5.19882	-1.79818	CACNA1C
TICAM2	0.0940501	8.00123	1.84074	0.0722168	0.158185	-5.14915	1.79775	TICAM2
UBA7	0.0938573	8.73703	1.83428	0.0733107	0.160322	-5.02053	1.79089	UBA7
CDH3	-0.154252	8.01755	-1.83273	0.073382	0.160322	-5.15767	-1.79045	CDH3
AURKB	0.105725	8.06999	1.83505	0.0734821	0.160333	-5.21152	1.78982	AURKB
SLAMF1	0.0735111	7.72381	1.82912	0.0744169	0.162164	-5.30977	1.78404	SLAMF1
HDAC11	-0.0970633	7.77619	-1.82271	0.0749116	0.163032	-5.32985	-1.78101	HDAC11
TLR4	0.153828	8.86459	1.82068	0.0752609	0.163581	-5.01895	1.77887	TLR4
WNT5A	-0.110802	7.8346	-1.8146	0.076171	0.165347	-5.23845	-1.77335	WNT5A
SF3B1	0.0973424	9.85675	1.81156	0.076653	0.16618	-4.78595	1.77045	SF3B1
CLCF1	-0.102658	7.67329	-1.80842	0.0771424	0.167027	-5.29388	-1.76751	CLCF1
SETD2	0.0847453	8.49193	1.80894	0.0772472	0.16704	-5.16434	1.76689	SETD2
SLC2A1	0.134567	7.9237	1.80734	0.0774129	0.167184	-5.23952	1.7659	SLC2A1
TFDP1	-0.0887896	8.89424	-1.80274	0.0780503	0.168346	-5.02744	-1.76211	TFDP1
CCL7	0.139332	7.65244	1.80204	0.0781944	0.168442	-5.32467	1.76126	CCL7
TGFB3	-0.116352	8.40216	-1.79915	0.0786521	0.169199	-5.16782	-1.75856	TGFB3
CST2	-0.152559	8.05449	-1.79872	0.0787649	0.169199	-5.20618	-1.7579	CST2
TAPBPL	0.0877651	8.57725	1.79897	0.078846	0.169199	-5.16494	1.75742	TAPBPL
LGALS9	0.175287	9.01833	1.79266	0.0796658	0.170741	-5.11604	1.75263	LGALS9
IL1RN	-0.266327	8.1277	-1.79028	0.0802791	0.171626	-5.21941	-1.74907	IL1RN
IGFBP3	-0.18983	8.01585	-1.79012	0.0802817	0.171626	-5.23501	-1.74905	IGFBP3
MAP3K8	0.0977704	8.28445	1.78633	0.0807437	0.172187	-5.18697	1.74639	MAP3K8
ATP11C	0.094298	8.06283	1.78657	0.0807476	0.172187	-5.22536	1.74636	ATP11C
IL1R1	-0.236399	10.292	-1.78539	0.0808564	0.172202	-4.77018	-1.74574	IL1R1
CLEC5A	-0.132761	7.86068	-1.7843	0.0810722	0.172444	-5.27433	-1.7445	CLEC5A
CD163	0.308439	11.359	1.78338	0.0812496	0.172604	-4.65128	1.74348	CD163
NFKB2	0.142105	8.65098	1.78243	0.0813959	0.172698	-5.1269	1.74264	NFKB2
NID2	-0.159049	8.37678	-1.78195	0.0816345	0.172778	-5.21448	-1.74128	NID2
SIRPA	0.136325	9.50323	1.78151	0.0816381	0.172778	-4.90901	1.74126	SIRPA
S100A8	0.349909	9.10076	1.77721	0.0824188	0.173977	-5.02089	1.73682	S100A8
BRD3	-0.0843337	8.2342	-1.77666	0.0824548	0.173977	-5.20173	-1.73662	BRD3
PTPN5	-0.101541	7.88175	-1.77538	0.0825129	0.173977	-5.29399	-1.73629	PTPN5
ITGA9	-0.13144	8.17015	-1.77254	0.0829935	0.174772	-5.23349	-1.73357	ITGA9
NFE2L2	-0.103659	9.29633	-1.7687	0.0836359	0.175906	-5.04494	-1.72997	NFE2L2
ENO1	0.161714	8.57316	1.76791	0.0839242	0.176222	-5.15808	1.72836	ENO1
NSD3	0.0884595	8.23836	1.76659	0.0839947	0.176222	-5.23948	1.72796	NSD3
FGF7	-0.219092	9.01522	-1.76247	0.0849038	0.177909	-5.11557	-1.72292	FGF7
LILRB2	0.196202	9.17784	1.75943	0.0852606	0.178435	-5.03872	1.72095	LILRB2
C5AR1	-0.202859	8.91124	-1.75937	0.0853781	0.17846	-5.08865	-1.7203	C5AR1
ERCC6	0.0792574	7.95478	1.75683	0.0856634	0.178651	-5.39184	1.71873	ERCC6
TGFB1	0.0992764	9.61907	1.75626	0.0857624	0.178651	-4.92561	1.71819	TGFB1
TNFSF4	0.08511	7.58352	1.75612	0.0857861	0.178651	-5.47976	1.71806	TNFSF4
ADH1B	-0.338358	9.11671	-1.75553	0.0860604	0.178902	-5.03961	-1.71656	ADH1B
TPM4	-0.142452	11.1849	-1.75409	0.086175	0.178902	-4.70806	-1.71593	TPM4
IL15RA	0.145033	8.4724	1.7541	0.086224	0.178902	-5.20719	1.71566	IL15RA
THBS4	-0.0845741	7.86062	-1.7534	0.0864263	0.179102	-5.36118	-1.71456	THBS4
NANOG	0.0789002	8.25345	1.75107	0.0866831	0.179414	-5.25426	1.71316	NANOG
CREB3L1	-0.154096	8.24637	-1.75022	0.0869082	0.17966	-5.27976	-1.71194	CREB3L1
TAL1	-0.106926	7.9152	-1.74423	0.0880129	0.181589	-5.3174	-1.70597	TAL1
CCL24	-0.357434	7.89888	-1.74333	0.088152	0.181589	-5.33381	-1.70523	CCL24
ATG5	0.0804451	8.34837	1.74251	0.0881636	0.181589	-5.34638	1.70517	ATG5
PBX3	0.0931611	8.13909	1.73905	0.0887769	0.182614	-5.29792	1.70189	PBX3
MSRB2	-0.0869321	8.49606	-1.73854	0.0889218	0.182614	-5.231	-1.70111	MSRB2
SRSF2	0.131928	9.01279	1.73776	0.0890285	0.182614	-5.11196	1.70054	SRSF2
HLA-E	0.15855	11.5352	1.73729	0.0890934	0.182614	-4.70547	1.7002	HLA-E
CCL17	0.288477	7.74824	1.73571	0.089495	0.183216	-5.49409	1.69807	CCL17
PPP3CA	-0.0934122	8.64691	-1.72979	0.09049	0.185029	-5.23808	-1.69282	PPP3CA
SELL	0.200658	7.8954	1.72726	0.0910177	0.185883	-5.47613	1.69005	SELL
IL25	-0.0703005	7.57845	-1.72505	0.0912953	0.186225	-5.53004	-1.6886	IL25
NTF3	-0.0866653	7.87239	-1.72245	0.0919043	0.187241	-5.40446	-1.68544	NTF3
NDUFA7	-0.0848155	8.72162	-1.72067	0.0920989	0.187345	-5.21599	-1.68443	NDUFA7
PSMB7	-0.0803517	9.17869	-1.72824	0.0921769	0.187345	-5.13419	-1.68402	PSMB7
UQCR11	-0.086065	8.69273	-1.71919	0.0924202	0.187614	-5.24348	-1.68277	UQCR11
RET	-0.0797282	7.9069	-1.71774	0.092649	0.18771	-5.38699	-1.68159	RET
PALMD	-0.0875374	7.77061	-1.71959	0.0926896	0.18771	-5.47468	-1.68138	PALMD
SAA1	0.201799	8.26509	1.71361	0.0935195	0.189164	-5.32848	1.67712	SAA1
FCGR2B	0.100701	7.64879	1.70475	0.095152	0.192237	-5.44984	1.66883	FCGR2B
CCND3	-0.115021	8.96722	-1.7034	0.0954632	0.192635	-5.18913	-1.66726	CCND3
AQP9	0.15069	7.72456	1.70114	0.0957782	0.19304	-5.45302	1.66567	AQP9
SOX17	-0.0801026	7.72276	-1.6982	0.0963024	0.193712	-5.47859	-1.66305	SOX17
AURKA	0.0705492	7.90887	1.70038	0.0963405	0.193712	-5.46606	1.66286	AURKA
ICOS	0.10652	7.72847	1.69729	0.096462	0.193726	-5.56379	1.66225	ICOS
PIK3CB	0.0836349	8.28899	1.69725	0.0966322	0.193728	-5.369	1.6614	PIK3CB
CACNA2D1	-0.102913	7.88182	-1.69656	0.0966924	0.193728	-5.43752	-1.6611	CACNA2D1
TNF	0.0816671	7.86288	1.69389	0.097111	0.194168	-5.53335	1.65902	TNF
ICAM1	-0.238909	10.1671	-1.69364	0.0972548	0.194168	-4.91588	-1.65831	ICAM1
SMAP1	0.0829608	8.25122	1.6932	0.0972565	0.194168	-5.35134	1.6583	SMAP1
IL7R	0.238889	9.15308	1.69006	0.0980206	0.195463	-5.14681	1.65453	IL7R
TP63	-0.0904377	8.11019	-1.68603	0.0986262	0.196439	-5.45928	-1.65155	TP63
COX4I1	-0.077169	9.50953	-1.6853	0.0989081	0.196769	-5.04415	-1.65017	COX4I1
ORC6	0.0724637	7.58207	1.68263	0.0992865	0.19729	-5.60062	1.64832	ORC6
CD274	0.178257	8.08815	1.68071	0.0997121	0.197903	-5.41178	1.64625	CD274
LTA	0.0855452	7.61088	1.67471	0.100861	0.199949	-5.53597	1.64069	LTA
FGF8	0.104125	7.66635	1.67047	0.101682	0.20134	-5.61344	1.63675	FGF8
KRT1	-0.0741811	7.70111	-1.66864	0.102045	0.201823	-5.60664	-1.63502	KRT1
ATOX1	0.10644	9.15387	1.66608	0.102627	0.202737	-5.18321	1.63225	ATOX1
TARP	0.103945	8.25398	1.6648	0.102815	0.20287	-5.48299	1.63136	TARP
BCL2A1	0.137844	8.2939	1.66346	0.103561	0.204105	-5.47316	1.62783	BCL2A1
CYP4A11	-0.09895	7.79206	-1.65721	0.104349	0.205369	-5.50997	-1.62413	CYP4A11
RIN1	-0.0934231	8.00251	-1.65705	0.104445	0.205369	-5.46061	-1.62367	RIN1
SERINC5	-0.129252	8.69417	-1.65512	0.104796	0.205818	-5.32185	-1.62204	SERINC5
ADORA2A	0.164239	7.52621	1.65115	0.106041	0.208022	-5.63142	1.61625	ADORA2A
OSM	0.0889766	8.06048	1.64848	0.10623	0.208153	-5.44846	1.61537	OSM
ARMH3	0.0841642	8.18353	1.64962	0.106354	0.208154	-5.48003	1.6148	ARMH3
ADH6	-0.0813945	7.74712	-1.64338	0.107563	0.210276	-5.6017	-1.60924	ADH6
KYAT1	-0.0674969	7.88246	-1.6377	0.108471	0.211807	-5.53404	-1.6051	KYAT1
MDM4	0.0976009	8.56397	1.63617	0.108717	0.212042	-5.40969	1.60399	MDM4
TXK	0.0835205	7.79177	1.63505	0.10939	0.212946	-5.63431	1.60094	TXK
VEGFA	-0.239442	9.44701	-1.63374	0.109432	0.212946	-5.1522	-1.60075	VEGFA
SPINK5	-0.0773598	7.69308	-1.63202	0.109567	0.212963	-5.66605	-1.60014	SPINK5
ARID1B	0.0786177	8.19903	1.63226	0.109839	0.213246	-5.5048	1.59892	ARID1B
RPTOR	-0.0777674	8.0602	-1.63073	0.110015	0.213343	-5.49441	-1.59813	RPTOR
DNMT3A	0.0782912	8.12548	1.6288	0.110277	0.213606	-5.46751	1.59695	DNMT3A
KMT2D	-0.0782436	8.72146	-1.62405	0.111275	0.215292	-5.3638	-1.59249	KMT2D
HES1	-0.121306	8.04829	-1.62365	0.111485	0.215453	-5.48545	-1.59155	HES1
JAK1	-0.084839	9.73291	-1.62393	0.111741	0.2157	-5.14464	-1.59042	JAK1
CDC6	0.0845973	7.75115	1.61469	0.113281	0.218425	-5.68996	1.58362	CDC6
CCL22	0.143337	7.66371	1.6141	0.113459	0.218517	-5.70369	1.58284	CCL22
CACNA1D	-0.093987	7.79639	-1.61161	0.11405	0.219194	-5.6064	-1.58025	CACNA1D
SPRY4	-0.0928508	8.33044	-1.61216	0.114069	0.219194	-5.43032	-1.58017	SPRY4
MASP1	-0.0806962	7.68921	-1.60927	0.114465	0.219484	-5.70115	-1.57844	MASP1
SLC7A5	0.16864	8.17228	1.6096	0.11448	0.219484	-5.50852	1.57837	SLC7A5
ISG15	0.20783	8.46023	1.6087	0.114821	0.219889	-5.48427	1.57689	ISG15
PLK1	0.103306	7.9937	1.60646	0.115184	0.220037	-5.55906	1.57531	PLK1
PCNA	0.133546	9.1921	1.60591	0.115282	0.220037	-5.29086	1.57489	PCNA
TSHR	0.0709108	7.59515	1.60558	0.115289	0.220037	-5.64479	1.57486	TSHR
NFKBIZ	0.104895	8.90499	1.60524	0.115495	0.220182	-5.33981	1.57397	NFKBIZ
THY1	0.192667	9.74537	1.60232	0.116049	0.22099	-5.14642	1.57158	THY1
CTAG1B	-0.10552	7.74496	-1.5981	0.117017	0.222583	-5.64108	-1.56742	CTAG1B
INHBB	-0.0727812	7.77725	-1.59489	0.117649	0.223353	-5.7028	-1.56472	INHBB
SFTPA1	-1.10138	13.7473	-1.59504	0.11775	0.223353	-4.72293	-1.56429	SFTPA1
RASGRP2	0.0984038	7.86131	1.59512	0.117818	0.223353	-5.62653	1.564	RASGRP2
NDUFA13	-0.116003	10.1259	-1.58965	0.118847	0.225051	-5.09407	-1.55963	NDUFA13
DDIT4	0.250871	9.51093	1.58553	0.11985	0.226697	-5.24394	1.5554	DDIT4
GADD45B	-0.194869	9.25038	-1.58077	0.12101	0.228635	-5.26201	-1.55055	GADD45B
CDC14B	-0.0876818	7.8504	-1.5747	0.122382	0.230969	-5.64689	-1.54485	CDC14B
NDUFA4L2	-0.0915453	7.9846	-1.5735	0.122723	0.231355	-5.60903	-1.54344	NDUFA4L2
BCAT1	-0.162835	8.41199	-1.57166	0.123023	0.231661	-5.5041	-1.54221	BCAT1
STK11IP	-0.0855418	8.0711	-1.56984	0.123376	0.232067	-5.56702	-1.54076	STK11IP
PPP2R2B	0.0776314	7.60378	1.56484	0.124762	0.234199	-5.73022	1.53509	PPP2R2B
TBL1XR1	-0.0761868	9.2242	-1.56447	0.124786	0.234199	-5.3005	-1.53499	TBL1XR1
BAX	-0.0956045	9.20813	-1.56028	0.125774	0.235792	-5.3141	-1.53098	BAX
PLCB1	-0.065693	7.75005	-1.55883	0.126343	0.236596	-5.75901	-1.52868	PLCB1
IL6	0.239502	8.3132	1.55461	0.12717	0.237881	-5.56888	1.52536	IL6
RAF1	-0.0552224	8.75961	-1.54891	0.128364	0.23985	-5.48839	-1.52058	RAF1
MAPK11	-0.0814775	7.97895	-1.54793	0.128903	0.240362	-5.67424	-1.51844	MAPK11
IL33	-0.24335	8.25671	-1.54642	0.129045	0.240362	-5.65645	-1.51788	IL33
SIGIRR	-0.104664	8.17208	-1.5457	0.129093	0.240362	-5.66784	-1.51769	SIGIRR
TAP2	0.16541	9.47693	1.54529	0.129207	0.240362	-5.28775	1.51724	TAP2
PIK3R5	0.0896429	8.62086	1.54362	0.129661	0.240941	-5.51187	1.51544	PIK3R5
SIRPB2	0.088402	8.24302	1.54298	0.129861	0.241048	-5.5726	1.51465	SIRPB2
APLNR	0.107257	7.49868	1.54216	0.130016	0.241072	-5.71885	1.51404	APLNR
ST6GAL1	-0.0809956	8.25253	-1.5336	0.132427	0.245006	-5.63322	-1.5046	ST6GAL1
PRKAR2B	-0.0863108	7.75004	-1.53203	0.132428	0.245006	-5.79661	-1.5046	PRKAR2B
CD80	0.084167	7.94904	1.52861	0.133666	0.247026	-5.71078	1.4998	CD80
BIRC7	0.120159	7.58306	1.52127	0.135141	0.249479	-5.84884	1.49413	BIRC7
RIPK3	0.0762009	8.07033	1.51215	0.137401	0.253375	-5.73826	1.48554	RIPK3
VEGFB	-0.111177	9.06984	-1.51226	0.137608	0.253481	-5.43897	-1.48476	VEGFB
RUNX1T1	-0.0846709	8.09875	-1.50959	0.138213	0.254317	-5.64544	-1.48248	RUNX1T1
RGMB	-0.0883301	7.94049	-1.50333	0.139822	0.256998	-5.71987	-1.47646	RGMB
EIF5AL1	0.0711551	7.70073	1.5015	0.140125	0.25718	-5.78075	1.47533	EIF5AL1
TNFRSF18	0.126364	7.67493	1.5013	0.140225	0.25718	-5.87059	1.47496	TNFRSF18
SMARCA4	-0.0757283	8.97615	-1.49854	0.140897	0.258076	-5.48754	-1.47246	SMARCA4
EPOR	-0.0773154	7.83653	-1.4994	0.141019	0.258076	-5.79302	-1.47201	EPOR
DIPK2B	-0.101582	7.76622	-1.49592	0.141689	0.259023	-5.78744	-1.46953	DIPK2B
HHEX	0.0883836	7.98405	1.49397	0.142077	0.259451	-5.78782	1.4681	HHEX
MPPED1	-0.0644542	7.66467	-1.48601	0.144607	0.263787	-5.87146	-1.45885	MPPED1
NOD2	0.0685414	7.98659	1.48122	0.14543	0.265001	-5.80788	1.45587	NOD2
BCOR	0.0935771	8.24149	1.47903	0.146065	0.265873	-5.67249	1.45357	BCOR
SERINC3	-0.0907065	9.28585	-1.47772	0.146372	0.266145	-5.42829	-1.45247	SERINC3
PYCR3	-0.0676316	7.61701	-1.47464	0.147185	0.26732	-5.91113	-1.44955	PYCR3
ASPA	0.0678407	7.85897	1.47421	0.147334	0.26732	-5.79096	1.44901	ASPA
SPRED1	-0.105377	9.08838	-1.47117	0.148117	0.268221	-5.56495	-1.44622	SPRED1
FANCA	0.0790677	7.97865	1.47257	0.148158	0.268221	-5.78533	1.44607	FANCA
RPS6KB1	0.0653058	8.17863	1.47121	0.148307	0.268221	-5.71603	1.44554	RPS6KB1
CD83	-0.105952	8.19074	-1.46979	0.148501	0.268286	-5.69006	-1.44485	CD83
DUSP5	-0.118422	8.17835	-1.46874	0.148773	0.26849	-5.77683	-1.44388	DUSP5
FOXC1	-0.0868728	7.6598	-1.46402	0.150053	0.270512	-5.92066	-1.43934	FOXC1
ROPN1	-0.0706427	7.91694	-1.46199	0.150652	0.271301	-5.75925	-1.43723	ROPN1
NDUFA1	0.0803597	9.92639	1.45972	0.151264	0.271856	-5.30689	1.43508	NDUFA1
RAD51	0.0734863	7.8537	1.45952	0.151281	0.271856	-5.8901	1.43502	RAD51
RPL7A	-0.129248	11.7649	-1.45709	0.151955	0.272777	-5.09018	-1.43266	RPL7A
ETV1	-0.136608	8.3286	-1.45361	0.152924	0.274226	-5.70332	-1.42928	ETV1
S100A7	-0.0567722	7.78656	-1.44916	0.154461	0.276689	-5.87979	-1.42395	S100A7
PC	-0.0791179	7.70792	-1.44613	0.154983	0.27733	-5.93619	-1.42215	PC
MTF2	0.0682352	8.26227	1.44302	0.155853	0.278591	-5.81068	1.41916	MTF2
HAS2	-0.0903891	8.42577	-1.44146	0.156291	0.27908	-5.78371	-1.41766	HAS2
TGFBR2	-0.128097	10.1751	-1.43767	0.157388	0.280741	-5.31917	-1.41391	TGFBR2
ALKBH3	0.063768	7.69251	1.43705	0.157806	0.280942	-5.91711	1.41249	ALKBH3
CMTM6	0.0720967	9.15532	1.43623	0.157833	0.280942	-5.51824	1.4124	CMTM6
CXCR2	-0.0819105	7.69176	-1.43108	0.159301	0.282872	-5.8909	-1.40743	CXCR2
PTCD2	-0.0513601	7.61077	-1.43081	0.159316	0.282872	-5.88494	-1.40737	PTCD2
YTHDF2	-0.0607258	8.67888	-1.43017	0.159489	0.282872	-5.66362	-1.40679	YTHDF2
RELN	-0.0701756	7.68151	-1.42983	0.159586	0.282872	-5.87898	-1.40646	RELN
TNFRSF13C	-0.0926716	7.4911	-1.42697	0.160686	0.284524	-5.93815	-1.40277	TNFRSF13C
ORF1ab_REV	-0.0846239	7.52686	-1.42434	0.161162	0.285067	-5.90593	-1.40118	ORF1ab_REV
PRKAR1B	-0.0660661	7.85334	-1.42269	0.161634	0.285605	-5.92355	-1.3996	PRKAR1B
FOXL2	-0.0677366	7.59481	-1.42097	0.162131	0.285867	-5.98797	-1.39794	FOXL2
RASGRF2	-0.0600145	7.85209	-1.42068	0.162216	0.285867	-5.93089	-1.39766	RASGRF2
PPP3CC	0.0803969	8.3731	1.42042	0.16229	0.285867	-5.83003	1.39741	PPP3CC
IL17B	-0.0743363	7.59212	-1.41975	0.162484	0.28591	-5.98986	-1.39677	IL17B
VEGFD	-0.0855719	7.67412	-1.41388	0.164267	0.288749	-5.88174	-1.39086	VEGFD
MAPK14	0.0623349	8.73164	1.41535	0.164466	0.288798	-5.71456	1.39021	MAPK14
CCR4	0.098564	7.8422	1.413	0.165004	0.289442	-5.94587	1.38844	CCR4
MMP11	0.103732	7.67725	1.40965	0.165833	0.290594	-5.9965	1.38572	MMP11
HDAC6	-0.0824515	8.0801	-1.40651	0.166467	0.291367	-5.81419	-1.38365	HDAC6
CASP12	0.0636004	7.64623	1.40562	0.166619	0.291367	-6.00777	1.38315	CASP12
SBNO2	0.10502	9.30078	1.4041	0.167309	0.292272	-5.52459	1.3809	SBNO2
PLAU	0.122941	8.72103	1.40051	0.168214	0.29355	-5.6974	1.37797	PLAU
COX5B	0.0767208	10.0558	1.39837	0.168773	0.293945	-5.38173	1.37616	COX5B
CACNA1G	0.0616083	7.57447	1.39821	0.168819	0.293945	-6.02299	1.37601	CACNA1G
ITGAE	0.063531	7.93388	1.39906	0.168962	0.293945	-5.88788	1.37555	ITGAE
ENG	-0.164226	10.679	-1.39398	0.170201	0.295796	-5.28881	-1.37156	ENG
TLR1	0.0852215	8.22926	1.39244	0.170561	0.296118	-5.79769	1.3704	TLR1
TBK1	-0.0561147	8.51021	-1.39091	0.171089	0.29673	-5.74312	-1.36871	TBK1
ASXL1	0.113787	7.90669	1.38766	0.172021	0.29804	-5.96825	1.36574	ASXL1
LEFTY1	-0.0659517	7.57144	-1.38513	0.172757	0.299009	-6.03884	-1.3634	LEFTY1
CD97	0.140777	10.1285	1.38403	0.173185	0.299141	-5.40801	1.36204	CD97
NDUFA6	-0.0694914	8.46239	-1.38405	0.173187	0.299141	-5.75873	-1.36203	NDUFA6
MNAT1	0.0618791	8.01665	1.38276	0.173477	0.299337	-5.93033	1.36112	MNAT1
LILRA4	-0.107654	7.76176	-1.38175	0.174386	0.300599	-5.9972	-1.35824	LILRA4
KRAS	0.075373	8.4276	1.3727	0.176585	0.304079	-5.80961	1.35134	KRAS
BRAF	0.0740243	7.57282	1.36881	0.177927	0.306078	-5.99509	1.34716	BRAF
DKK4	0.0608051	7.54642	1.368	0.178279	0.306372	-6.02091	1.34607	DKK4
G6PD	-0.108425	9.25477	-1.3661	0.178696	0.306776	-5.57635	-1.34478	G6PD
EFNA5	-0.0655594	7.82027	-1.36484	0.179005	0.306995	-6.01427	-1.34383	EFNA5
CDC7	0.0859844	7.79837	1.36325	0.179502	0.307357	-6.03877	1.34229	CDC7
MAGEC1	-0.0648806	7.61466	-1.36907	0.17958	0.307357	-6.05235	-1.34205	MAGEC1
PRKCA	-0.0637761	7.74743	-1.36072	0.180454	0.308541	-5.98338	-1.33936	PRKCA
TFRC	-0.159482	9.65354	-1.35934	0.180977	0.308864	-5.5183	-1.33775	TFRC
IL11RA	0.0732428	7.95679	1.35795	0.181164	0.308864	-5.98744	1.33718	IL11RA
EOMES	0.112303	7.85898	1.35944	0.18119	0.308864	-6.01715	1.3371	EOMES
TIRAP	-0.0627529	8.06203	-1.35792	0.181565	0.309191	-5.90695	-1.33595	TIRAP
HSPA1A	-0.323495	11.8182	-1.35016	0.18382	0.312716	-5.21619	-1.32908	HSPA1A
SPA17	-0.0674673	7.79194	-1.34673	0.185022	0.314444	-5.99853	-1.32545	SPA17
RIPK2	0.0723625	8.42736	1.34417	0.185927	0.315665	-5.91236	1.32273	RIPK2
APOM	-0.0696691	7.61396	-1.34189	0.18628	0.315849	-6.09312	-1.32166	APOM
BATF3	0.121239	7.817	1.34165	0.186409	0.315849	-5.96045	1.32128	BATF3
TLR8	0.088884	8.28184	1.33558	0.188321	0.318769	-5.8743	1.31556	TLR8
MAP2K4	-0.0695006	8.10511	-1.33356	0.188976	0.319558	-5.97073	-1.31361	MAP2K4
CD68	0.189893	11.6699	1.33185	0.189532	0.319946	-5.27051	1.31196	CD68
TREM2	-0.143922	8.24216	-1.33184	0.189584	0.319946	-5.87418	-1.31181	TREM2
C7	-0.264513	10.0546	-1.32763	0.19098	0.32198	-5.47223	-1.30769	C7
TPI1	0.0687388	7.9368	1.32487	0.192211	0.323735	-5.9883	1.30406	TPI1
SELE	0.163315	7.87851	1.3228	0.192692	0.32422	-5.96117	1.30266	SELE
TBXAS1	0.115514	9.25722	1.32011	0.19339	0.325072	-5.73404	1.30062	TBXAS1
CFP	-0.0532988	7.71046	-1.31709	0.19468	0.326916	-6.07705	-1.29686	CFP
ACOT12	0.0616532	7.55257	1.31527	0.195229	0.327512	-6.08756	1.29526	ACOT12
IFI27	0.217988	10.4509	1.31015	0.196898	0.329843	-5.47806	1.29044	IFI27
CNTFR	-0.0615099	7.66436	-1.30967	0.197008	0.329843	-6.07166	-1.29012	CNTFR
KIF2C	0.0691322	7.89122	1.30757	0.197576	0.330466	-6.07612	1.28849	KIF2C
HDAC4	0.0657126	7.89794	1.30657	0.197929	0.330729	-5.99683	1.28747	HDAC4
ELANE	-0.178549	7.97277	-1.30332	0.199182	0.332495	-5.96116	-1.28388	ELANE
TIGIT	0.0897427	7.64649	1.29959	0.200307	0.333941	-6.07203	1.28068	TIGIT
SFTPD	-0.368301	9.94859	-1.29951	0.200444	0.333941	-5.53753	-1.28029	SFTPD
BCL10	0.0732726	7.56189	1.29918	0.200661	0.333975	-6.1101	1.27967	BCL10
LDHA	0.0588128	7.61334	1.29826	0.20107	0.334326	-6.1194	1.27851	LDHA
SKP2	0.0718234	8.11898	1.29876	0.201436	0.334332	-5.97371	1.27747	SKP2
IL21R	0.0907604	8.23839	1.29633	0.201469	0.334332	-5.94458	1.27738	IL21R
RPLP0	-0.174737	7.87717	-1.29371	0.202404	0.335554	-6.07585	-1.27473	RPLP0
CCL8	0.101808	7.45086	1.29225	0.202844	0.335955	-6.058	1.27349	CCL8
FGF14	-0.0556429	7.66919	-1.28848	0.204081	0.337673	-6.15584	-1.27001	FGF14
XPA	0.0814984	8.04674	1.28804	0.204286	0.337681	-5.96626	1.26943	XPA
DUSP2	0.102982	7.94831	1.28284	0.206054	0.340272	-6.02345	1.26449	DUSP2
LCOR	-0.0517312	8.00798	-1.28149	0.206505	0.340683	-6.05681	-1.26323	LCOR
AXIN2	-0.131227	8.04976	-1.28054	0.206918	0.341031	-5.98547	-1.26209	AXIN2
PGR	-0.0477545	7.61613	-1.27938	0.207277	0.34129	-6.07793	-1.26109	PGR
IL15	0.0698289	7.62186	1.27643	0.208624	0.343148	-6.15433	1.25736	IL15
DUSP6	-0.128525	8.33243	-1.27488	0.208939	0.343148	-5.9513	-1.25649	DUSP6
RAC3	-0.0663511	8.31949	-1.2745	0.209014	0.343148	-5.92755	-1.25628	RAC3
RELB	0.0905593	8.04487	1.27326	0.209394	0.343209	-5.99873	1.25523	RELB
FOLH1	-0.0577871	7.82305	-1.27324	0.209457	0.343209	-6.03157	-1.25506	FOLH1
LEFTY2	0.0589044	7.5369	1.2689	0.210921	0.345274	-6.19229	1.25104	LEFTY2
EP300	0.0760845	8.69041	1.26596	0.211965	0.346647	-5.88454	1.24818	EP300
NDUFB4	-0.0567509	9.67625	-1.26351	0.212908	0.347853	-5.59672	-1.24561	NDUFB4
NBN	0.0757442	8.44264	1.25997	0.214541	0.350182	-6.0007	1.24118	NBN
TCF7	0.100305	8.06779	1.25811	0.214761	0.350203	-6.08249	1.24058	TCF7
SP1	0.0571986	8.68493	1.25343	0.216442	0.352605	-5.98722	1.23604	SP1
PHF6	0.0618699	8.08547	1.25217	0.216912	0.352833	-6.0103	1.23478	PHF6
NSD1	-0.0823113	8.1693	-1.25196	0.216999	0.352833	-5.9793	-1.23455	NSD1
GLI3	-0.0757689	8.22854	-1.24993	0.217705	0.35364	-5.98193	-1.23265	GLI3
BMP4	0.0779381	7.7931	1.24168	0.22071	0.358177	-6.11178	1.22464	BMP4
RYBP	-0.063283	8.32624	-1.24024	0.221306	0.358698	-5.96469	-1.22306	RYBP
LRP1	-0.142933	10.6437	-1.24011	0.221455	0.358698	-5.49162	-1.22267	LRP1
STK11	-0.0692369	8.71152	-1.23941	0.221766	0.358805	-5.93494	-1.22185	STK11
S	-0.0720236	7.64221	-1.2383	0.221946	0.358805	-6.22056	-1.22137	S
OASL	0.0918344	7.95329	1.23697	0.222484	0.359331	-6.07157	1.21995	OASL
TLR9	-0.0590846	7.91987	-1.23304	0.223887	0.361253	-6.06243	-1.21626	TLR9
ABCF1	0.0531316	8.39364	1.23149	0.224521	0.36193	-5.99985	1.21459	ABCF1
NOTCH2	-0.059148	8.72191	-1.23004	0.22502	0.362389	-5.9047	-1.21329	NOTCH2
COL17A1	-0.0660747	7.68594	-1.22801	0.225748	0.363215	-6.14124	-1.21139	COL17A1
CFI	-0.129003	8.74075	-1.2262	0.226556	0.364169	-5.8912	-1.20928	CFI
PLA2G1B	-0.109828	8.06667	-1.22532	0.226994	0.364527	-6.02095	-1.20814	PLA2G1B
EGR2	-0.105578	7.9918	-1.22123	0.228373	0.366393	-6.0645	-1.20456	EGR2
IER3	0.176109	9.03166	1.22066	0.22879	0.366714	-5.86136	1.20348	IER3
PDGFD	-0.0675405	7.72824	-1.21661	0.230017	0.368332	-6.23279	-1.20032	PDGFD
IGF2R	-0.0826475	9.40996	-1.20861	0.233052	0.372839	-5.7333	-1.19253	IGF2R
FGF12	-0.0686352	7.58475	-1.20708	0.23363	0.37341	-6.26339	-1.19106	FGF12
RAB7A	-0.0702356	10.1662	-1.20247	0.2355	0.375887	-5.62291	-1.18631	RAB7A
CCL2	-0.37618	10.6721	-1.20212	0.235642	0.375887	-5.53596	-1.18595	CCL2
CEBPE	0.0604234	7.62028	1.20246	0.235846	0.375887	-6.25811	1.18543	CEBPE
CD38	0.144371	8.39191	1.20214	0.236314	0.376277	-6.08139	1.18425	CD38
MAPK8IP1	-0.0726621	7.60466	-1.19808	0.237432	0.377702	-6.25806	-1.18143	MAPK8IP1
VSIR	0.0858611	8.54556	1.19449	0.238484	0.379018	-5.99444	1.17879	VSIR
DEPTOR	0.0911895	7.72133	1.18715	0.241335	0.383031	-6.18109	1.17166	DEPTOR
ATG7	0.0604742	8.59711	1.18803	0.241462	0.383031	-6.07672	1.17134	ATG7
RASGRF1	-0.101182	7.94656	-1.18013	0.244129	0.386901	-6.12342	-1.16473	RASGRF1
RIPK1	0.0514135	8.36486	1.1783	0.244794	0.387591	-6.13625	1.16309	RIPK1
RUNX1	-0.101848	8.93392	-1.17729	0.245306	0.388037	-5.90243	-1.16183	RUNX1
CDKN2D	-0.0723667	7.83084	-1.17597	0.245726	0.388339	-6.15198	-1.16079	CDKN2D
SSX4	-0.081764	7.68293	-1.17313	0.246878	0.389795	-6.2147	-1.15797	SSX4
ATG16L1	0.051945	8.24574	1.17139	0.247533	0.39031	-6.07774	1.15636	ATG16L1
DUSP4	0.0757974	7.69156	1.17098	0.247691	0.39031	-6.29925	1.15597	DUSP4
CD33	0.0613671	7.93863	1.17054	0.247897	0.39031	-6.13731	1.15547	CD33
ZIC2	0.0650845	7.51786	1.17006	0.248368	0.390688	-6.27938	1.15432	ZIC2
SH2D1B	0.0721671	7.73266	1.16561	0.24984	0.392639	-6.21521	1.15074	SH2D1B
PIK3R3	-0.0664858	7.70051	-1.16448	0.250329	0.393042	-6.19193	-1.14955	PIK3R3
ATF2	0.062892	8.38386	1.16181	0.25136	0.394295	-6.15255	1.14705	ATF2
CACNB2	-0.0471313	7.63152	-1.15636	0.253559	0.397376	-6.31899	-1.14175	CACNB2
MYBL2	0.0812338	8.00642	1.15549	0.254079	0.397471	-6.16887	1.1405	MYBL2
CD70	0.070757	7.6761	1.15505	0.25409	0.397471	-6.22737	1.14047	CD70
CXCL16	-0.119006	9.48772	-1.15228	0.255409	0.399166	-5.79917	-1.13731	CXCL16
LAMP1	-0.09662	10.7806	-1.14871	0.256689	0.400795	-5.58862	-1.13425	LAMP1
NEIL1	0.042849	7.65085	1.14544	0.258104	0.402633	-6.26986	1.13088	NEIL1
COL5A1	-0.230998	10.8661	-1.14448	0.258534	0.402932	-5.57514	-1.12986	COL5A1
CHUK	0.063203	8.16983	1.14138	0.259774	0.404492	-6.14029	1.12692	CHUK
GLUL	0.0515443	7.71963	1.1402	0.260503	0.405253	-6.30095	1.1252	GLUL
FZD2	-0.0630438	7.82064	-1.13642	0.26172	0.406772	-6.21104	-1.12234	FZD2
MS4A1	0.0646269	7.44928	1.13318	0.263409	0.408802	-6.33726	1.11837	MS4A1
CDK2	0.0666619	8.54007	1.13223	0.263509	0.408802	-6.05951	1.11814	CDK2
CDK1	0.0677396	7.94948	1.12884	0.264878	0.410407	-6.18308	1.11493	CDK1
BMP6	-0.074536	7.89507	-1.1288	0.265029	0.410407	-6.18873	-1.11458	BMP6
FCRL2	0.0478168	7.61765	1.12621	0.265972	0.41149	-6.35584	1.11239	FCRL2
COLEC12	-0.139937	8.82385	-1.12571	0.266231	0.411514	-5.99326	-1.11179	COLEC12
TLR3	-0.0518561	8.09146	-1.1234	0.267373	0.412903	-6.18273	-1.10913	TLR3
NDUFB10	-0.0527385	9.14702	-1.12062	0.268328	0.413998	-5.90672	-1.10692	NDUFB10
CXCL6	-0.0677481	7.42501	-1.11568	0.270406	0.416612	-6.37173	-1.10213	CXCL6
ATG10	0.0445174	7.69474	1.11566	0.27052	0.416612	-6.29673	1.10187	ATG10
IFIT1	-0.0607692	7.61044	-1.11485	0.270761	0.416612	-6.36708	-1.10131	IFIT1
IFNA7	-0.12086	7.54331	-1.11094	0.272859	0.419459	-6.35227	-1.0965	IFNA7
TPO	0.0497049	7.62723	1.10192	0.276405	0.424524	-6.32367	1.08843	TPO
NCR1	0.0747453	7.69621	1.09516	0.279199	0.428283	-6.38278	1.08212	NCR1
E2F1	-0.0557547	7.72915	-1.09479	0.279418	0.428283	-6.3006	-1.08163	E2F1
ANP32B	0.0818451	9.42329	1.09424	0.279612	0.428283	-5.86536	1.08119	ANP32B
HK1	-0.0610121	9.36038	-1.09241	0.280522	0.429287	-5.85991	-1.07915	HK1
BAIAP3	-0.0495185	7.59028	-1.08763	0.282477	0.431574	-6.39844	-1.07477	BAIAP3
EHHADH	-0.0479853	7.85682	-1.08752	0.282526	0.431574	-6.33882	-1.07466	EHHADH
CD19	0.0598364	7.62864	1.08543	0.283659	0.432843	-6.3558	1.07214	CD19
KIR2DS2	0.0683848	7.87212	1.08445	0.28387	0.432843	-6.34772	1.07167	KIR2DS2
NUPR1	0.07058	7.75723	1.07789	0.286766	0.436596	-6.30963	1.06524	NUPR1
PYCR1	-0.0730726	7.89985	-1.07954	0.286847	0.436596	-6.28657	-1.06506	PYCR1
SREBF1	-0.102081	9.16497	-1.07547	0.287907	0.437815	-5.94863	-1.06273	SREBF1
PNMA1	0.0438817	8.14008	1.07461	0.288207	0.437877	-6.27578	1.06206	PNMA1
C1QBP	-0.090058	9.0798	-1.07279	0.289246	0.439062	-5.99577	-1.05978	C1QBP
COL5A2	-0.199965	10.023	-1.07034	0.29023	0.44016	-5.76377	-1.05762	COL5A2
CACNA2D2	-0.115116	7.91791	-1.06687	0.291713	0.441861	-6.24629	-1.05437	CACNA2D2
ENTPD1	-0.0628208	7.94868	-1.06664	0.291993	0.441861	-6.30116	-1.05376	ENTPD1
TOP2A	0.0849696	8.63146	1.06605	0.292135	0.441861	-6.15356	1.05345	TOP2A
RB1	-0.0530763	8.74837	-1.06519	0.292492	0.442005	-6.06969	-1.05267	RB1
MYB	-0.0569422	7.90407	-1.06247	0.294023	0.443923	-6.3365	-1.04934	MYB
CD22	-0.0531419	7.78323	-1.06005	0.294844	0.444765	-6.33523	-1.04755	CD22
RPS6KA5	0.0471549	7.70673	1.0581	0.295584	0.445484	-6.42068	1.04595	RPS6KA5
MMP9	0.0974502	7.86795	1.05226	0.298266	0.449125	-6.38504	1.04016	MMP9
CD164	0.0882662	10.3138	1.04562	0.301253	0.45322	-5.76799	1.03375	CD164
ERCC2	0.0517004	8.05419	1.04472	0.301661	0.45343	-6.24112	1.03288	ERCC2
IL5RA	-0.043158	7.73725	-1.04369	0.30215	0.453431	-6.32703	-1.03183	IL5RA
ETV4	-0.055815	7.48991	-1.04341	0.302261	0.453431	-6.4496	-1.0316	ETV4
IL13RA2	-0.0572859	7.55415	-1.04298	0.302466	0.453431	-6.3574	-1.03116	IL13RA2
C4BPA	-0.19549	8.74411	-1.04265	0.302871	0.453636	-6.10584	-1.0303	C4BPA
BMI1	0.0724444	8.09415	1.04008	0.303882	0.454747	-6.26199	1.02814	BMI1
CXXC5	0.0654792	8.0854	1.03802	0.304818	0.455745	-6.24411	1.02616	CXXC5
NDUFB8	0.0385542	8.62523	1.03439	0.306413	0.457725	-6.24167	1.02278	NDUFB8
CD28	0.0559473	7.73644	1.0312	0.308081	0.459811	-6.3944	1.01926	CD28
FEN1	0.0637751	7.99651	1.02807	0.309342	0.461285	-6.27587	1.0166	FEN1
ERG	-0.0648628	8.12584	-1.02158	0.312377	0.4654	-6.24483	-1.01025	ERG
BBS1	-0.0568284	8.06102	-1.0197	0.313256	0.46609	-6.26092	-1.00841	BBS1
COL11A2	0.0827049	7.78906	1.01901	0.313749	0.46609	-6.38431	1.00739	COL11A2
PPARG	0.0522943	7.67528	1.01798	0.314099	0.46609	-6.36604	1.00666	PPARG
AMER1	-0.0483988	7.60236	-1.01784	0.314159	0.46609	-6.37316	-1.00653	AMER1
FOS	-0.172479	9.54987	-1.01775	0.314218	0.46609	-5.91669	-1.00641	FOS
NAT8L	-0.0429288	7.6161	-1.01586	0.315061	0.46693	-6.47125	-1.00466	NAT8L
RASAL1	0.0423724	7.61476	1.01511	0.31561	0.467335	-6.42853	1.00352	RASAL1
NTRK1	-0.0456439	7.63538	-1.01243	0.317225	0.468956	-6.46537	-1.00018	NTRK1
KLRB1	0.0520423	7.72595	1.01227	0.317344	0.468956	-6.42586	0.999932	KLRB1
GUSB	0.0625495	8.66731	1.01071	0.317537	0.468956	-6.16366	0.999532	GUSB
SOD1	-0.0534303	9.94816	-0.999795	0.322744	0.47623	-5.83685	-0.988835	SOD1
FZD7	-0.0642757	8.23532	-0.998918	0.32322	0.476517	-6.24198	-0.987863	FZD7
H3C2	0.164646	9.37052	0.997229	0.32398	0.476939	-6.06617	0.986313	H3C2
ATP5ME	-0.050334	9.82407	-0.99795	0.32407	0.476939	-5.93257	-0.986128	ATP5ME
GTF2H3	0.0426513	8.03395	0.995979	0.3248	0.477598	-6.34759	0.984641	GTF2H3
ADM	-0.115738	8.25333	-0.991499	0.326856	0.479595	-6.25085	-0.980467	ADM
PLA1A	-0.0800494	7.9671	-0.99092	0.327003	0.479595	-6.30582	-0.980169	PLA1A
PRUNE1	0.0369067	8.03515	0.990812	0.327009	0.479595	-6.38155	0.980156	PRUNE1
LDHB	0.088603	10.1345	0.982675	0.331031	0.485072	-5.8344	0.97204	LDHB
AKT3	-0.0497922	7.9749	-0.977414	0.333663	0.488218	-6.35608	-0.966762	AKT3
AMH	-0.0525089	8.10053	-0.977196	0.333755	0.488218	-6.28766	-0.966578	AMH
APOA4	-0.0457365	7.62105	-0.973048	0.335714	0.490659	-6.44005	-0.962668	APOA4
API5	0.0383441	8.98999	0.970568	0.336935	0.491735	-6.13164	0.960239	API5
TLX1	0.0530218	7.59007	0.969803	0.337264	0.491735	-6.52029	0.959586	TLX1
CLEC6A	0.0513516	7.53903	0.970354	0.337323	0.491735	-6.4859	0.959469	CLEC6A
TIAM1	0.0454537	8.08843	0.968827	0.34008	0.495328	-6.38551	0.954007	TIAM1
JAG2	-0.0564142	8.03002	-0.963412	0.340427	0.495406	-6.31802	-0.953322	JAG2
PRMT8	-0.0379096	7.74752	-0.962562	0.34107	0.495916	-6.45192	-0.952052	PRMT8
PTTG1	0.0482253	8.00348	0.957169	0.343939	0.499657	-6.39877	0.946411	PTTG1
MAPK8	-0.048707	8.17003	-0.95467	0.344869	0.500506	-6.29524	-0.944589	MAPK8
PRR5	-0.0503087	7.70982	-0.954243	0.345115	0.500506	-6.46259	-0.944107	PRR5
HPRT1	0.0565397	7.79698	0.952831	0.345712	0.500942	-6.42304	0.942939	HPRT1
CHEK2	0.0431904	7.88743	0.949714	0.347432	0.502962	-6.41694	0.939583	CHEK2
POLR2H	-0.0472459	8.3997	-0.949462	0.347701	0.502962	-6.35366	-0.939058	POLR2H
MGMT	0.0518754	7.83677	0.948195	0.348043	0.503027	-6.40736	0.938391	MGMT
SDHA	-0.0479992	9.0188	-0.946494	0.348913	0.503538	-6.13392	-0.9367	SDHA
SRD5A2	-0.0379917	7.56281	-0.946074	0.349159	0.503538	-6.47698	-0.936222	SRD5A2
PLCE1	-0.0606809	7.85986	-0.945696	0.349291	0.503538	-6.47332	-0.935966	PLCE1
PF4	-0.0698861	7.69196	-0.942827	0.350758	0.505179	-6.42745	-0.933119	PF4
CD244	0.05641	7.8627	0.942264	0.351026	0.505179	-6.49474	0.932601	CD244
SPOP	-0.0366707	8.70792	-0.940966	0.351683	0.505694	-6.30952	-0.931329	SPOP
CBL	0.0450971	8.70411	0.940736	0.352286	0.506131	-6.29201	0.930164	CBL
RPA3	0.0445922	7.56907	0.93793	0.353485	0.507422	-6.54603	0.92785	RPA3
MPO	-0.0759298	8.00338	-0.935834	0.354292	0.508149	-6.35075	-0.926297	MPO
MS4A4A	0.107446	8.5516	0.934506	0.355082	0.50885	-6.29527	0.924777	MS4A4A
MAD2L2	-0.0407846	8.08682	-0.933541	0.355699	0.509303	-6.38347	-0.923592	MAD2L2
SOCS3	-0.0973591	9.91142	-0.930856	0.357009	0.510746	-5.92158	-0.92108	SOCS3
GHR	-0.0428829	7.86728	-0.928637	0.35797	0.511688	-6.48853	-0.91924	GHR
ADAM12	0.118203	8.12838	0.925663	0.359618	0.51361	-6.35124	0.916093	ADAM12
GATA1	-0.0419649	7.79784	-0.923078	0.360838	0.514917	-6.43069	-0.91377	GATA1
CREBBP	0.0369817	8.47152	0.922185	0.361289	0.515014	-6.29972	0.912912	CREBBP
USP9Y	0.0492588	7.58096	0.92176	0.361515	0.515014	-6.48311	0.912482	USP9Y
FPR2	0.0904564	7.91168	0.920825	0.362159	0.515498	-6.39272	0.911259	FPR2
WNT2	-0.0558145	7.78735	-0.917461	0.36377	0.516507	-6.42395	-0.908206	WNT2
ROR2	-0.0615086	7.98461	-0.917386	0.363775	0.516507	-6.3816	-0.908196	ROR2
SKP1	-0.0430757	7.90945	-0.917682	0.363785	0.516507	-6.42577	-0.908177	SKP1
NDUFA3	-0.0436653	9.22172	-0.91617	0.364423	0.516829	-6.08362	-0.90697	NDUFA3
FCGR2A	0.084485	8.9674	0.915567	0.364723	0.516829	-6.18575	0.906402	FCGR2A
GPI	-0.0592179	9.29531	-0.915341	0.364928	0.516829	-6.05929	-0.906015	GPI
APH1B	0.0414854	7.89416	0.911434	0.366921	0.519217	-6.41492	0.902255	APH1B
PPARGC1B	-0.0387561	7.86171	-0.910259	0.367475	0.519566	-6.50958	-0.901212	PPARGC1B
TNFRSF1A	-0.0619204	9.99314	-0.908592	0.368406	0.520447	-5.91474	-0.899463	TNFRSF1A
CD1B	0.0951011	7.55115	0.910717	0.368801	0.52057	-6.56373	0.898721	CD1B
UBE2T	-0.0502271	7.96037	-0.900799	0.372431	0.52491	-6.48167	-0.891929	UBE2T
MDC1	0.0426888	7.91467	0.900674	0.372497	0.52491	-6.50976	0.891807	MDC1
TUBB	0.0732204	10.0681	0.897946	0.373987	0.526571	-5.94694	0.88903	TUBB
LAMP3	-0.204833	9.18385	-0.895079	0.375621	0.528432	-6.12263	-0.885993	LAMP3
IRGM	-0.0407817	7.67487	-0.893522	0.376445	0.52884	-6.5345	-0.884466	IRGM
FGF10	-0.0481809	7.69093	-0.893422	0.376536	0.52884	-6.54435	-0.884296	FGF10
RORA	0.0474759	8.27412	0.891252	0.377659	0.529977	-6.37786	0.882217	RORA
FOXM1	0.0793902	7.72811	0.888649	0.378892	0.531265	-6.57306	0.87994	FOXM1
SIRT4	0.0377538	7.65259	0.888023	0.379218	0.531283	-6.51723	0.879337	SIRT4
SEMG1	-0.0510455	7.68904	-0.887962	0.380046	0.532002	-6.53338	-0.877811	SEMG1
RICTOR	-0.0440681	8.44575	-0.884462	0.381372	0.533416	-6.3692	-0.875371	RICTOR
PVRIG	0.0518329	8.52123	0.882572	0.382104	0.533998	-6.32	0.874026	PVRIG
BBC3	0.0431895	7.6735	0.880998	0.383047	0.534104	-6.53068	0.872295	BBC3
MTF1	-0.0404312	8.27252	-0.880571	0.383171	0.534104	-6.36414	-0.872069	MTF1
KRT6B	0.0588901	7.58078	0.880435	0.383244	0.534104	-6.5144	0.871935	KRT6B
CPA3	-0.0583722	7.77111	-0.880201	0.383443	0.534104	-6.44779	-0.87157	CPA3
FGF9	0.039968	7.57975	0.876972	0.385101	0.535972	-6.60568	0.868535	FGF9
PPBP	-0.100757	7.86038	-0.874841	0.386451	0.537408	-6.42981	-0.866072	PPBP
FZD3	0.0475936	7.7165	0.872841	0.387325	0.538182	-6.59659	0.864478	FZD3
CCNB1	0.0563244	8.06689	0.871588	0.388002	0.538679	-6.48429	0.863247	CCNB1
PURA	-0.0447582	8.20382	-0.870597	0.388543	0.538988	-6.38552	-0.862263	PURA
TTC30A	-0.0414261	7.76973	-0.868366	0.390022	0.539966	-6.5637	-0.859578	TTC30A
MTOR	-0.0376805	8.39671	-0.867776	0.390064	0.539966	-6.4428	-0.859502	MTOR
MUC5AC	-0.0505892	8.04814	-0.867513	0.390206	0.539966	-6.49283	-0.859243	MUC5AC
CCL11	-0.0458685	7.68913	-0.864203	0.392002	0.542008	-6.60458	-0.855992	CCL11
SCGB1A1	-0.0771613	7.98253	-0.863883	0.392335	0.542024	-6.44715	-0.855391	SCGB1A1
PTGDR2	-0.0397106	7.59126	-0.862376	0.393062	0.542586	-6.54713	-0.854078	PTGDR2
E2F4	0.0417921	9.06837	0.860557	0.394068	0.543531	-6.2055	0.852263	E2F4
PKMYT1	0.0597452	7.49874	0.855743	0.396617	0.546601	-6.62721	0.847679	PKMYT1
PPP3R2	-0.0442734	7.47198	-0.853856	0.397651	0.547446	-6.6287	-0.845824	PPP3R2
RPL23	-0.0888265	12.1244	-0.853605	0.397878	0.547446	-5.69187	-0.845418	RPL23
ME2	0.0486256	8.40162	0.851752	0.399031	0.547899	-6.42161	0.843352	ME2
MMP7	0.113639	7.8755	0.851347	0.399136	0.547899	-6.48183	0.843165	MMP7
PNOC	-0.0382022	7.63095	-0.851507	0.399179	0.547899	-6.59732	-0.843088	PNOC
MICA	0.0767072	7.75266	0.848128	0.400831	0.549721	-6.60957	0.840138	MICA
IL18	0.0591642	8.23721	0.844744	0.402733	0.551882	-6.38724	0.836749	IL18
MAPK9	0.0443455	8.35464	0.8381	0.406351	0.556389	-6.39603	0.830332	MAPK9
PRKCD	0.0579811	8.90976	0.836953	0.407264	0.557187	-6.34813	0.828718	PRKCD
CALML3	-0.0427493	7.68408	-0.833638	0.408915	0.558994	-6.56524	-0.825805	CALML3
CEACAM3	-0.0816925	7.65228	-0.831286	0.410376	0.560537	-6.57571	-0.823233	CEACAM3
COL11A1	0.061755	7.61438	0.829828	0.410964	0.560659	-6.56235	0.822198	COL11A1
FCAR	-0.0414985	7.62859	-0.82896	0.411495	0.560659	-6.54081	-0.821266	FCAR
NKD1	-0.0476997	7.83488	-0.829125	0.411609	0.560659	-6.55715	-0.821066	NKD1
SMC1A	-0.0414174	8.60171	-0.828341	0.411819	0.560659	-6.33848	-0.820697	SMC1A
HLA-G	-0.0426561	8.08262	-0.827756	0.412122	0.560659	-6.51354	-0.820165	HLA-G
DKK2	-0.0533976	7.63784	-0.823489	0.414761	0.563795	-6.62163	-0.815544	DKK2
VCAN	-0.111496	9.96675	-0.820558	0.416357	0.56551	-6.05649	-0.812757	VCAN
MYD88	0.0449893	8.44872	0.818615	0.417312	0.566352	-6.3802	0.811094	MYD88
HDAC10	0.0372238	7.91539	0.81877	0.417683	0.5664	-6.5304	0.810448	HDAC10
F13A1	0.12505	9.33483	0.816673	0.418396	0.566913	-6.16544	0.809208	F13A1
FBXW7	-0.0428868	8.13175	-0.81068	0.421763	0.570703	-6.51974	-0.803366	FBXW7
AQP5	-0.0506808	8.1879	-0.810495	0.421868	0.570703	-6.51529	-0.803184	AQP5
HEY1	0.0350515	7.7437	0.809638	0.422608	0.571247	-6.63432	0.801905	HEY1
LEPR	-0.0492883	7.80612	-0.807412	0.423655	0.572205	-6.5191	-0.800096	LEPR
LILRA5	-0.0743873	8.07596	-0.804748	0.425154	0.573771	-6.45818	-0.797512	LILRA5
SHC3	-0.0464473	7.69053	-0.802102	0.426657	0.57534	-6.65554	-0.794926	SHC3
CDH2	0.048548	7.55797	0.800206	0.427785	0.576401	-6.60324	0.792988	CDH2
TNFRSF17	0.042664	7.82062	0.798795	0.428553	0.576977	-6.53868	0.791671	TNFRSF17
TXN2	0.0368887	8.84837	0.79729	0.429417	0.577625	-6.31602	0.790189	TXN2
ISG20	0.0413767	7.90839	0.796724	0.429753	0.577625	-6.51822	0.789614	ISG20
NDUFB1	0.0415025	9.04378	0.796173	0.430059	0.577625	-6.33968	0.78909	NDUFB1
TLR7	0.0385311	8.20012	0.79556	0.430412	0.577641	-6.52838	0.788486	TLR7
DEFB1	-0.0377562	7.58515	-0.792388	0.432402	0.57985	-6.6311	-0.785089	DEFB1
IGLL1	-0.089894	8.10552	-0.789012	0.434245	0.581861	-6.47394	-0.781948	IGLL1
PTTG2	-0.065806	7.82029	-0.786905	0.435435	0.582994	-6.63079	-0.779924	PTTG2
RAD50	-0.0372505	8.37185	-0.784648	0.436773	0.584322	-6.41681	-0.777654	RAD50
ENDOG	0.0602803	7.75778	0.777991	0.440617	0.587562	-6.66127	0.771152	ENDOG
PSEN2	0.0410612	8.09623	0.77786	0.440671	0.587562	-6.55667	0.77106	PSEN2
DAXX	0.0360407	8.37173	0.777488	0.440889	0.587562	-6.52183	0.770694	DAXX
PDPN	0.0789144	8.10401	0.777427	0.440977	0.587562	-6.49241	0.770545	PDPN
MCM7	0.0577717	8.54376	0.777298	0.441073	0.587562	-6.43217	0.770382	MCM7
CCL21	0.154811	8.41307	0.777175	0.441279	0.587562	-6.46263	0.770035	CCL21
BAGE	-0.0636694	9.59423	-0.77106	0.444694	0.591642	-6.10684	-0.764291	BAGE
MLH1	0.0444451	8.09204	0.769654	0.44548	0.592222	-6.48678	0.762972	MLH1
TYMS	0.0675767	8.67555	0.766204	0.447542	0.594496	-6.39923	0.75952	TYMS
SELP	-0.0644226	7.73869	-0.764558	0.448523	0.595332	-6.59346	-0.757879	SELP
FOXJ1	0.0404998	7.47084	0.763744	0.448968	0.595455	-6.62517	0.757137	FOXJ1
BNIP3L	0.0710873	9.01694	0.76104	0.450614	0.597169	-6.29056	0.754392	BNIP3L
EIF2AK2	0.0319663	8.71181	0.759018	0.451831	0.598313	-6.36786	0.752366	EIF2AK2
ALDOA	-0.0462938	11.1108	-0.757784	0.452569	0.598799	-5.88853	-0.751139	ALDOA
POLR2D	-0.033072	8.05245	-0.757067	0.452906	0.598799	-6.57387	-0.750579	POLR2D
FGFR2	-0.0636487	7.95506	-0.755998	0.453607	0.599257	-6.54517	-0.749415	FGFR2
IFNA1	0.0792614	7.94538	0.752926	0.45552	0.601315	-6.56789	0.746243	IFNA1
H3-3A	0.0408038	10.3432	0.751705	0.456093	0.601602	-6.09532	0.745295	H3-3A
NFATC2	0.0460468	7.95414	0.750831	0.456614	0.601819	-6.61528	0.744434	NFATC2
RNF43	-0.0365916	7.82312	-0.74608	0.45945	0.605086	-6.66263	-0.739752	RNF43
CASP9	0.0320178	7.87301	0.7455	0.460049	0.605404	-6.62805	0.738765	CASP9
CXCL3	0.0755516	7.88717	0.74027	0.462964	0.607795	-6.56831	0.733974	CXCL3
TRAF2	0.0425504	8.06649	0.738749	0.463847	0.607795	-6.51308	0.732527	TRAF2
BST1	0.0417091	7.88538	0.738835	0.463876	0.607795	-6.59246	0.73248	BST1
SMAD2	-0.0398399	8.17429	-0.738628	0.463999	0.607795	-6.51531	-0.732278	SMAD2
ITCH	-0.0312194	8.73239	-0.738943	0.464015	0.607795	-6.41855	-0.732251	ITCH
PSMD7	-0.0302392	8.938	-0.738712	0.464086	0.607795	-6.39093	-0.732136	PSMD7
MEN1	-0.0330756	7.90213	-0.737686	0.464493	0.607795	-6.55248	-0.731469	MEN1
LILRB3	0.0831002	8.66344	0.737386	0.464742	0.607795	-6.42956	0.731061	LILRB3
COL4A5	-0.0459026	7.74563	-0.733679	0.466971	0.610238	-6.58081	-0.727416	COL4A5
MRC1	0.0979102	11.2315	0.729448	0.47	0.613611	-5.96024	0.72248	MRC1
MAPK10	-0.0447321	8.00699	-0.728099	0.470278	0.613611	-6.52969	-0.722027	MAPK10
DGLUCY	0.0380811	8.55824	0.726748	0.471174	0.613877	-6.42677	0.720571	DGLUCY
PARP4	0.0376735	8.94257	0.726623	0.471207	0.613877	-6.35214	0.720516	PARP4
STAG2	-0.0303126	8.67448	-0.726073	0.471613	0.613932	-6.43361	-0.719857	STAG2
OLR1	-0.104382	8.44125	-0.715879	0.477872	0.621601	-6.46589	-0.70973	OLR1
ARNT	-0.0344494	8.05388	-0.714819	0.478374	0.621776	-6.52117	-0.70892	ARNT
PSEN1	-0.0357866	8.75945	-0.71194	0.480253	0.623739	-6.4256	-0.705895	PSEN1
FGF20	0.0350816	7.56311	0.710619	0.48101	0.624242	-6.6707	0.704679	FGF20
BLNK	0.0294945	7.81632	0.709374	0.481745	0.624717	-6.60198	0.703499	BLNK
ICAM5	-0.0379113	7.75469	-0.703993	0.48502	0.628133	-6.63069	-0.698251	ICAM5
CCRL2	-0.039397	8.0064	-0.703847	0.485122	0.628133	-6.55792	-0.698087	CCRL2
MAP3K14	0.0357596	8.17476	0.70256	0.486062	0.628868	-6.56049	0.696586	MAP3K14
VEGFC	-0.050163	8.10953	-0.700407	0.487255	0.629929	-6.51939	-0.694682	VEGFC
FGF18	0.0275025	7.63369	0.696922	0.489421	0.632247	-6.66913	0.69123	FGF18
C8A	-0.0299927	7.50543	-0.693474	0.491532	0.634407	-6.75223	-0.687875	C8A
CTSL	-0.109969	10.2739	-0.69311	0.491843	0.634407	-6.08191	-0.68738	CTSL
EGR1	-0.100379	8.54878	-0.688103	0.495123	0.637487	-6.52336	-0.682183	EGR1
CD44	0.0764929	10.953	0.686938	0.495609	0.637487	-5.9867	0.681414	CD44
PROM1	-0.061646	7.42059	-0.686948	0.495621	0.637487	-6.75745	-0.681395	PROM1
PRM1	0.0325319	7.55965	0.686719	0.495739	0.637487	-6.75509	0.681209	PRM1
PIK3R1	0.0529966	8.70832	0.683903	0.497529	0.639302	-6.42915	0.678383	PIK3R1
ERO1A	0.0415685	8.82813	0.680852	0.499412	0.641234	-6.40324	0.675416	ERO1A
TCL1B	-0.0391472	7.94749	-0.674586	0.503362	0.645596	-6.59075	-0.66921	TCL1B
SPANXB1	0.0717273	7.5285	0.674399	0.503573	0.645596	-6.62131	0.668879	SPANXB1
SMAD5	-0.0369928	8.32737	-0.669391	0.50666	0.649062	-6.53791	-0.664047	SMAD5
MAPK1	-0.0311566	8.87233	-0.662756	0.510884	0.653978	-6.38195	-0.657462	MAPK1
TSLP	-0.0294713	7.73243	-0.661228	0.511815	0.654674	-6.6767	-0.656015	TSLP
FOXO4	0.0297891	7.7932	0.656713	0.514823	0.658024	-6.72801	0.651346	FOXO4
IL12A	0.0293288	7.65084	0.655122	0.515683	0.658625	-6.77004	0.650015	IL12A
TNFSF9	-0.0345231	7.59822	-0.652706	0.517225	0.660097	-6.77362	-0.647629	TNFSF9
CFD	0.108618	9.40615	0.64993	0.519044	0.661918	-6.27506	0.64482	CFD
SPIB	-0.0254927	7.74553	-0.649085	0.519563	0.662081	-6.68089	-0.644019	SPIB
HAMP	-0.0497451	7.80481	-0.646469	0.52123	0.663705	-6.73886	-0.64145	HAMP
NDC80	0.0306392	8.06788	0.644732	0.522333	0.664609	-6.65524	0.639753	NDC80
ZEB2	0.0538697	9.54792	0.643543	0.523098	0.665082	-6.22045	0.638577	ZEB2
IRAK2	-0.0365932	7.93365	-0.642192	0.524011	0.665456	-6.59404	-0.637175	IRAK2
PTCH1	-0.0364819	7.7058	-0.641861	0.524179	0.665456	-6.76955	-0.636917	PTCH1
SF3A3	0.0249939	9.0097	0.64044	0.525175	0.666219	-6.35576	0.635389	SF3A3
HLA-DQA2	-0.0649476	7.98642	-0.640064	0.52564	0.66631	-6.66199	-0.634675	HLA-DQA2
CTSH	-0.101155	10.6126	-0.63637	0.527729	0.668457	-6.05563	-0.631476	CTSH
SIX1	-0.0322306	7.64686	-0.628985	0.532501	0.673996	-6.70481	-0.624193	SIX1
BAG1	-0.0267221	7.74251	-0.62788	0.533367	0.674588	-6.72497	-0.622874	BAG1
FCGRT	0.0814042	10.1579	0.626604	0.534047	0.674943	-6.12537	0.62184	FCGRT
CEACAM1	0.0252201	7.80287	0.625865	0.5346	0.675137	-6.70016	0.620999	CEACAM1
NUP107	0.0250025	8.38201	0.622919	0.536443	0.676959	-6.62922	0.618201	NUP107
FGF23	-0.0313817	7.61117	-0.621795	0.537245	0.677465	-6.73587	-0.616985	FGF23
CHIT1	0.0338159	7.79365	0.617164	0.540214	0.680702	-6.67759	0.61249	CHIT1
STAT3	-0.0343395	9.97972	-0.612858	0.543018	0.683259	-6.14442	-0.608256	STAT3
C1S	0.0642418	10.1752	0.612956	0.543052	0.683259	-6.12134	0.608204	C1S
CCL15	0.0564752	9.22754	0.611948	0.543615	0.683278	-6.33323	0.607355	CCL15
BIRC5	0.0404974	7.9707	0.611549	0.543875	0.683278	-6.70085	0.606964	BIRC5
FAS	0.036412	8.60927	0.609491	0.545238	0.684482	-6.50197	0.604911	FAS
GLI1	0.0286504	7.82586	0.605276	0.547998	0.687437	-6.7623	0.600763	GLI1
RFC3	-0.0302035	7.99227	-0.603077	0.549493	0.688801	-6.63314	-0.59852	RFC3
SELENOK	0.0292347	8.0176	0.599878	0.551563	0.690884	-6.62039	0.595419	SELENOK
SNAI2	-0.0463449	8.21982	-0.599131	0.552138	0.691093	-6.57198	-0.594559	SNAI2
CYP4A22	-0.036225	7.86838	-0.598121	0.552742	0.691336	-6.67253	-0.593656	CYP4A22
CCNE2	0.026037	7.6379	0.593005	0.556109	0.694641	-6.81014	0.58863	CCNE2
PLA2G4E	-0.0281876	7.49766	-0.592086	0.55672	0.694641	-6.81799	-0.587721	PLA2G4E
REN	0.0258785	7.75294	0.591996	0.556779	0.694641	-6.79486	0.587632	REN
COL1A2	-0.14134	12.6931	-0.591739	0.557028	0.694641	-5.82197	-0.587262	COL1A2
RAG1	-0.0282039	7.72513	-0.587855	0.559533	0.69702	-6.71213	-0.583536	RAG1
FGF5	0.0260918	7.60113	0.587258	0.559929	0.69702	-6.81639	0.582947	FGF5
C5	-0.0395419	7.75953	-0.586893	0.560172	0.69702	-6.70041	-0.582587	C5
IL10RB	0.0361405	8.98445	0.58498	0.561534	0.698202	-6.44001	0.580564	IL10RB
FLG	-0.0283602	7.83954	-0.583625	0.56235	0.698703	-6.68054	-0.579354	FLG
ANLN	0.037719	7.78326	0.580995	0.564107	0.700371	-6.70582	0.576752	ANLN
TNFSF12	-0.0420379	8.21544	-0.578694	0.565647	0.701729	-6.59671	-0.574474	TNFSF12
GRIN1	0.0280846	7.64322	0.578117	0.566031	0.701729	-6.81883	0.573906	GRIN1
CD1E	0.0348228	7.57477	0.576128	0.567363	0.702008	-6.82489	0.57194	CD1E
SGK2	-0.0300815	7.63685	-0.576061	0.567416	0.702008	-6.74116	-0.571862	SGK2
E2F3	0.0244349	8.30396	0.576017	0.567501	0.702008	-6.60523	0.571736	E2F3
NTHL1	-0.034669	7.60464	-0.574627	0.56837	0.702568	-6.8227	-0.570454	NTHL1
SLC39A6	-0.0339453	8.19303	-0.571487	0.570483	0.704665	-6.60361	-0.56734	SLC39A6
PAX5	-0.029559	7.67425	-0.569171	0.572039	0.706072	-6.72299	-0.565051	PAX5
PBK	0.0319952	7.78346	0.567437	0.573395	0.707229	-6.7575	0.563059	PBK
DPP4	-0.0550516	8.3896	-0.563529	0.57585	0.709739	-6.57264	-0.559457	DPP4
IL18R1	0.039474	8.09094	0.559172	0.57881	0.712137	-6.62385	0.555124	IL18R1
MAP4K2	-0.0272293	7.69054	-0.558765	0.579058	0.712137	-6.82141	-0.554762	MAP4K2
NFKBIA	0.0727671	9.90542	0.558289	0.579449	0.712137	-6.18143	0.55419	NFKBIA
GPR160	-0.0341673	7.61501	-0.558316	0.57948	0.712137	-6.78854	-0.554145	GPR160
CDKN2A	-0.0370417	7.536	-0.556669	0.580477	0.712844	-6.83707	-0.552688	CDKN2A
IL9	-0.0283956	7.47193	-0.554175	0.582286	0.71403	-6.80191	-0.550049	IL9
ATF1	0.0313819	8.11575	0.553417	0.582685	0.71403	-6.62419	0.549467	ATF1
ID2	0.0419603	9.02171	0.553433	0.582709	0.71403	-6.42342	0.549431	ID2
MAF	0.0522955	8.61079	0.55111	0.584253	0.715403	-6.53984	0.547183	MAF
WNT3	-0.0237055	7.84426	-0.543142	0.589679	0.721064	-6.7871	-0.539302	WNT3
DSC3	-0.0267636	7.48679	-0.543112	0.589729	0.721064	-6.77913	-0.539229	DSC3
SRR	0.0220284	7.99728	0.542063	0.590626	0.721639	-6.71828	0.537929	SRR
CD3EAP	-0.0338903	7.76558	-0.538362	0.592947	0.722368	-6.81702	-0.534571	CD3EAP
RPS27A	0.0380605	10.8175	0.538423	0.592973	0.722368	-6.07407	0.534532	RPS27A
MED12	-0.0251999	8.09234	-0.538304	0.592987	0.722368	-6.71079	-0.534513	MED12
CACNG6	-0.0222481	7.58043	-0.537535	0.593513	0.722368	-6.84542	-0.533752	CACNG6
IFNA17	-0.0406062	8.26313	-0.537512	0.593552	0.722368	-6.59133	-0.533696	IFNA17
BNIP3	0.0561289	8.19634	0.537172	0.593786	0.722368	-6.62478	0.533358	BNIP3
IFIT2	0.0315304	8.03686	0.534012	0.595967	0.724501	-6.63833	0.530209	IFIT2
ITGA7	-0.0307413	7.64525	-0.532766	0.596962	0.725189	-6.79762	-0.528774	ITGA7
SFRP4	-0.0567354	8.01635	-0.527006	0.60083	0.729364	-6.67217	-0.523207	SFRP4
CDC25A	0.0273516	7.7389	0.525546	0.601906	0.730132	-6.81398	0.521661	CDC25A
TOX	0.0323162	7.70581	0.52462	0.602401	0.730132	-6.76447	0.520951	TOX
GAS1	0.0382367	8.22207	0.524131	0.602758	0.730132	-6.61037	0.520438	GAS1
IKBKB	-0.0226029	8.52579	-0.519925	0.605642	0.7331	-6.56638	-0.516304	IKBKB
S100A12	0.0290231	7.69142	0.518361	0.606787	0.733431	-6.71423	0.514666	S100A12
CREB5	0.0272852	7.90893	0.518277	0.606872	0.733431	-6.73097	0.514544	CREB5
ZC3H12A	-0.0326219	8.22499	-0.517625	0.607277	0.733431	-6.59985	-0.513964	ZC3H12A
SMAD4	-0.025484	8.66769	-0.517033	0.607651	0.733431	-6.55858	-0.51343	SMAD4
BCL2	-0.0293087	8.03795	-0.514307	0.60955	0.735199	-6.66798	-0.510716	BCL2
LY6E	0.0368382	10.4499	0.51331	0.610278	0.735552	-6.13481	0.509677	LY6E
IL1B	0.040694	7.44345	0.511882	0.611306	0.736266	-6.81867	0.508211	IL1B
CDC20	0.0439324	8.12683	0.51005	0.612794	0.737533	-6.68453	0.50609	CDC20
THEM4	-0.0225656	8.29454	-0.506214	0.615154	0.739572	-6.6138	-0.50273	THEM4
MAPT	0.0272612	7.52678	0.504982	0.616139	0.739572	-6.86453	0.50133	MAPT
CDH11	-0.0291597	7.83587	-0.504934	0.616155	0.739572	-6.7524	-0.501307	CDH11
TAB1	-0.0234209	7.95268	-0.504069	0.616682	0.739572	-6.67295	-0.500558	TAB1
ATP2A2	-0.0374098	9.54276	-0.503005	0.617383	0.739572	-6.37092	-0.499563	ATP2A2
RAC1	-0.0335405	9.95912	-0.502899	0.617529	0.739572	-6.20325	-0.499355	RAC1
EDN1	0.0609407	8.08059	0.502929	0.617603	0.739572	-6.71872	0.499251	EDN1
KBTBD8	-0.0266163	7.60735	-0.50231	0.617986	0.739572	-6.82598	-0.498706	KBTBD8
PLA2G6	0.0246514	7.91383	0.499522	0.619961	0.74141	-6.76535	0.495906	PLA2G6
MAGEA12	0.0358	8.00994	0.49865	0.620467	0.741491	-6.68042	0.495189	MAGEA12
KRT5	0.0288166	8.28557	0.497216	0.621427	0.742114	-6.62506	0.493828	KRT5
FADD	-0.0205149	8.02321	-0.495806	0.622414	0.742686	-6.75511	-0.492432	FADD
TNFRSF14	0.0280209	8.83613	0.495382	0.622785	0.742686	-6.49133	0.491907	TNFRSF14
TMEM173	-0.0320322	9.11944	-0.494632	0.623285	0.742759	-6.39538	-0.4912	TMEM173
CD47	0.0354978	9.56215	0.490625	0.62616	0.745659	-6.34507	0.487139	CD47
PLA2G3	-0.0246739	7.7566	-0.489467	0.627104	0.746258	-6.8269	-0.485807	PLA2G3
KLRF1	0.0246607	7.72439	0.487062	0.628567	0.747473	-6.78151	0.483745	KLRF1
C1R	0.0522236	10.5823	0.484153	0.630658	0.749432	-6.13483	0.480801	C1R
S100B	0.0197753	7.68269	0.480501	0.633185	0.751907	-6.77222	0.477249	S100B
PAK3	-0.0248935	7.61214	-0.472686	0.638752	0.757767	-6.81005	-0.469444	PAK3
GDF6	-0.02132	7.83924	-0.472236	0.639016	0.757767	-6.73692	-0.469075	GDF6
FUT5	0.0285763	7.76781	0.468127	0.641927	0.760685	-6.75958	0.465007	FUT5
IGF1	0.0594438	8.25156	0.46612	0.643393	0.761503	-6.64253	0.46296	IGF1
IL23R	0.0216119	7.76909	0.465884	0.643517	0.761503	-6.76555	0.462786	IL23R
CXCL1	0.0414201	8.13877	0.465179	0.644021	0.761566	-6.66993	0.462085	CXCL1
XCR1	0.0291443	7.61329	0.464088	0.644796	0.76195	-6.80069	0.461003	XCR1
CPSF7	-0.0223249	8.3786	-0.462779	0.645844	0.762655	-6.70928	-0.459543	CPSF7
CD200	0.031133	7.54127	0.458109	0.649172	0.76605	-6.87266	0.454913	CD200
JUNB	0.043592	10.4165	0.456848	0.649973	0.766461	-6.16909	0.453799	JUNB
HSPA6	-0.0562545	8.83396	-0.45289	0.652854	0.769303	-6.50791	-0.449801	HSPA6
POLR2A	0.0223237	8.99771	0.452253	0.653294	0.769303	-6.46603	0.449191	POLR2A
POU2F2	0.0277085	7.89751	0.450454	0.654519	0.769515	-6.73759	0.447493	POU2F2
OPN3	-0.0244438	7.95441	-0.450387	0.654567	0.769515	-6.71083	-0.447427	OPN3
EXO1	-0.017893	7.72352	-0.449694	0.655063	0.769515	-6.87303	-0.44674	EXO1
VTCN1	0.0214186	7.58848	0.449391	0.655294	0.769515	-6.81701	0.44642	VTCN1
POLR2J	0.0235088	7.65695	0.447118	0.657316	0.771224	-6.85108	0.443621	POLR2J
RASA4	-0.0267732	8.76958	-0.445576	0.658064	0.771224	-6.52337	-0.442588	RASA4
ACTB	0.067731	14.6593	0.445432	0.658117	0.771224	-5.7128	0.442514	ACTB
TSC1	-0.0193187	8.1234	-0.436441	0.664585	0.778264	-6.66692	-0.433592	TSC1
NDUFA11	-0.0438927	9.63448	-0.431671	0.668032	0.781233	-6.32061	-0.428851	NDUFA11
HHIP	-0.053255	7.89968	-0.430854	0.668648	0.781233	-6.75142	-0.428005	HHIP
POLR1B	-0.0218732	7.6595	-0.430432	0.66891	0.781233	-6.89103	-0.427644	POLR1B
ACVR2A	-0.0249814	7.94291	-0.429745	0.669417	0.781233	-6.73391	-0.426948	ACVR2A
NPM1	0.0390053	9.10132	0.429966	0.66943	0.781233	-6.53314	0.42693	NPM1
CD36	-0.0761353	8.74224	-0.427171	0.671303	0.782878	-6.6459	-0.424361	CD36
SOX9	-0.0218756	7.69538	-0.426326	0.67188	0.783011	-6.80709	-0.423569	SOX9
IFNA2	0.0404236	7.54287	0.423928	0.673747	0.784647	-6.88816	0.421011	IFNA2
CEBPA	-0.040751	8.31382	-0.41956	0.676806	0.787277	-6.64505	-0.416825	CEBPA
FYN	-0.0401561	8.99641	-0.41935	0.676938	0.787277	-6.47698	-0.416646	FYN
CDC25C	-0.0192427	7.79096	-0.410303	0.683507	0.794371	-6.87266	-0.407683	CDC25C
SHC4	0.0184373	7.57105	0.4074	0.685659	0.796325	-6.84909	0.404753	SHC4
TP73	0.019115	7.69552	0.400085	0.691041	0.802025	-6.85619	0.397442	TP73
CD58	-0.0234293	8.52946	-0.396642	0.693483	0.803987	-6.629	-0.394133	CD58
CCNO	-0.0215617	7.51742	-0.396375	0.693682	0.803987	-6.83637	-0.393863	CCNO
IL4	-0.0517084	7.44708	-0.395585	0.694386	0.804251	-6.88513	-0.39291	IL4
TFEB	0.0161417	7.84134	0.393757	0.695597	0.805102	-6.86207	0.391271	TFEB
PFKM	0.016807	7.55396	0.392858	0.696503	0.805599	-6.91159	0.390046	PFKM
ULBP2	0.0338499	7.79478	0.391046	0.697671	0.806399	-6.82632	0.388466	ULBP2
TWIST1	0.0186534	7.67239	0.388331	0.699767	0.808269	-6.85546	0.385635	TWIST1
CCND2	-0.0357357	9.00482	-0.384903	0.702102	0.810412	-6.50122	-0.382485	CCND2
NDUFA12	-0.0179918	9.16278	-0.382354	0.703985	0.812032	-6.4625	-0.379946	NDUFA12
KIR2DS3	0.0415278	8.70383	0.381435	0.704701	0.812303	-6.62039	0.378983	KIR2DS3
PLA2G4C	0.020616	8.06077	0.37662	0.708205	0.815786	-6.71537	0.374268	PLA2G4C
IL22RA1	-0.022031	7.4548	-0.376496	0.709193	0.816299	-6.91331	-0.372939	IL22RA1
PPP2R1A	-0.0251811	7.48873	-0.374859	0.709615	0.816299	-6.88879	-0.372373	PPP2R1A
IL5	-0.0172333	7.64454	-0.373177	0.710852	0.817165	-6.89544	-0.370712	IL5
MSR1	-0.043171	8.33392	-0.372271	0.711445	0.817292	-6.68785	-0.369916	MSR1
PMAIP1	0.0181321	7.78284	0.367488	0.714956	0.820768	-6.89492	0.365208	PMAIP1
WNT10B	0.0160938	7.70036	0.366132	0.715961	0.821297	-6.91304	0.363863	WNT10B
IFNL2	0.032037	7.68159	0.365598	0.716389	0.821297	-6.84524	0.363289	IFNL2
NCOR1	-0.0175434	8.74491	-0.364099	0.717468	0.821668	-6.67466	-0.361845	NCOR1
WRN	0.0152682	7.81346	0.363986	0.717684	0.821668	-6.86145	0.361556	WRN
TET2	-0.0185129	8.50418	-0.361493	0.719402	0.822544	-6.73278	-0.359258	TET2
KRT10	-0.0184898	8.30082	-0.36149	0.719422	0.822544	-6.70005	-0.359231	KRT10
KDM5C	-0.0186694	8.20746	-0.357463	0.722395	0.825386	-6.77751	-0.355259	KDM5C
TNFSF13	-0.0163591	8.01212	-0.355727	0.723693	0.82631	-6.73876	-0.353527	TNFSF13
EYA1	-0.0220713	7.69182	-0.352181	0.726326	0.828756	-6.91793	-0.350017	EYA1
KRT14	-0.019011	7.99818	-0.350205	0.727873	0.829962	-6.76309	-0.347956	KRT14
SLC16A1	-0.0212106	8.09294	-0.348432	0.729169	0.83088	-6.74781	-0.346231	SLC16A1
APOC3	0.0168541	7.64684	0.346839	0.730315	0.831389	-6.8488	0.344706	APOC3
ARNT2	-0.0176453	7.5075	-0.345897	0.731101	0.831389	-6.89983	-0.343661	ARNT2
CCL23	-0.0256561	7.60116	-0.344917	0.731748	0.831389	-6.92885	-0.342801	CCL23
MSH6	0.0152074	8.39061	0.343858	0.732544	0.831389	-6.69041	0.341743	MSH6
MXI1	-0.0223446	8.41081	-0.34365	0.732708	0.831389	-6.68819	-0.341525	MXI1
WEE1	0.016573	8.00144	0.343324	0.732956	0.831389	-6.74894	0.341196	WEE1
FOSL1	0.0178523	7.67704	0.343224	0.733058	0.831389	-6.79486	0.341061	FOSL1
C6	-0.0136025	7.57104	-0.342151	0.73381	0.831684	-6.93269	-0.340062	C6
NLRP3	0.0155537	7.88297	0.340738	0.734866	0.832324	-6.86488	0.338659	NLRP3
COL6A6	-0.0229155	8.04072	-0.336232	0.73826	0.835608	-6.73276	-0.334158	COL6A6
COL24A1	0.0186118	7.736	0.334204	0.739765	0.836751	-6.83904	0.332165	COL24A1
IL26	0.0182685	7.67846	0.333213	0.740505	0.837028	-6.84742	0.331185	IL26
MARCO	-0.0757406	9.29341	-0.331908	0.741528	0.837625	-6.45939	-0.329831	MARCO
ANKRD28	-0.0223614	8.05455	-0.329325	0.743429	0.839211	-6.72058	-0.327316	ANKRD28
TERT	0.0142417	7.73319	0.326501	0.745663	0.841172	-6.88058	0.324363	TERT
GZMM	0.0280491	7.79118	0.325216	0.746516	0.841573	-6.90801	0.323236	GZMM
MAP3K5	-0.0168249	8.4386	-0.323065	0.748124	0.842823	-6.75912	-0.321114	MAP3K5
RSAD2	0.0200527	8.01307	0.321533	0.749277	0.84356	-6.82221	0.319593	RSAD2
UBB	-0.0192989	11.1319	-0.318228	0.75177	0.84515	-6.12713	-0.316307	UBB
SRP54	0.016199	8.7622	0.317984	0.751957	0.84515	-6.61265	0.316061	SRP54
PLD1	-0.0137337	7.85133	-0.317667	0.752189	0.84515	-6.88326	-0.315755	PLD1
TLR6	0.013733	8.15303	0.314438	0.754656	0.84736	-6.70076	0.312506	TLR6
GNG7	-0.0156505	7.61787	-0.312393	0.756301	0.848637	-6.88908	-0.310342	GNG7
PRC1	0.0202109	8.03638	0.311557	0.756798	0.848637	-6.81935	0.309688	PRC1
PAX8	-0.0157755	7.63317	-0.310964	0.757341	0.848683	-6.92367	-0.308975	PAX8
CALML5	-0.0196465	7.51702	-0.308729	0.758934	0.849906	-6.94593	-0.30688	CALML5
TTR	-0.0134571	7.82269	-0.303067	0.763219	0.854138	-6.80743	-0.301257	TTR
FLNC	0.0276828	7.92394	0.297012	0.767815	0.858351	-6.7921	0.295234	FLNC
CTSG	-0.0291916	7.53414	-0.296789	0.767998	0.858351	-6.87098	-0.294995	CTSG
DDB2	0.0197716	8.43089	0.295586	0.768928	0.858823	-6.66703	0.293777	DDB2
IL27	-0.0299701	7.49696	-0.293558	0.770531	0.860045	-6.92934	-0.29168	IL27
IL1A	0.0147905	7.68993	0.292687	0.771152	0.86017	-6.90178	0.290868	IL1A
SF3A1	0.0151268	8.75901	0.285067	0.776969	0.866087	-6.68941	0.283272	SF3A1
SH2B2	0.0156133	8.1378	0.283197	0.778321	0.866722	-6.74036	0.281508	SH2B2
STAT6	-0.0159244	9.57115	-0.282887	0.778564	0.866722	-6.36219	-0.281191	STAT6
SERPINA1	-0.0517126	11.3435	-0.281798	0.779423	0.867108	-6.09767	-0.280071	SERPINA1
MAP2K6	0.0121814	7.70773	0.278438	0.781999	0.869402	-6.8945	0.276715	MAP2K6
NODAL	-0.0133421	7.61287	-0.275855	0.783952	0.871001	-6.90548	-0.274172	NODAL
HSD11B1	-0.0388399	8.44776	-0.272387	0.786577	0.873078	-6.77322	-0.270758	HSD11B1
NFIL3	-0.0165652	8.63673	-0.272022	0.786855	0.873078	-6.62503	-0.270397	NFIL3
ATR	-0.0160247	8.09257	-0.269948	0.78844	0.874264	-6.76087	-0.268337	ATR
GPT	0.0165781	8.15738	0.267969	0.789993	0.875258	-6.78148	0.266319	GPT
CD160	-0.0150189	7.59493	-0.266722	0.790887	0.875258	-6.9545	-0.265159	CD160
HSD17B8	0.0128438	7.78244	0.266108	0.791369	0.875258	-6.85771	0.264533	HSD17B8
BRCA1	-0.0099303	7.79239	-0.26562	0.79173	0.875258	-6.92173	-0.264065	BRCA1
IL7	-0.0144803	7.62122	-0.265376	0.791925	0.875258	-6.87977	-0.263812	IL7
CDKN2C	0.0127639	7.88926	0.262809	0.793902	0.876871	-6.82497	0.261247	CDKN2C
TLR5	0.0113197	8.10252	0.257355	0.798064	0.880892	-6.73637	0.255853	TLR5
APOC2	0.0501739	9.36172	0.256241	0.798955	0.8813	-6.47989	0.2547	APOC2
COL3A1	-0.0696248	13.7216	-0.253769	0.800851	0.882816	-5.85801	-0.252246	COL3A1
NT5E	0.0097044	7.71231	0.24685	0.806184	0.888116	-6.91034	0.245351	NT5E
SUV39H2	0.0106304	7.95854	0.245932	0.806899	0.888324	-6.84293	0.244428	SUV39H2
CCL25	0.0111704	7.55351	0.244808	0.807704	0.888632	-6.9631	0.243389	CCL25
PMS2	-0.0111518	7.71788	-0.24259	0.809413	0.889925	-6.85786	-0.241184	PMS2
LAMP2	-0.0120166	7.70907	-0.24121	0.810492	0.889925	-6.83457	-0.239791	LAMP2
FLT1	-0.0220194	8.44794	-0.241154	0.810519	0.889925	-6.68858	-0.239757	FLT1
HOXA9	-0.0108459	7.68996	-0.240623	0.810984	0.889925	-6.92663	-0.239156	HOXA9
CD99	0.0198105	10.0656	0.239002	0.812191	0.890672	-6.28808	0.2376	CD99
TNN	-0.0113164	7.66716	-0.235891	0.814612	0.892747	-6.90776	-0.23448	TNN
RELA	0.0142855	8.89314	0.234344	0.815768	0.893435	-6.58777	0.232992	RELA
RBP4	-0.0335109	8.18201	-0.232738	0.817033	0.893793	-6.74319	-0.231363	RBP4
TNKS	-0.0131374	8.11524	-0.23255	0.817152	0.893793	-6.82552	-0.23121	TNKS
RPS6	-0.0234279	11.8629	-0.23102	0.818352	0.894528	-6.04562	-0.229665	RPS6
TNFRSF10D	0.0230371	7.67293	0.230091	0.819063	0.894726	-6.95763	0.22875	TNFRSF10D
CSF2	-0.0120329	7.58796	-0.225883	0.82231	0.897437	-6.89272	-0.224575	CSF2
LILRA3	-0.0299908	7.69094	-0.225626	0.822606	0.897437	-6.93098	-0.224194	LILRA3
SOST	-0.0117563	7.72291	-0.22075	0.826273	0.900856	-6.95131	-0.219483	SOST
MLLT3	0.0123959	7.73876	0.219295	0.827407	0.901511	-6.87642	0.218029	MLLT3
MAP3K7	0.0102566	8.37247	0.217399	0.828868	0.902521	-6.79989	0.216154	MAP3K7
CCL27	0.012265	7.55238	0.214483	0.831127	0.903661	-6.97024	0.213256	CCL27
HDAC3	-0.0102092	8.34726	-0.214219	0.831351	0.903661	-6.73733	-0.212969	HDAC3
CCR3	0.00908135	7.54346	0.213806	0.831652	0.903661	-6.97049	0.212584	CCR3
CD14	0.0284395	9.67121	0.213291	0.832052	0.903661	-6.37596	0.212071	CD14
MASP2	-0.00885821	7.70328	-0.210355	0.834328	0.905061	-6.95703	-0.209154	MASP2
CCNA1	0.0112114	7.6208	0.210314	0.834412	0.905061	-6.92038	0.209047	CCNA1
PIK3CA	0.00946709	8.17862	0.209027	0.835409	0.905562	-6.80874	0.207769	PIK3CA
MUTYH	-0.0109805	7.65955	-0.208217	0.835987	0.905608	-6.96285	-0.207029	MUTYH
NFATC4	-0.0117884	7.81307	-0.204428	0.839044	0.908258	-6.92532	-0.203116	NFATC4
H3-5	0.0182676	9.95949	0.203688	0.839508	0.908258	-6.31336	0.202523	H3-5
PCK1	0.00951505	7.56814	0.20208	0.840759	0.908728	-6.89861	0.200923	PCK1
BRD7	-0.00912643	8.32023	-0.201783	0.841017	0.908728	-6.76226	-0.200593	BRD7
FLT3	-0.0101848	7.79078	-0.20098	0.841609	0.908788	-6.84171	-0.199835	FLT3
PMCH	0.0226786	7.62337	0.200175	0.84225	0.908899	-6.96737	0.199016	PMCH
STAT5B	-0.00886252	8.24148	-0.196231	0.845342	0.911654	-6.77119	-0.195065	STAT5B
LOXL2	-0.0156041	8.25076	-0.194691	0.846554	0.912379	-6.79275	-0.193517	LOXL2
FAM124B	-0.0103136	7.54538	-0.19294	0.847918	0.913267	-6.97405	-0.191776	FAM124B
MIA	-0.00959639	8.1226	-0.191385	0.849087	0.913944	-6.73964	-0.190284	MIA
PTCRA	-0.0122944	7.70195	-0.186234	0.853101	0.917681	-6.88965	-0.185163	PTCRA
KLRG1	0.0107565	7.55899	0.183982	0.854884	0.919014	-6.94119	0.182891	KLRG1
RBX1	-0.00698908	8.74784	-0.182763	0.855795	0.919409	-6.6366	-0.181729	RBX1
KMT2C	0.0074606	8.92461	0.181754	0.85659	0.919679	-6.60602	0.180716	KMT2C
CYP8B1	0.00680976	7.75955	0.17852	0.859144	0.921836	-6.91867	0.177463	CYP8B1
TDO2	0.0134439	8.29315	0.177012	0.860306	0.922497	-6.76498	0.175985	TDO2
COX6B1	0.0100158	10.057	0.175121	0.861772	0.922633	-6.29906	0.174119	COX6B1
NAT1	-0.00896383	7.66682	-0.174234	0.862453	0.922633	-6.96895	-0.173252	NAT1
PKM	-0.0141202	10.8959	-0.174101	0.862601	0.922633	-6.23228	-0.173065	PKM
XCL1	0.0108463	7.39164	0.172339	0.863971	0.922633	-6.94598	0.171321	XCL1
BCL6	0.0098769	9.00158	0.171141	0.864899	0.922633	-6.53891	0.170141	BCL6
PGM2	-0.008572	8.27819	-0.170715	0.865204	0.922633	-6.74067	-0.169753	PGM2
CSF3R	-0.0131125	8.59992	-0.170685	0.865227	0.922633	-6.76745	-0.169725	CSF3R
TNFSF18	0.00908192	7.6564	0.170656	0.865249	0.922633	-6.97101	0.169696	TNFSF18
AFDN	0.0124031	7.71776	0.170216	0.865632	0.922633	-6.9485	0.169209	AFDN
FOLH1B	-0.00821974	7.93485	-0.169854	0.865889	0.922633	-6.79151	-0.168883	FOLH1B
TNFRSF9	0.0077543	7.59253	0.168947	0.866586	0.922794	-6.97675	0.167997	TNFRSF9
ITPK1	-0.0118421	8.85449	-0.168065	0.867276	0.922948	-6.70059	-0.16712	ITPK1
MIB1	0.00946111	8.21174	0.16654	0.868469	0.923636	-6.74907	0.165604	MIB1
OTOA	0.00867205	7.56914	0.159114	0.874282	0.928135	-6.97979	0.158222	OTOA
PRKDC	-0.0083729	8.92169	-0.15898	0.87439	0.928135	-6.60018	-0.158085	PRKDC
ZNF205	0.00822956	7.66939	0.15857	0.874708	0.928135	-6.97178	0.157681	ZNF205
HK2	0.0116169	8.28588	0.158358	0.874895	0.928135	-6.72951	0.157444	HK2
PPP3R1	-0.00758054	8.53379	-0.15685	0.876058	0.928786	-6.6898	-0.155968	PPP3R1
SETBP1	-0.00554015	7.70594	-0.155926	0.87678	0.92897	-6.87942	-0.155052	SETBP1
ICOSLG	0.00713123	7.84471	0.153404	0.878757	0.929889	-6.92447	0.152545	ICOSLG
TNFRSF10C	0.0108397	7.82832	0.153027	0.879063	0.929889	-6.87031	0.152158	TNFRSF10C
MAGEA1	-0.00679556	7.78242	-0.152715	0.879297	0.929889	-6.85963	-0.15186	MAGEA1
CT45A1	-0.0139884	7.80317	-0.148961	0.882273	0.932452	-6.89866	-0.148089	CT45A1
FCER2	-0.00775434	7.57913	-0.147278	0.883587	0.933257	-6.92572	-0.146424	FCER2
COX6A1	0.00720589	10.5749	0.143014	0.886919	0.935576	-6.23953	0.142203	COX6A1
MAPK12	0.00759459	7.6029	0.142091	0.887674	0.935576	-6.94418	0.141248	MAPK12
CD40LG	0.00737867	7.5394	0.141133	0.888452	0.935576	-6.95437	0.140263	CD40LG
POU5F1	-0.00736603	7.56352	-0.140385	0.888975	0.935576	-6.9827	-0.139602	POU5F1
SMAD3	0.00869195	8.09505	0.139558	0.889625	0.935576	-6.772	0.138778	SMAD3
TNFRSF13B	-0.0061394	7.78687	-0.139351	0.889835	0.935576	-6.93425	-0.138513	TNFRSF13B
HMGA2	0.00806689	7.53173	0.139022	0.890045	0.935576	-6.98374	0.138247	HMGA2
CDC14A	0.00717966	7.92232	0.13845	0.890529	0.935576	-6.84919	0.137635	CDC14A
RAD52	-0.0077191	8.03968	-0.138121	0.890762	0.935576	-6.77391	-0.137341	RAD52
CES3	0.00527048	7.61878	0.135128	0.893139	0.937491	-6.96846	0.134333	CES3
DMBT1	-0.0413444	9.30788	-0.133668	0.894265	0.937933	-6.50414	-0.13291	DMBT1
CD1C	-0.00784533	7.52241	-0.13318	0.894669	0.937933	-6.97055	-0.132398	CD1C
MUC4	0.00668718	7.73601	0.13165	0.895841	0.938579	-6.96362	0.130917	MUC4
ALKBH2	0.00506341	7.56	0.12685	0.899625	0.94196	-6.92102	0.126135	ALKBH2
ILF3	-0.00681686	9.62311	-0.125427	0.900739	0.942543	-6.38545	-0.124728	ILF3
GPX1	0.00999207	11.376	0.123833	0.901999	0.943278	-6.12857	0.123137	GPX1
LTF	-0.00696853	7.66562	-0.120242	0.904827	0.943722	-6.87099	-0.119566	LTF
ACSF3	-0.00566878	8.14358	-0.119711	0.905281	0.943722	-6.80139	-0.118993	ACSF3
TPR	-0.00549355	8.72848	-0.119242	0.905611	0.943722	-6.64716	-0.118577	TPR
PPP2R2C	-0.00603537	7.62012	-0.119193	0.905651	0.943722	-6.91268	-0.118525	PPP2R2C
FAM30A	0.00733606	7.73382	0.118206	0.906426	0.943722	-6.86202	0.117548	FAM30A
MAPK8IP2	-0.00568992	7.73898	-0.117955	0.906643	0.943722	-6.92085	-0.117274	MAPK8IP2
ADH4	-0.00655241	7.56065	-0.117656	0.906857	0.943722	-6.98551	-0.117004	ADH4
SFRP1	-0.00555064	7.5508	-0.117651	0.906888	0.943722	-6.95692	-0.116965	SFRP1
C4A/B	0.0116517	9.10537	0.114256	0.909538	0.945897	-6.53903	0.113621	C4A/B
MRE11	0.00507738	8.23728	0.11221	0.911152	0.946993	-6.74134	0.111586	MRE11
MDM2	0.00809787	9.16079	0.110247	0.912713	0.948033	-6.52278	0.109617	MDM2
APOE	-0.00612236	7.57413	-0.10857	0.914191	0.948985	-6.96429	-0.107754	APOE
NOD1	0.00708621	8.18278	0.103547	0.918002	0.951292	-6.79661	0.102951	NOD1
PLOD2	0.0102663	8.69458	0.103298	0.918185	0.951292	-6.65704	0.10272	PLOD2
IBSP	-0.00501167	7.5697	-0.103115	0.918356	0.951292	-6.97304	-0.102505	IBSP
REPS1	0.00481327	8.3875	0.10269	0.918664	0.951292	-6.71873	0.102117	REPS1
BRIP1	0.00458051	7.69168	0.101159	0.919868	0.951956	-6.97638	0.1006	BRIP1
RNLS	0.00415678	7.99503	0.0985612	0.921919	0.953495	-6.87429	0.0980168	RNLS
IL34	0.00366553	7.65802	0.0949842	0.924744	0.955832	-6.98131	0.09446	IL34
TPSB2	-0.0138411	8.69504	-0.0905843	0.928235	0.958855	-6.62743	-0.0900661	TPSB2
SOS2	0.00452441	8.11686	0.0898233	0.928832	0.958885	-6.79736	0.0893148	SOS2
NRDE2	0.00439647	7.96203	0.0883341	0.929998	0.958923	-6.80448	0.087847	NRDE2
TNFRSF4	0.00509844	7.75014	0.0883301	0.930002	0.958923	-6.86436	0.0878422	TNFRSF4
PRKX	-0.00684836	7.96132	-0.0874098	0.93077	0.95913	-6.87491	-0.0868756	PRKX
TYK2	-0.00442846	9.00113	-0.0851365	0.932531	0.960359	-6.56154	-0.0846611	TYK2
IL20RA	-0.00363067	7.65581	-0.0831203	0.93412	0.96141	-6.98238	-0.0826625	IL20RA
PSPH	0.00501902	7.80894	0.0738061	0.941488	0.968404	-6.94475	0.0734002	PSPH
RAD51C	-0.00287371	8.12151	-0.0700586	0.944456	0.970383	-6.78134	-0.0696709	RAD51C
TAF3	0.00304996	7.96123	0.069935	0.94456	0.970383	-6.83491	0.0695398	TAF3
SOX2	-0.00264723	7.66922	-0.0676474	0.946417	0.9717	-6.96788	-0.0672074	SOX2
CASP7	0.00301971	8.28063	0.066038	0.947636	0.972362	-6.75143	0.0656751	CASP7
NSD2	0.00374829	8.40063	0.0643919	0.94894	0.973109	-6.81851	0.0640382	NSD2
CLU	-0.0109561	9.53903	-0.063015	0.950039	0.973646	-6.44392	-0.0626579	CLU
UBE2C	0.00473903	8.69072	0.0605426	0.951988	0.97416	-6.76081	0.0602102	UBE2C
SMO	-0.00355885	7.77247	-0.0602323	0.952247	0.97416	-6.9082	-0.059885	SMO
NRAS	-0.00259406	8.48816	-0.0602103	0.952268	0.97416	-6.77418	-0.0598583	NRAS
FCGR3B	0.00294767	7.59401	0.0587001	0.953449	0.974778	-6.91489	0.0583762	FCGR3B
ESR2	0.0025889	7.70254	0.05719	0.954651	0.974832	-6.92583	0.0568669	ESR2
NDUFA2	0.00281185	8.93651	0.0571755	0.954655	0.974832	-6.60308	0.0568616	NDUFA2
SIGLEC5	-0.00227736	7.66832	-0.0552884	0.95615	0.97577	-6.98276	-0.0549851	SIGLEC5
MICB	0.00503726	8.0248	0.0535081	0.957562	0.976286	-6.79991	0.0532131	MICB
BRD4	0.00227958	9.57996	0.0521607	0.958671	0.976286	-6.48864	0.0518219	BRD4
WNT3A	0.0026885	7.63103	0.0506724	0.959808	0.976286	-6.98611	0.0503945	WNT3A
KIR2DL1	0.00490719	8.57018	0.0503181	0.960089	0.976286	-6.69464	0.0500416	KIR2DL1
RAD21	0.00250708	9.45795	0.0499213	0.960403	0.976286	-6.52849	0.0496476	RAD21
MAP2K1	-0.00230302	8.93968	-0.0495861	0.960673	0.976286	-6.57705	-0.0493089	MAP2K1
IL23A	-0.00198074	7.60015	-0.048888	0.961222	0.976286	-6.98931	-0.0486199	IL23A
FOXA1	-0.00315778	7.59276	-0.0488223	0.961275	0.976286	-6.89112	-0.0485533	FOXA1
IL17RB	0.00346428	7.65606	0.0438351	0.965228	0.979712	-6.89133	0.0435944	IL17RB
POLD1	0.00269883	7.82191	0.0416518	0.966966	0.980887	-6.89704	0.0414142	POLD1
PRKCG	0.0019326	7.63256	0.0406409	0.967766	0.98111	-6.93847	0.0404109	PRKCG
HLA-DRB5	0.00616985	7.61157	0.0392583	0.96887	0.981303	-6.96868	0.0390262	HLA-DRB5
CD209	-0.00267474	8.08047	-0.0385721	0.9694	0.981303	-6.77978	-0.0383606	CD209
TMUB2	-0.00186841	8.0792	-0.0378832	0.969947	0.981303	-6.78742	-0.0376744	TMUB2
DHX58	0.00207722	8.25617	0.0371718	0.970513	0.981303	-6.74027	0.0369648	DHX58
NCAM1	0.00182333	7.61768	0.0365169	0.97103	0.981303	-6.98838	0.0363168	NCAM1
HSP90B1	0.00351073	10.6629	0.0359839	0.971461	0.981303	-6.29967	0.035776	HSP90B1
FANCG	-0.00196543	7.9063	-0.0344433	0.972678	0.981303	-6.85329	-0.0342493	FANCG
KRT17	0.00383077	8.25102	0.0339271	0.973085	0.981303	-6.84177	0.0337394	KRT17
IRAK3	0.00144499	8.52323	0.033807	0.973179	0.981303	-6.7071	0.0336218	IRAK3
ARID1A	-0.00184584	8.57586	-0.0324205	0.974278	0.981319	-6.7856	-0.032243	ARID1A
CACNA2D4	0.00154075	7.57867	0.0323238	0.974355	0.981319	-6.99138	0.0321468	CACNA2D4
PDGFC	-0.00166845	8.21916	-0.0192666	0.984713	0.99116	-6.75341	-0.0191608	PDGFC
SNCA	0.000704255	7.63729	0.0169616	0.986545	0.992414	-6.93356	0.0168641	SNCA
MAP3K12	-0.00109282	8.18129	-0.0151603	0.987971	0.993257	-6.76969	-0.0150771	MAP3K12
FGF21	-0.000655424	7.62148	-0.0134486	0.989329	0.993504	-6.98877	-0.013375	FGF21
TRAF6	0.000571847	8.41027	0.0133697	0.989391	0.993504	-6.73311	0.0132966	TRAF6
SSX1	0.00126824	11.7344	0.00986605	0.992171	0.995704	-6.10254	0.00981207	SSX1
BLVRA	0.000386766	8.39002	0.00685475	0.994562	0.997512	-6.78968	0.00681529	BLVRA
NGFR	0.000266661	7.6545	0.00544092	0.995683	0.997537	-6.98571	0.00541115	NGFR
COL1A1	0.00157383	12.7979	0.0052528	0.995833	0.997537	-5.98455	0.00522297	COL1A1
IL19	0.000227148	7.51897	0.00459229	0.996357	0.997537	-6.9734	0.00456566	IL19
LAIR2	-0.000181809	8.28236	-0.00351425	0.997211	0.997802	-6.74252	-0.00349494	LAIR2
CXCL2	-0.000285686	9.44641	-0.00204703	0.998376	0.998376	-6.53097	-0.00203576	CXCL2

## Sheet: All GO BP pathways in severeDAD
Column1	go_enrich_severe$Description	go_enrich_severe$GeneRatio	go_enrich_severe$p.adjust	go_enrich_severe$geneID
1	leukocyte mediated immunity	18/52	1.67863e-13	B2M/C3/CD74/CD8A/GZMB/HLA-B/HLA-DMB/HLA-DOA/HLA-DQA1/HLA-DRA/JAK3/KLRK1/NKG7/PRF1/PTPRC/RAC2/SLAMF7/TRBC1
2	regulation of T cell activation	16/52	3.87633e-13	B2M/CCL19/CCL5/CD2/CD3E/CD74/HLA-DMB/HLA-DOA/HLA-DQA1/HLA-DRA/IDO1/JAK3/KLRK1/PTPRC/RAC2/ZAP70
3	lymphocyte mediated immunity	16/52	7.18103e-13	B2M/C3/CD74/CD8A/GZMB/HLA-B/HLA-DMB/HLA-DOA/HLA-DQA1/HLA-DRA/KLRK1/NKG7/PRF1/PTPRC/SLAMF7/TRBC1
4	leukocyte cell-cell adhesion	16/52	1.05387e-12	B2M/CCL19/CCL5/CD3E/CD74/HLA-DMB/HLA-DOA/HLA-DQA1/HLA-DRA/IDO1/ITGAL/JAK3/KLRK1/PTPRC/RAC2/ZAP70
5	positive regulation of T cell activation	13/52	7.30259e-12	B2M/CCL19/CCL5/CD3E/CD74/HLA-DMB/HLA-DOA/HLA-DQA1/HLA-DRA/JAK3/KLRK1/PTPRC/ZAP70
6	cell killing	12/52	1.75427e-11	B2M/C3/GNLY/GZMB/HLA-B/HLA-DRA/KLRK1/LYZ/NKG7/PRF1/PTPRC/SLAMF7
7	positive regulation of leukocyte cell-cell adhesion	13/52	1.75427e-11	B2M/CCL19/CCL5/CD3E/CD74/HLA-DMB/HLA-DOA/HLA-DQA1/HLA-DRA/JAK3/KLRK1/PTPRC/ZAP70
8	positive regulation of leukocyte activation	15/52	4.46293e-11	B2M/CCL19/CCL5/CD2/CD3E/CD74/HLA-DMB/HLA-DOA/HLA-DQA1/HLA-DRA/JAK3/KLRK1/PTPRC/TRBC1/ZAP70
9	antigen processing and presentation	10/52	4.46293e-11	B2M/CCL19/CD74/CD8A/CTSS/HLA-B/HLA-DMB/HLA-DOA/HLA-DQA1/HLA-DRA
10	regulation of leukocyte cell-cell adhesion	14/52	4.5689e-11	B2M/CCL19/CCL5/CD3E/CD74/HLA-DMB/HLA-DOA/HLA-DQA1/HLA-DRA/IDO1/JAK3/KLRK1/PTPRC/ZAP70
11	positive regulation of cell activation	15/52	5.90334e-11	B2M/CCL19/CCL5/CD2/CD3E/CD74/HLA-DMB/HLA-DOA/HLA-DQA1/HLA-DRA/JAK3/KLRK1/PTPRC/TRBC1/ZAP70
12	positive regulation of cell-cell adhesion	13/52	9.10339e-11	B2M/CCL19/CCL5/CD3E/CD74/HLA-DMB/HLA-DOA/HLA-DQA1/HLA-DRA/JAK3/KLRK1/PTPRC/ZAP70
13	adaptive immune response based on somatic recombination of immune receptors built from immunoglobulin superfamily domains	14/52	9.10339e-11	B2M/C3/CCL19/CD74/CD8A/HLA-B/HLA-DMB/HLA-DOA/HLA-DQA1/HLA-DRA/JAK3/PRF1/PTPRC/TRBC1
14	positive regulation of lymphocyte activation	14/52	9.10339e-11	B2M/CCL19/CCL5/CD3E/CD74/HLA-DMB/HLA-DOA/HLA-DQA1/HLA-DRA/JAK3/KLRK1/PTPRC/TRBC1/ZAP70
15	antigen processing and presentation of exogenous peptide antigen via MHC class II	7/52	1.40407e-10	B2M/CD74/CTSS/HLA-DMB/HLA-DOA/HLA-DQA1/HLA-DRA
16	antigen processing and presentation of peptide antigen via MHC class II	7/52	3.4493e-10	B2M/CD74/CTSS/HLA-DMB/HLA-DOA/HLA-DQA1/HLA-DRA
17	T cell differentiation	12/52	4.31262e-10	B2M/CCL19/CD2/CD3D/CD3E/CD74/CD8A/HLA-DOA/HLA-DRA/JAK3/PTPRC/ZAP70
18	antigen processing and presentation of peptide or polysaccharide antigen via MHC class II	7/52	4.725e-10	B2M/CD74/CTSS/HLA-DMB/HLA-DOA/HLA-DQA1/HLA-DRA
19	antigen processing and presentation of peptide antigen	8/52	4.725e-10	B2M/CD74/CTSS/HLA-B/HLA-DMB/HLA-DOA/HLA-DQA1/HLA-DRA
20	antigen processing and presentation of exogenous peptide antigen	7/52	6.41938e-10	B2M/CD74/CTSS/HLA-DMB/HLA-DOA/HLA-DQA1/HLA-DRA
21	regulation of cell-cell adhesion	14/52	9.7e-10	B2M/CCL19/CCL5/CD3E/CD74/HLA-DMB/HLA-DOA/HLA-DQA1/HLA-DRA/IDO1/JAK3/KLRK1/PTPRC/ZAP70
22	antigen processing and presentation of exogenous antigen	7/52	2.85379e-09	B2M/CD74/CTSS/HLA-DMB/HLA-DOA/HLA-DQA1/HLA-DRA
23	leukocyte mediated cytotoxicity	9/52	4.86313e-09	B2M/GZMB/HLA-B/HLA-DRA/KLRK1/NKG7/PRF1/PTPRC/SLAMF7
24	mononuclear cell differentiation	13/52	6.70302e-09	B2M/CCL19/CD2/CD3D/CD3E/CD74/CD8A/HLA-B/HLA-DOA/HLA-DRA/JAK3/PTPRC/ZAP70
25	positive regulation of cell adhesion	13/52	9.26401e-09	B2M/CCL19/CCL5/CD3E/CD74/HLA-DMB/HLA-DOA/HLA-DQA1/HLA-DRA/JAK3/KLRK1/PTPRC/ZAP70
26	positive thymic T cell selection	5/52	1.34042e-08	CD3D/CD3E/CD74/PTPRC/ZAP70
27	lymphocyte differentiation	12/52	2.04682e-08	B2M/CCL19/CD2/CD3D/CD3E/CD74/CD8A/HLA-DOA/HLA-DRA/JAK3/PTPRC/ZAP70
28	MHC class II protein complex assembly	5/52	2.6111e-08	B2M/HLA-DMB/HLA-DOA/HLA-DQA1/HLA-DRA
29	peptide antigen assembly with MHC class II protein complex	5/52	2.6111e-08	B2M/HLA-DMB/HLA-DOA/HLA-DQA1/HLA-DRA
30	regulation of lymphocyte proliferation	10/52	2.77411e-08	CCL19/CCL5/CD3E/CD74/HLA-DMB/IDO1/JAK3/PTPRC/RAC2/ZAP70
31	regulation of mononuclear cell proliferation	10/52	3.04524e-08	CCL19/CCL5/CD3E/CD74/HLA-DMB/IDO1/JAK3/PTPRC/RAC2/ZAP70
32	regulation of T cell proliferation	9/52	4.41579e-08	CCL19/CCL5/CD3E/HLA-DMB/IDO1/JAK3/PTPRC/RAC2/ZAP70
33	positive regulation of immune effector process	10/52	5.23951e-08	B2M/C3/CCL19/CD74/HLA-B/HLA-DMB/HLA-DRA/KLRK1/PTPRC/RAC2
34	regulation of leukocyte proliferation	10/52	6.4079e-08	CCL19/CCL5/CD3E/CD74/HLA-DMB/IDO1/JAK3/PTPRC/RAC2/ZAP70
35	MHC protein complex assembly	5/52	7.40384e-08	B2M/HLA-DMB/HLA-DOA/HLA-DQA1/HLA-DRA
36	peptide antigen assembly with MHC protein complex	5/52	7.40384e-08	B2M/HLA-DMB/HLA-DOA/HLA-DQA1/HLA-DRA
37	regulation of adaptive immune response	9/52	7.56398e-08	B2M/C3/CCL19/CD48/HLA-B/HLA-DRA/JAK3/PTPRC/SAMSN1
38	regulation of immune effector process	11/52	9.33917e-08	B2M/C3/CCL19/CD74/HLA-B/HLA-DMB/HLA-DRA/JAK3/KLRK1/PTPRC/RAC2
39	thymic T cell selection	5/52	1.156e-07	CD3D/CD3E/CD74/PTPRC/ZAP70
40	lymphocyte activation involved in immune response	9/52	1.25916e-07	CCL19/CD74/HLA-DMB/HLA-DRA/ITGAL/JAK3/LCP1/NKG7/PTPRC
41	T cell proliferation	9/52	1.39875e-07	CCL19/CCL5/CD3E/HLA-DMB/IDO1/JAK3/PTPRC/RAC2/ZAP70
42	regulation of hemopoiesis	11/52	1.41886e-07	B2M/CCL19/CD2/CD74/HLA-B/HLA-DOA/HLA-DRA/JAK3/PTPRC/STAT1/ZAP70
43	positive regulation of lymphocyte proliferation	8/52	1.44995e-07	CCL19/CCL5/CD3E/CD74/HLA-DMB/JAK3/PTPRC/ZAP70
44	leukocyte activation involved in immune response	10/52	1.49906e-07	CCL19/CD74/HLA-DMB/HLA-DRA/ITGAL/JAK3/LCP1/NKG7/PTPRC/RAC2
45	positive regulation of mononuclear cell proliferation	8/52	1.54875e-07	CCL19/CCL5/CD3E/CD74/HLA-DMB/JAK3/PTPRC/ZAP70
46	cytolysis	5/52	1.57531e-07	GZMA/GZMB/LYZ/PLA2G2A/PRF1
47	cell activation involved in immune response	10/52	1.60365e-07	CCL19/CD74/HLA-DMB/HLA-DRA/ITGAL/JAK3/LCP1/NKG7/PTPRC/RAC2
48	cytokine-mediated signaling pathway	12/52	1.74653e-07	CCL19/CCL5/CD74/CXCL10/CXCL11/CXCL9/IFITM1/IL10RA/IL2RG/JAK3/PTPRC/STAT1
49	immunoglobulin mediated immune response	9/52	1.89484e-07	B2M/C3/CD74/HLA-DMB/HLA-DOA/HLA-DQA1/HLA-DRA/PTPRC/TRBC1
50	lymphocyte proliferation	10/52	1.89484e-07	CCL19/CCL5/CD3E/CD74/HLA-DMB/IDO1/JAK3/PTPRC/RAC2/ZAP70
51	B cell mediated immunity	9/52	2.03188e-07	B2M/C3/CD74/HLA-DMB/HLA-DOA/HLA-DQA1/HLA-DRA/PTPRC/TRBC1
52	regulation of T cell differentiation	8/52	2.03188e-07	CCL19/CD2/CD74/HLA-DOA/HLA-DRA/JAK3/PTPRC/ZAP70
53	mononuclear cell proliferation	10/52	2.03188e-07	CCL19/CCL5/CD3E/CD74/HLA-DMB/IDO1/JAK3/PTPRC/RAC2/ZAP70
54	positive regulation of leukocyte proliferation	8/52	2.83209e-07	CCL19/CCL5/CD3E/CD74/HLA-DMB/JAK3/PTPRC/ZAP70
55	positive regulation of T cell proliferation	7/52	3.19739e-07	CCL19/CCL5/CD3E/HLA-DMB/JAK3/PTPRC/ZAP70
56	neutrophil chemotaxis	7/52	3.83822e-07	CCL19/CCL5/CD74/CXCL10/CXCL11/CXCL9/RAC2
57	negative thymic T cell selection	4/52	3.96416e-07	CD3E/CD74/PTPRC/ZAP70
58	leukocyte proliferation	10/52	4.59159e-07	CCL19/CCL5/CD3E/CD74/HLA-DMB/IDO1/JAK3/PTPRC/RAC2/ZAP70
59	positive regulation of cell killing	6/52	5.48612e-07	B2M/HLA-B/HLA-DRA/KLRK1/PRF1/PTPRC
60	negative T cell selection	4/52	5.63739e-07	CD3E/CD74/PTPRC/ZAP70
61	T cell activation involved in immune response	7/52	6.60164e-07	CCL19/CD74/HLA-DMB/HLA-DRA/ITGAL/JAK3/LCP1
62	regulation of lymphocyte differentiation	8/52	7.13641e-07	CCL19/CD2/CD74/HLA-DOA/HLA-DRA/JAK3/PTPRC/ZAP70
63	lymphocyte migration	7/52	7.63108e-07	CCL19/CCL5/CXCL10/CXCL11/ITGAL/KLRK1/ZAP70
64	positive T cell selection	5/52	9.79439e-07	CD3D/CD3E/CD74/PTPRC/ZAP70
65	immunoglobulin production involved in immunoglobulin-mediated immune response	6/52	1.00918e-06	B2M/HLA-DMB/HLA-DOA/HLA-DQA1/HLA-DRA/PTPRC
66	granulocyte chemotaxis	7/52	1.18814e-06	CCL19/CCL5/CD74/CXCL10/CXCL11/CXCL9/RAC2
67	neutrophil migration	7/52	1.18814e-06	CCL19/CCL5/CD74/CXCL10/CXCL11/CXCL9/RAC2
68	regulation of leukocyte differentiation	9/52	1.41944e-06	CCL19/CD2/CD74/HLA-B/HLA-DOA/HLA-DRA/JAK3/PTPRC/ZAP70
69	T cell differentiation in thymus	6/52	1.41944e-06	B2M/CD3D/CD3E/CD74/PTPRC/ZAP70
70	leukocyte migration	10/52	1.58027e-06	CCL19/CCL5/CD74/CXCL10/CXCL11/CXCL9/ITGAL/KLRK1/RAC2/ZAP70
71	response to interferon-gamma	7/52	2.07719e-06	CCL19/CCL5/CD74/GBP1/GBP4/IFITM1/STAT1
72	granulocyte migration	7/52	3.93077e-06	CCL19/CCL5/CD74/CXCL10/CXCL11/CXCL9/RAC2
73	T cell selection	5/52	4.22722e-06	CD3D/CD3E/CD74/PTPRC/ZAP70
74	alpha-beta T cell activation	7/52	4.38668e-06	CCL19/CD3E/HLA-DRA/JAK3/NKG7/PTPRC/ZAP70
75	regulation of leukocyte mediated immunity	8/52	4.38668e-06	B2M/C3/HLA-B/HLA-DRA/JAK3/KLRK1/PTPRC/RAC2
76	leukocyte chemotaxis	8/52	4.38668e-06	CCL19/CCL5/CD74/CXCL10/CXCL11/CXCL9/KLRK1/RAC2
77	T cell mediated cytotoxicity	5/52	4.38668e-06	B2M/HLA-B/HLA-DRA/PRF1/PTPRC
78	negative regulation of leukocyte apoptotic process	5/52	4.38668e-06	CCL19/CCL5/CD74/IDO1/JAK3
79	positive regulation of response to external stimulus	10/52	5.15257e-06	C3/CCL19/CCL5/CD74/CXCL10/IDO1/KLRK1/NKG7/PLA2G2A/RAC2
80	regulation of cell killing	6/52	5.42527e-06	B2M/HLA-B/HLA-DRA/KLRK1/PRF1/PTPRC
81	regulation of alpha-beta T cell activation	6/52	7.15845e-06	CCL19/CD3E/HLA-DRA/JAK3/PTPRC/ZAP70
82	regulation of adaptive immune response based on somatic recombination of immune receptors built from immunoglobulin superfamily domains	7/52	7.60353e-06	B2M/C3/CCL19/HLA-B/HLA-DRA/JAK3/PTPRC
83	positive regulation of leukocyte mediated cytotoxicity	5/52	8.76787e-06	B2M/HLA-B/HLA-DRA/KLRK1/PTPRC
84	positive regulation of cytokine production	10/52	9.36801e-06	B2M/C3/CCL19/CD2/CD3E/CD74/IDO1/KLRK1/PTPRC/STAT1
85	T cell mediated immunity	6/52	9.99277e-06	B2M/CD8A/HLA-B/HLA-DRA/PRF1/PTPRC
86	antigen processing and presentation of endogenous antigen	4/52	1.15436e-05	B2M/CD74/HLA-B/HLA-DRA
87	positive regulation of lymphocyte mediated immunity	6/52	1.26299e-05	B2M/C3/HLA-B/HLA-DRA/KLRK1/PTPRC
88	lymphocyte chemotaxis	5/52	1.35895e-05	CCL19/CCL5/CXCL10/CXCL11/KLRK1
89	T cell migration	5/52	1.6793e-05	CCL5/CXCL10/CXCL11/ITGAL/ZAP70
90	response to virus	9/52	1.6793e-05	CCL19/CCL5/CXCL10/CXCL9/GBP1/IFITM1/PRF1/PTPRC/STAT1
91	regulation of leukocyte chemotaxis	6/52	1.69883e-05	CCL19/CCL5/CD74/CXCL10/KLRK1/RAC2
92	mononuclear cell migration	7/52	1.73783e-05	CCL19/CCL5/CXCL10/CXCL11/ITGAL/KLRK1/ZAP70
93	positive regulation of alpha-beta T cell activation	5/52	1.87575e-05	CCL19/CD3E/HLA-DRA/PTPRC/ZAP70
94	positive regulation of T cell mediated cytotoxicity	4/52	1.92021e-05	B2M/HLA-B/HLA-DRA/PTPRC
95	natural killer cell mediated cytotoxicity	5/52	2.27183e-05	GZMB/HLA-B/KLRK1/NKG7/SLAMF7
96	natural killer cell mediated immunity	5/52	2.75596e-05	GZMB/HLA-B/KLRK1/NKG7/SLAMF7
97	negative regulation of lymphocyte apoptotic process	4/52	2.76153e-05	CCL5/CD74/IDO1/JAK3
98	production of molecular mediator of immune response	8/52	2.85881e-05	B2M/CD74/HLA-DMB/HLA-DOA/HLA-DQA1/HLA-DRA/JAK3/PTPRC
99	positive regulation of leukocyte mediated immunity	6/52	2.91751e-05	B2M/C3/HLA-B/HLA-DRA/KLRK1/PTPRC
100	negative regulation of immune system process	9/52	2.94161e-05	CD74/GBP1/HLA-B/HLA-DOA/IDO1/JAK3/KLRK1/PTPRC/SAMSN1
101	cell chemotaxis	8/52	2.97841e-05	CCL19/CCL5/CD74/CXCL10/CXCL11/CXCL9/KLRK1/RAC2
102	humoral immune response	8/52	3.09116e-05	C3/CXCL10/CXCL11/CXCL9/GNLY/LYZ/PTPRC/TRBC1
103	myeloid leukocyte migration	7/52	3.94974e-05	CCL19/CCL5/CD74/CXCL10/CXCL11/CXCL9/RAC2
104	regulation of leukocyte mediated cytotoxicity	5/52	4.69002e-05	B2M/HLA-B/HLA-DRA/KLRK1/PTPRC
105	regulation of leukocyte apoptotic process	5/52	4.69002e-05	CCL19/CCL5/CD74/IDO1/JAK3
106	regulation of T cell mediated cytotoxicity	4/52	5.56378e-05	B2M/HLA-B/HLA-DRA/PTPRC
107	chemokine-mediated signaling pathway	5/52	5.77557e-05	CCL19/CCL5/CXCL10/CXCL11/CXCL9
108	response to molecule of bacterial origin	8/52	6.59514e-05	B2M/CCL5/CXCL10/CXCL11/CXCL9/IDO1/IL10RA/KLRK1
109	regulation of T cell tolerance induction	3/52	6.8559e-05	CD3E/HLA-B/IDO1
110	natural killer cell activation	5/52	6.97593e-05	CD2/KLRK1/NKG7/PTPRC/SLAMF7
111	positive regulation of leukocyte chemotaxis	5/52	7.22121e-05	CCL19/CCL5/CD74/CXCL10/RAC2
112	positive regulation of T cell differentiation	5/52	7.22121e-05	CCL19/CD74/HLA-DRA/PTPRC/ZAP70
113	response to chemokine	5/52	8.27759e-05	CCL19/CCL5/CXCL10/CXCL11/CXCL9
114	cellular response to chemokine	5/52	8.27759e-05	CCL19/CCL5/CXCL10/CXCL11/CXCL9
115	regulation of lymphocyte mediated immunity	6/52	9.89411e-05	B2M/C3/HLA-B/HLA-DRA/KLRK1/PTPRC
116	dendritic cell antigen processing and presentation	3/52	0.000101217	CCL19/CD74/HLA-DRA
117	T cell tolerance induction	3/52	0.000101217	CD3E/HLA-B/IDO1
118	positive regulation of lymphocyte differentiation	5/52	0.000129197	CCL19/CD74/HLA-DRA/PTPRC/ZAP70
119	regulation of granulocyte chemotaxis	4/52	0.000132508	CCL19/CCL5/CD74/RAC2
120	leukocyte apoptotic process	5/52	0.000139035	CCL19/CCL5/CD74/IDO1/JAK3
121	positive regulation of adaptive immune response based on somatic recombination of immune receptors built from immunoglobulin superfamily domains	5/52	0.000144152	B2M/C3/HLA-B/HLA-DRA/PTPRC
122	defense response to virus	7/52	0.000156234	CXCL10/CXCL9/GBP1/IFITM1/PRF1/PTPRC/STAT1
123	defense response to symbiont	7/52	0.00015845	CXCL10/CXCL9/GBP1/IFITM1/PRF1/PTPRC/STAT1
124	positive regulation of adaptive immune response	5/52	0.000174562	B2M/C3/HLA-B/HLA-DRA/PTPRC
125	cellular response to interferon-gamma	5/52	0.000195409	CCL19/CCL5/GBP1/GBP4/STAT1
126	regulation of lymphocyte apoptotic process	4/52	0.000195409	CCL5/CD74/IDO1/JAK3
127	antigen processing and presentation of endogenous peptide antigen	3/52	0.000197038	B2M/HLA-B/HLA-DRA
128	positive regulation of calcium ion transport	5/52	0.000199569	CCL5/CXCL10/CXCL11/CXCL9/JAK3
129	release of sequestered calcium ion into cytosol	5/52	0.000214643	CCL19/CXCL10/CXCL11/CXCL9/PTPRC
130	positive regulation of T cell mediated immunity	4/52	0.000217331	B2M/HLA-B/HLA-DRA/PTPRC
131	antimicrobial humoral response	5/52	0.000217647	CXCL10/CXCL11/CXCL9/GNLY/LYZ
132	negative regulation of sequestering of calcium ion	5/52	0.000217647	CCL19/CXCL10/CXCL11/CXCL9/PTPRC
133	regulation of antigen processing and presentation	3/52	0.000217647	CCL19/CD74/HLA-DOA
134	regulation of tolerance induction	3/52	0.000217647	CD3E/HLA-B/IDO1
135	negative regulation of T cell apoptotic process	3/52	0.000217647	CCL5/IDO1/JAK3
136	regulation of sequestering of calcium ion	5/52	0.000229153	CCL19/CXCL10/CXCL11/CXCL9/PTPRC
137	regulation of myoblast fusion	3/52	0.000249726	CD53/CXCL10/CXCL9
138	sequestering of calcium ion	5/52	0.000261978	CCL19/CXCL10/CXCL11/CXCL9/PTPRC
139	interleukin-12 production	4/52	0.000261978	CCL19/HLA-B/IDO1/JAK3
140	regulation of interleukin-12 production	4/52	0.000261978	CCL19/HLA-B/IDO1/JAK3
141	immunoglobulin production	6/52	0.000278329	B2M/HLA-DMB/HLA-DOA/HLA-DQA1/HLA-DRA/PTPRC
142	regulation of leukocyte migration	6/52	0.000278329	CCL19/CCL5/CD74/CXCL10/KLRK1/RAC2
143	positive regulation of alpha-beta T cell proliferation	3/52	0.000317336	CD3E/PTPRC/ZAP70
144	response to lipopolysaccharide	7/52	0.000321301	CCL5/CXCL10/CXCL11/CXCL9/IDO1/IL10RA/KLRK1
145	regulation of alpha-beta T cell differentiation	4/52	0.000322834	CCL19/HLA-DRA/JAK3/ZAP70
146	regulation of chemotaxis	6/52	0.000323155	CCL19/CCL5/CD74/CXCL10/KLRK1/RAC2
147	positive regulation of neutrophil chemotaxis	3/52	0.000352112	CCL19/CD74/RAC2
148	positive regulation of chemotaxis	5/52	0.000375763	CCL19/CCL5/CD74/CXCL10/RAC2
149	myeloid leukocyte activation	6/52	0.000375763	CCL5/CD2/CD74/PLA2G2A/PTPRC/RAC2
150	positive regulation of leukocyte migration	5/52	0.000385046	CCL19/CCL5/CD74/CXCL10/RAC2
151	regulation of lymphocyte chemotaxis	3/52	0.000438619	CCL5/CXCL10/KLRK1
152	lymphocyte apoptotic process	4/52	0.000480458	CCL5/CD74/IDO1/JAK3
153	positive regulation of granulocyte chemotaxis	3/52	0.000486046	CCL19/CD74/RAC2
154	T cell chemotaxis	3/52	0.000539782	CCL5/CXCL10/CXCL11
155	calcium ion transmembrane import into cytosol	5/52	0.000567132	CCL19/CXCL10/CXCL11/CXCL9/PTPRC
156	antimicrobial humoral immune response mediated by antimicrobial peptide	4/52	0.000573998	CXCL10/CXCL11/CXCL9/GNLY
157	peptidyl-tyrosine phosphorylation	7/52	0.00060343	CCL5/CD3E/CD74/JAK3/PTPRC/SAMSN1/ZAP70
158	positive regulation of leukocyte differentiation	5/52	0.000605832	CCL19/CD74/HLA-DRA/PTPRC/ZAP70
159	positive regulation of hemopoiesis	5/52	0.000605832	CCL19/CD74/HLA-DRA/PTPRC/ZAP70
160	peptidyl-tyrosine modification	7/52	0.000622607	CCL5/CD3E/CD74/JAK3/PTPRC/SAMSN1/ZAP70
161	regulation of syncytium formation by plasma membrane fusion	3/52	0.000637381	CD53/CXCL10/CXCL9
162	tolerance induction	3/52	0.000699948	CD3E/HLA-B/IDO1
163	activation of immune response	7/52	0.000720166	C3/CD8A/GBP1/KLRK1/PTPRC/TRBC1/ZAP70
164	positive regulation of neutrophil migration	3/52	0.00076145	CCL19/CD74/RAC2
165	regulation of T cell mediated immunity	4/52	0.000824743	B2M/HLA-B/HLA-DRA/PTPRC
166	regulation of neutrophil chemotaxis	3/52	0.000824743	CCL19/CD74/RAC2
167	positive regulation of ion transport	6/52	0.000824743	CCL5/CTSS/CXCL10/CXCL11/CXCL9/JAK3
168	calcium ion transport into cytosol	5/52	0.000858183	CCL19/CXCL10/CXCL11/CXCL9/PTPRC
169	regulation of T cell apoptotic process	3/52	0.000888	CCL5/IDO1/JAK3
170	receptor signaling pathway via JAK-STAT	5/52	0.00089574	CCL5/IL10RA/JAK3/PTPRC/STAT1
171	positive regulation of defense response	6/52	0.00109951	C3/CCL5/IDO1/KLRK1/NKG7/PLA2G2A
172	regulation of alpha-beta T cell proliferation	3/52	0.00112631	CD3E/PTPRC/ZAP70
173	receptor signaling pathway via STAT	5/52	0.00117499	CCL5/IL10RA/JAK3/PTPRC/STAT1
174	regulation of T-helper cell differentiation	3/52	0.00120065	CCL19/HLA-DRA/JAK3
175	calcium ion transport	7/52	0.00120065	CCL19/CCL5/CXCL10/CXCL11/CXCL9/JAK3/PTPRC
176	immune response-activating cell surface receptor signaling pathway	6/52	0.00130127	CD8A/GBP1/KLRK1/PTPRC/TRBC1/ZAP70
177	immune response-activating signal transduction	6/52	0.00130127	CD8A/GBP1/KLRK1/PTPRC/TRBC1/ZAP70
178	cytosolic calcium ion transport	5/52	0.00132641	CCL19/CXCL10/CXCL11/CXCL9/PTPRC
179	CD4-positive, alpha-beta T cell activation	4/52	0.00135008	CCL19/HLA-DRA/JAK3/NKG7
180	alpha-beta T cell proliferation	3/52	0.00135301	CD3E/PTPRC/ZAP70
181	positive regulation of release of sequestered calcium ion into cytosol	3/52	0.00135301	CXCL10/CXCL11/CXCL9
182	negative regulation of leukocyte activation	5/52	0.00139539	CD74/IDO1/JAK3/PTPRC/SAMSN1
183	defense response to Gram-positive bacterium	4/52	0.00142308	GBP4/KLRK1/LYZ/PLA2G2A
184	regulation of receptor signaling pathway via JAK-STAT	4/52	0.00146841	CCL5/IL10RA/JAK3/PTPRC
185	phagocytosis	6/52	0.00148663	C3/IL2RG/ITGAL/PTPRC/RAC2/TRBC1
186	regulation of ERK1 and ERK2 cascade	6/52	0.00150457	CCL19/CCL5/CD74/GBP1/PLA2G2A/PTPRC
187	cellular calcium ion homeostasis	7/52	0.00175409	CCL19/CCL5/CXCL10/CXCL11/CXCL9/JAK3/PTPRC
188	alpha-beta T cell differentiation	4/52	0.00177872	CCL19/HLA-DRA/JAK3/ZAP70
189	myoblast fusion	3/52	0.00182364	CD53/CXCL10/CXCL9
190	T cell costimulation	3/52	0.00182364	CCL19/CD3E/KLRK1
191	regulation of neutrophil migration	3/52	0.00182364	CCL19/CD74/RAC2
192	positive regulation of cytosolic calcium ion concentration	6/52	0.00184718	CCL19/CXCL10/CXCL11/CXCL9/JAK3/PTPRC
193	killing of cells of another organism	3/52	0.00192044	GNLY/LYZ/PRF1
194	immune response-regulating cell surface receptor signaling pathway	6/52	0.00192044	CD8A/GBP1/KLRK1/PTPRC/TRBC1/ZAP70
195	calcium ion homeostasis	7/52	0.00196954	CCL19/CCL5/CXCL10/CXCL11/CXCL9/JAK3/PTPRC
196	maintenance of location	6/52	0.00199581	C3/CCL19/CXCL10/CXCL11/CXCL9/PTPRC
197	regulation of receptor signaling pathway via STAT	4/52	0.00200239	CCL5/IL10RA/JAK3/PTPRC
198	lymphocyte costimulation	3/52	0.00200239	CCL19/CD3E/KLRK1
199	positive regulation of transmembrane transport	5/52	0.00201426	C3/CTSS/CXCL10/CXCL11/CXCL9
200	ERK1 and ERK2 cascade	6/52	0.00208563	CCL19/CCL5/CD74/GBP1/PLA2G2A/PTPRC
201	B cell activation	6/52	0.00210855	CD74/JAK3/PTPRC/SAMSN1/TRBC1/ZAP70
202	negative regulation of cell activation	5/52	0.00211625	CD74/IDO1/JAK3/PTPRC/SAMSN1
203	cellular response to lipopolysaccharide	5/52	0.00214705	CCL5/CXCL10/CXCL11/CXCL9/KLRK1
204	T cell activation via T cell receptor contact with antigen bound to MHC molecule on antigen presenting cell	2/52	0.00214705	HLA-DMB/ITGAL
205	regulation of chronic inflammatory response	2/52	0.00214705	CCL5/IDO1
206	natural killer cell chemotaxis	2/52	0.00214705	CCL5/KLRK1
207	regulation of T-helper 1 cell differentiation	2/52	0.00214705	CCL19/JAK3
208	maintenance of location in cell	5/52	0.00218967	CCL19/CXCL10/CXCL11/CXCL9/PTPRC
209	immune response-regulating signaling pathway	7/52	0.00219595	CD8A/CTSS/GBP1/KLRK1/PTPRC/TRBC1/ZAP70
210	positive regulation of ERK1 and ERK2 cascade	5/52	0.00221465	CCL19/CCL5/CD74/PLA2G2A/PTPRC
211	regulation of CD4-positive, alpha-beta T cell differentiation	3/52	0.00223683	CCL19/HLA-DRA/JAK3
212	positive regulation of alpha-beta T cell differentiation	3/52	0.00223683	CCL19/HLA-DRA/ZAP70
213	T cell apoptotic process	3/52	0.00223683	CCL5/IDO1/JAK3
214	cellular divalent inorganic cation homeostasis	7/52	0.00248654	CCL19/CCL5/CXCL10/CXCL11/CXCL9/JAK3/PTPRC
215	regulation of dendritic cell antigen processing and presentation	2/52	0.00251038	CCL19/CD74
216	regulation of cell-cell adhesion mediated by integrin	2/52	0.00251038	CCL5/CD3E
217	T cell receptor signaling pathway	4/52	0.00256328	CD8A/GBP1/PTPRC/ZAP70
218	cellular response to molecule of bacterial origin	5/52	0.00256328	CCL5/CXCL10/CXCL11/CXCL9/KLRK1
219	positive regulation of receptor-mediated endocytosis	3/52	0.00258507	B2M/C3/CCL19
220	regulation of cytosolic calcium ion concentration	6/52	0.00261994	CCL19/CXCL10/CXCL11/CXCL9/JAK3/PTPRC
221	cellular defense response	3/52	0.00269489	CXCL9/GNLY/PRF1
222	positive regulation of calcium ion transport into cytosol	3/52	0.00269489	CXCL10/CXCL11/CXCL9
223	defense response to bacterium	6/52	0.00289972	GBP4/GNLY/KLRK1/LYZ/PLA2G2A/TRBC1
224	positive regulation of tolerance induction	2/52	0.00289972	CD3E/IDO1
225	antigen receptor-mediated signaling pathway	5/52	0.00331506	CD8A/GBP1/PTPRC/TRBC1/ZAP70
226	positive regulation of T cell apoptotic process	2/52	0.00337567	CCL5/IDO1
227	leukocyte aggregation	2/52	0.00337567	RAC2/ZAP70
228	syncytium formation by plasma membrane fusion	3/52	0.00337612	CD53/CXCL10/CXCL9
229	negative regulation of adaptive immune response	3/52	0.00337612	JAK3/PTPRC/SAMSN1
230	cell-cell fusion	3/52	0.00337612	CD53/CXCL10/CXCL9
231	regulation of calcium ion transport	5/52	0.00367004	CCL5/CXCL10/CXCL11/CXCL9/JAK3
232	immunological synapse formation	2/52	0.00384659	CCL19/PRF1
233	positive regulation of inflammatory response	4/52	0.00395063	C3/IDO1/NKG7/PLA2G2A
234	cellular response to biotic stimulus	5/52	0.00395452	CCL5/CXCL10/CXCL11/CXCL9/KLRK1
235	syncytium formation	3/52	0.00395452	CD53/CXCL10/CXCL9
236	interleukin-2 production	3/52	0.00395452	CD3E/GBP1/PTPRC
237	regulation of interleukin-2 production	3/52	0.00395452	CD3E/GBP1/PTPRC
238	regulation of lymphocyte migration	3/52	0.00395452	CCL5/CXCL10/KLRK1
239	regulation of inflammatory response	6/52	0.00410906	C3/CCL5/IDO1/NKG7/PLA2G2A/PTPRC
240	positive regulation of cation transmembrane transport	4/52	0.00414103	CTSS/CXCL10/CXCL11/CXCL9
241	regulation of peptidyl-tyrosine phosphorylation	5/52	0.0041952	CCL5/CD3E/CD74/PTPRC/SAMSN1
242	T-helper cell differentiation	3/52	0.00426125	CCL19/HLA-DRA/JAK3
243	regulation of CD4-positive, alpha-beta T cell activation	3/52	0.00443715	CCL19/HLA-DRA/JAK3
244	regulation of metal ion transport	6/52	0.00452662	B2M/CCL5/CXCL10/CXCL11/CXCL9/JAK3
245	CD4-positive, alpha-beta T cell differentiation involved in immune response	3/52	0.00457958	CCL19/HLA-DRA/JAK3
246	negative regulation of leukocyte mediated immunity	3/52	0.00457958	HLA-B/JAK3/PTPRC
247	positive regulation of myoblast fusion	2/52	0.00472402	CD53/CXCL9
248	alpha-beta T cell activation involved in immune response	3/52	0.00472402	CCL19/HLA-DRA/JAK3
249	alpha-beta T cell differentiation involved in immune response	3/52	0.00472402	CCL19/HLA-DRA/JAK3
250	monocyte chemotaxis	3/52	0.00511929	CCL19/CCL5/CXCL10
251	regulation of viral process	4/52	0.00512957	CCL5/CD74/IFITM1/STAT1
252	chronic inflammatory response	2/52	0.00512957	CCL5/IDO1
253	positive regulation of type 2 immune response	2/52	0.00512957	CD74/IDO1
254	regulation of T cell chemotaxis	2/52	0.00512957	CCL5/CXCL10
255	antigen processing and presentation of endogenous peptide antigen via MHC class I	2/52	0.00512957	B2M/HLA-B
256	cell-cell adhesion mediated by integrin	2/52	0.00512957	CCL5/CD3E
257	positive regulation of nitric-oxide synthase biosynthetic process	2/52	0.00512957	JAK3/STAT1
258	positive regulation of lymphocyte apoptotic process	2/52	0.00512957	CCL5/IDO1
259	positive regulation of phagocytosis	3/52	0.00512957	C3/IL2RG/PTPRC
260	positive regulation of calcium ion transmembrane transport	3/52	0.00512957	CXCL10/CXCL11/CXCL9
261	negative regulation of lymphocyte activation	4/52	0.00521088	CD74/IDO1/JAK3/SAMSN1
262	positive regulation of ion transmembrane transport	4/52	0.00543419	CTSS/CXCL10/CXCL11/CXCL9
263	homeostasis of number of cells	5/52	0.00543477	B2M/CD74/JAK3/PLA2G2A/STAT1
264	regulation of production of molecular mediator of immune response	4/52	0.00589942	B2M/CD74/JAK3/PTPRC
265	regulation of calcium-mediated signaling	3/52	0.00589985	CD3E/GBP1/ZAP70
266	T cell differentiation involved in immune response	3/52	0.00610733	CCL19/HLA-DRA/JAK3
267	positive regulation of interferon-gamma production	3/52	0.00631883	CD2/CD3E/KLRK1
268	positive regulation of monocyte chemotaxis	2/52	0.00687905	CCL5/CXCL10
269	regulation of release of sequestered calcium ion into cytosol	3/52	0.0070034	CXCL10/CXCL11/CXCL9
270	negative regulation of immune response	4/52	0.00736973	HLA-B/JAK3/PTPRC/SAMSN1
271	negative regulation of cell adhesion	5/52	0.00736973	CD74/GBP1/IDO1/JAK3/PTPRC
272	CD4-positive, alpha-beta T cell differentiation	3/52	0.00736973	CCL19/HLA-DRA/JAK3
273	positive regulation of cell adhesion mediated by integrin	2/52	0.00736973	CCL5/CD3E
274	T-helper 1 cell differentiation	2/52	0.00736973	CCL19/JAK3
275	nitric-oxide synthase biosynthetic process	2/52	0.00736973	JAK3/STAT1
276	regulation of nitric-oxide synthase biosynthetic process	2/52	0.00736973	JAK3/STAT1
277	pyroptosis	2/52	0.00806316	GZMA/GZMB
278	cellular response to virus	3/52	0.00806793	CCL19/CCL5/CXCL10
279	calcium ion transmembrane transport	5/52	0.0082356	CCL19/CXCL10/CXCL11/CXCL9/PTPRC
280	cell adhesion mediated by integrin	3/52	0.00828373	CCL5/CD3E/ITGAL
281	negative regulation of interleukin-10 production	2/52	0.00868999	IDO1/JAK3
282	positive regulation of peptidyl-tyrosine phosphorylation	4/52	0.00887077	CCL5/CD3E/CD74/PTPRC
283	positive regulation of humoral immune response	2/52	0.00936328	C3/PTPRC
284	positive regulation of syncytium formation by plasma membrane fusion	2/52	0.00936328	CD53/CXCL9
285	negative regulation of viral process	3/52	0.00956753	CCL5/IFITM1/STAT1
286	negative regulation of leukocyte mediated cytotoxicity	2/52	0.0100533	HLA-B/PTPRC
287	membrane raft organization	2/52	0.0100533	CD2/PTPRC
288	regulation of B cell activation	4/52	0.0104668	CD74/PTPRC/SAMSN1/TRBC1
289	dendritic cell chemotaxis	2/52	0.0107391	CCL19/CCL5
290	defense response to protozoan	2/52	0.0107391	GBP4/NKG7
291	calcium-mediated signaling	4/52	0.0107391	CD3E/GBP1/PTPRC/ZAP70
292	positive regulation of endocytosis	3/52	0.011202	B2M/C3/CCL19
293	response to protozoan	2/52	0.0113775	GBP4/NKG7
294	immune response to tumor cell	2/52	0.0113775	NKG7/PRF1
295	positive regulation of leukocyte apoptotic process	2/52	0.0113775	CCL5/IDO1
296	regulation of cytokine production involved in immune response	3/52	0.0113775	B2M/CD74/JAK3
297	regulation of phagocytosis	3/52	0.0116709	C3/IL2RG/PTPRC
298	cytokine production involved in immune response	3/52	0.0119683	B2M/CD74/JAK3
299	negative regulation of cell killing	2/52	0.0120141	HLA-B/PTPRC
300	negative regulation of interleukin-2 production	2/52	0.0120141	GBP1/PTPRC
301	regulation of monocyte chemotaxis	2/52	0.0120141	CCL5/CXCL10
302	regulation of interleukin-8 production	3/52	0.0124915	CD2/CD74/PTPRC
303	antigen processing and presentation of peptide antigen via MHC class I	2/52	0.0126322	B2M/HLA-B
304	regulation of T-helper 1 type immune response	2/52	0.0126322	CCL19/JAK3
305	regulation of calcium ion transport into cytosol	3/52	0.0126322	CXCL10/CXCL11/CXCL9
306	interleukin-8 production	3/52	0.0126322	CD2/CD74/PTPRC
307	positive regulation of tumor necrosis factor production	3/52	0.0126322	CCL19/CD2/PTPRC
308	positive regulation of tumor necrosis factor superfamily cytokine production	3/52	0.0140223	CCL19/CD2/PTPRC
309	positive regulation of T cell migration	2/52	0.0143206	CCL5/CXCL10
310	regulation of receptor-mediated endocytosis	3/52	0.0150056	B2M/C3/CCL19
311	regulation of type 2 immune response	2/52	0.0150056	CD74/IDO1
312	response to interferon-beta	2/52	0.0150056	IFITM1/STAT1
313	positive regulation of CD4-positive, alpha-beta T cell differentiation	2/52	0.0150056	CCL19/HLA-DRA
314	cellular response to interleukin-4	2/52	0.0150056	IL2RG/JAK3
315	cellular response to interleukin-1	3/52	0.015204	CCL19/CCL5/GBP1
316	cellular response to tumor necrosis factor	4/52	0.0154938	CCL19/CCL5/GBP1/STAT1
317	negative regulation of immune effector process	3/52	0.0154938	HLA-B/JAK3/PTPRC
318	dendritic cell migration	2/52	0.0157449	CCL19/CCL5
319	positive regulation of interleukin-2 production	2/52	0.0165434	CD3E/PTPRC
320	positive regulation of calcium-mediated signaling	2/52	0.0165434	CD3E/ZAP70
321	response to interleukin-4	2/52	0.0165434	IL2RG/JAK3
322	regulation of mononuclear cell migration	3/52	0.0168315	CCL5/CXCL10/KLRK1
323	interferon-gamma production	3/52	0.0171346	CD2/CD3E/KLRK1
324	regulation of interferon-gamma production	3/52	0.0171346	CD2/CD3E/KLRK1
325	myeloid cell differentiation	5/52	0.018161	B2M/CCL19/CD74/JAK3/STAT1
326	positive regulation of establishment of protein localization to mitochondrion	2/52	0.0182229	GZMB/RAC2
327	positive regulation of production of molecular mediator of immune response	3/52	0.0182229	B2M/CD74/PTPRC
328	humoral immune response mediated by circulating immunoglobulin	3/52	0.0185932	C3/PTPRC/TRBC1
329	myotube differentiation	3/52	0.0189459	CD53/CXCL10/CXCL9
330	type 2 immune response	2/52	0.0189459	CD74/IDO1
331	positive regulation of lymphocyte migration	2/52	0.0189459	CCL5/CXCL10
332	erythrocyte differentiation	3/52	0.0196671	B2M/JAK3/STAT1
333	response to tumor necrosis factor	4/52	0.0197839	CCL19/CCL5/GBP1/STAT1
334	macrophage derived foam cell differentiation	2/52	0.0197839	PLA2G2A/STAT1
335	negative regulation of T cell activation	3/52	0.0199317	CD74/IDO1/JAK3
336	foam cell differentiation	2/52	0.0206312	PLA2G2A/STAT1
337	positive regulation of CD4-positive, alpha-beta T cell activation	2/52	0.0206312	CCL19/HLA-DRA
338	regulation of I-kappaB kinase/NF-kappaB signaling	4/52	0.0209337	CCL19/CD74/STAT1/TNFSF10
339	phagocytosis, engulfment	3/52	0.0210386	C3/RAC2/TRBC1
340	positive regulation of B cell mediated immunity	2/52	0.0224179	C3/PTPRC
341	positive regulation of immunoglobulin mediated immune response	2/52	0.0224179	C3/PTPRC
342	neutrophil activation	2/52	0.0224179	CCL5/PLA2G2A
343	erythrocyte homeostasis	3/52	0.0231225	B2M/JAK3/STAT1
344	response to tumor cell	2/52	0.0232257	NKG7/PRF1
345	positive regulation of B cell proliferation	2/52	0.0232257	CD74/PTPRC
346	positive regulation of interleukin-12 production	2/52	0.0232257	CCL19/IDO1
347	regulation of viral entry into host cell	2/52	0.0242457	CD74/IFITM1
348	plasma membrane invagination	3/52	0.0247337	C3/RAC2/TRBC1
349	regulation of T cell migration	2/52	0.0252102	CCL5/CXCL10
350	regulation of viral life cycle	3/52	0.0255943	CCL5/CD74/IFITM1
351	regulation of humoral immune response	2/52	0.0260379	C3/PTPRC
352	T-helper 1 type immune response	2/52	0.0260379	CCL19/JAK3
353	positive regulation of receptor signaling pathway via JAK-STAT	2/52	0.0260379	CCL5/IL10RA
354	response to interleukin-1	3/52	0.0263195	CCL19/CCL5/GBP1
355	regulation of natural killer cell mediated cytotoxicity	2/52	0.0269446	HLA-B/KLRK1
356	negative regulation of T cell differentiation	2/52	0.0269446	CD74/JAK3
357	membrane invagination	3/52	0.0275744	C3/RAC2/TRBC1
358	negative regulation of leukocyte cell-cell adhesion	3/52	0.0275744	CD74/IDO1/JAK3
359	granulocyte activation	2/52	0.0277036	CCL5/PLA2G2A
360	regulation of erythrocyte differentiation	2/52	0.0277036	B2M/STAT1
361	dendritic cell differentiation	2/52	0.0277036	CCL19/HLA-B
362	regulation of cell adhesion mediated by integrin	2/52	0.0287775	CCL5/CD3E
363	positive regulation of receptor signaling pathway via STAT	2/52	0.0298668	CCL5/IL10RA
364	I-kappaB kinase/NF-kappaB signaling	4/52	0.0300822	CCL19/CD74/STAT1/TNFSF10
365	regulation of natural killer cell mediated immunity	2/52	0.0306346	HLA-B/KLRK1
366	modulation by symbiont of entry into host	2/52	0.0306346	CD74/IFITM1
367	regulation of establishment of protein localization to mitochondrion	2/52	0.0306346	GZMB/RAC2
368	positive regulation of extrinsic apoptotic signaling pathway	2/52	0.0306346	PTPRC/TNFSF10
369	positive regulation of B cell activation	3/52	0.0310156	CD74/PTPRC/TRBC1
370	apoptotic cell clearance	2/52	0.0316569	C3/RAC2
371	adenylate cyclase-activating G protein-coupled receptor signaling pathway	3/52	0.032535	CXCL10/CXCL11/CXCL9
372	regulation of calcium ion transmembrane transport	3/52	0.03302	CXCL10/CXCL11/CXCL9
373	second-messenger-mediated signaling	4/52	0.0348721	CD3E/GBP1/PTPRC/ZAP70
374	negative regulation of adaptive immune response based on somatic recombination of immune receptors built from immunoglobulin superfamily domains	2/52	0.0348721	JAK3/PTPRC
375	regulation of myoblast differentiation	2/52	0.0348721	CXCL10/CXCL9
376	myeloid cell homeostasis	3/52	0.0349929	B2M/JAK3/STAT1
377	negative regulation of lymphocyte mediated immunity	2/52	0.0358377	HLA-B/PTPRC
378	negative regulation of lymphocyte differentiation	2/52	0.0358377	CD74/JAK3
379	response to gamma radiation	2/52	0.0368077	CXCL10/PTPRC
380	regulation of biological process involved in symbiotic interaction	2/52	0.0368077	CD74/IFITM1
381	type I interferon signaling pathway	2/52	0.0368077	IFITM1/STAT1
382	negative regulation of viral genome replication	2/52	0.0379497	CCL5/IFITM1
383	regulation of cytokine-mediated signaling pathway	3/52	0.0379497	CCL5/CD74/PTPRC
384	regulation of glycoprotein biosynthetic process	2/52	0.03886	CCL19/JAK3
385	negative regulation of peptidyl-tyrosine phosphorylation	2/52	0.03886	PTPRC/SAMSN1
386	cellular response to type I interferon	2/52	0.03886	IFITM1/STAT1
387	positive regulation of MAPK cascade	5/52	0.0389406	CCL19/CCL5/CD74/PLA2G2A/PTPRC
388	regulation of myeloid leukocyte mediated immunity	2/52	0.0399459	C3/RAC2
389	cortical cytoskeleton organization	2/52	0.0422477	LCP1/RAC2
390	heterotypic cell-cell adhesion	2/52	0.0422477	CD2/PTPRC
391	positive regulation of viral process	2/52	0.0422477	CCL5/CD74
392	regulation of B cell mediated immunity	2/52	0.0430292	C3/PTPRC
393	regulation of immunoglobulin mediated immune response	2/52	0.0430292	C3/PTPRC
394	extracellular matrix disassembly	2/52	0.0430292	CTSS/LCP1
395	positive regulation of interleukin-8 production	2/52	0.0430292	CD2/CD74
396	regulation of macrophage activation	2/52	0.0430292	CD74/PTPRC
397	regulation of response to cytokine stimulus	3/52	0.0440285	CCL5/CD74/PTPRC
398	interleukin-10 production	2/52	0.0440285	IDO1/JAK3
399	regulation of interleukin-10 production	2/52	0.0440285	IDO1/JAK3
400	regulation of B cell proliferation	2/52	0.0449188	CD74/PTPRC
401	response to type I interferon	2/52	0.0449188	IFITM1/STAT1
402	positive chemotaxis	2/52	0.0449188	CCL5/CXCL10
403	regulation of glycoprotein metabolic process	2/52	0.0449188	CCL19/JAK3
404	tumor necrosis factor production	3/52	0.0459217	CCL19/CD2/PTPRC
405	regulation of tumor necrosis factor production	3/52	0.0459217	CCL19/CD2/PTPRC
406	lymphocyte homeostasis	2/52	0.0459217	CD74/JAK3
407	regulation of antigen receptor-mediated signaling pathway	2/52	0.047042	GBP1/PTPRC
408	positive regulation of mononuclear cell migration	2/52	0.047042	CCL5/CXCL10
409	tumor necrosis factor superfamily cytokine production	3/52	0.0487707	CCL19/CD2/PTPRC
410	regulation of tumor necrosis factor superfamily cytokine production	3/52	0.0487707	CCL19/CD2/PTPRC
411	positive regulation of I-kappaB kinase/NF-kappaB signaling	3/52	0.0493006	CCL19/CD74/TNFSF10
412	positive regulation of cytokine production involved in immune response	2/52	0.0493006	B2M/CD74

## Sheet: All GO BP pathways in mildDAD
Column1	go_enrich_mild$Description	go_enrich_mild$GeneRatio	go_enrich_mild$p.adjust	go_enrich_mild$geneID
1	regulation of response to wounding	8/35	7.32413e-07	ACTA2/CD9/DUOX1/KLF4/SPP1/THBD/THBS1/TNFRSF12A
2	wound healing	10/35	2.32267e-06	ACTA2/CD59/CD9/DUOX1/FN1/MCAM/SLC11A1/THBD/THBS1/TNFRSF12A
3	regulation of wound healing	6/35	6.2527e-05	ACTA2/CD9/DUOX1/THBD/THBS1/TNFRSF12A
4	regulation of body fluid levels	7/35	0.00170216	CCND1/CD59/CD9/FN1/SFN/THBD/THBS1
5	regeneration	5/35	0.00437026	CCND1/CD9/HOPX/KLF4/SPP1
6	ameboidal-type cell migration	7/35	0.00437026	ACTA2/FN1/ITGA3/KLF4/LAMA5/RHOB/THBS1
7	negative regulation of response to wounding	4/35	0.00437026	CD9/SPP1/THBD/THBS1
8	urogenital system development	6/35	0.00604189	ACTA2/EPCAM/ITGA3/LAMA5/NOTCH3/TNC
9	cell-substrate adhesion	6/35	0.00604189	CEACAM6/FN1/ITGA3/LAMA5/LAMB3/THBS1
10	blood coagulation	5/35	0.00604189	CD59/CD9/FN1/THBD/THBS1
11	coagulation	5/35	0.00604189	CD59/CD9/FN1/THBD/THBS1
12	hemostasis	5/35	0.00604189	CD59/CD9/FN1/THBD/THBS1
13	formation of primary germ layer	4/35	0.00693903	FN1/ITGA3/KLF4/LAMB3
14	myoblast fusion	3/35	0.00693903	CAPN2/CD9/GDF15
15	negative regulation of blood coagulation	3/35	0.0078432	CD9/THBD/THBS1
16	negative regulation of hemostasis	3/35	0.0078432	CD9/THBD/THBS1
17	negative regulation of coagulation	3/35	0.00861271	CD9/THBD/THBS1
18	nephron development	4/35	0.00861271	ACTA2/ITGA3/LAMA5/NOTCH3
19	negative regulation of fibrinolysis	2/35	0.00861271	THBD/THBS1
20	striated muscle cell differentiation	5/35	0.00861271	CAPN2/CD9/GDF15/HOPX/KRT19
21	positive regulation of wound healing	3/35	0.00861271	DUOX1/THBD/THBS1
22	regulation of cell-cell adhesion	6/35	0.00861271	CD55/CD9/CEACAM6/EPCAM/FSTL3/KLF4
23	syncytium formation by plasma membrane fusion	3/35	0.00861271	CAPN2/CD9/GDF15
24	cell-cell fusion	3/35	0.00861271	CAPN2/CD9/GDF15
25	regulation of dendritic cell antigen processing and presentation	2/35	0.00861271	SLC11A1/THBS1
26	complement-dependent cytotoxicity	2/35	0.00861271	CD55/CD59
27	syncytium formation	3/35	0.0095858	CAPN2/CD9/GDF15
28	negative regulation of complement activation	2/35	0.0095858	CD55/CD59
29	kidney development	5/35	0.00964717	ACTA2/EPCAM/ITGA3/LAMA5/NOTCH3
30	negative regulation of cell adhesion	5/35	0.00964717	CD9/EPCAM/KLF4/MUC1/THBS1
31	regulation of blood coagulation	3/35	0.00983882	CD9/THBD/THBS1
32	renal system development	5/35	0.0100442	ACTA2/EPCAM/ITGA3/LAMA5/NOTCH3
33	regulation of hemostasis	3/35	0.0100966	CD9/THBD/THBS1
34	regulation of fibrinolysis	2/35	0.0108153	THBD/THBS1
35	regulation of coagulation	3/35	0.0108153	CD9/THBD/THBS1
36	positive regulation of response to wounding	3/35	0.0109581	DUOX1/THBD/THBS1
37	dendritic cell antigen processing and presentation	2/35	0.0110392	SLC11A1/THBS1
38	positive regulation of fibroblast migration	2/35	0.0110392	ACTA2/THBS1
39	female pregnancy	4/35	0.0110392	CAPN2/ITGA3/SPP1/THBD
40	negative regulation of wound healing	3/35	0.0110392	CD9/THBD/THBS1
41	negative regulation of cysteine-type endopeptidase activity involved in apoptotic process	3/35	0.0110392	KLF4/SFN/THBS1
42	negative regulation of humoral immune response	2/35	0.0110392	CD55/CD59
43	behavioral response to pain	2/35	0.0110392	CAPN2/THBS1
44	positive regulation of myoblast fusion	2/35	0.0110392	CAPN2/GDF15
45	gastrulation	4/35	0.0112473	FN1/ITGA3/KLF4/LAMB3
46	epidermis development	5/35	0.0125407	KLF4/KRT7/LAMA5/LAMB3/SFN
47	response to magnesium ion	2/35	0.0125407	CCND1/THBS1
48	negative regulation of cysteine-type endopeptidase activity	3/35	0.0125407	KLF4/SFN/THBS1
49	negative regulation of cytokine production	5/35	0.0125407	FN1/IL1RL1/KLF4/SLC11A1/THBS1
50	negative regulation of G1/S transition of mitotic cell cycle	3/35	0.0125407	CCND1/KLF4/MUC1
51	tissue migration	5/35	0.0125407	ACTA2/ITGA3/KLF4/RHOB/THBS1
52	multi-organism reproductive process	4/35	0.0125407	CAPN2/ITGA3/SPP1/THBD
53	negative regulation of platelet activation	2/35	0.0125407	CD9/THBD
54	mammary gland alveolus development	2/35	0.0125407	AREG/CCND1
55	mammary gland lobule development	2/35	0.0125407	AREG/CCND1
56	intermediate filament cytoskeleton organization	3/35	0.0126739	KRT18/KRT19/KRT7
57	intermediate filament-based process	3/35	0.0126739	KRT18/KRT19/KRT7
58	response to cAMP	3/35	0.0126739	AREG/DUOX1/THBD
59	regulation of antigen processing and presentation	2/35	0.0129706	SLC11A1/THBS1
60	multi-multicellular organism process	4/35	0.0129706	CAPN2/ITGA3/SPP1/THBD
61	regulation of cell-substrate adhesion	4/35	0.0134138	CEACAM6/FN1/ITGA3/THBS1
62	regulation of complement activation	2/35	0.0134138	CD55/CD59
63	regulation of myoblast fusion	2/35	0.0134138	CAPN2/GDF15
64	muscle cell differentiation	5/35	0.0134265	CAPN2/CD9/GDF15/HOPX/KRT19
65	negative regulation of cell cycle G1/S phase transition	3/35	0.0145338	CCND1/KLF4/MUC1
66	positive regulation of blood coagulation	2/35	0.0151601	THBD/THBS1
67	positive regulation of hemostasis	2/35	0.0151601	THBD/THBS1
68	myeloid leukocyte activation	4/35	0.0155884	FN1/IL1RL1/SLC11A1/THBS1
69	fibrinolysis	2/35	0.0155884	THBD/THBS1
70	positive regulation of coagulation	2/35	0.0155884	THBD/THBS1
71	positive regulation of syncytium formation by plasma membrane fusion	2/35	0.0155884	CAPN2/GDF15
72	cell-matrix adhesion	4/35	0.0155995	CEACAM6/FN1/ITGA3/THBS1
73	regulation of heterotypic cell-cell adhesion	2/35	0.0164604	CEACAM6/KLF4
74	macrophage activation	3/35	0.016514	IL1RL1/SLC11A1/THBS1
75	integrin-mediated signaling pathway	3/35	0.0167425	FN1/ITGA3/LAMA5
76	mammary gland epithelial cell proliferation	2/35	0.0169839	AREG/CCND1
77	negative regulation of immune system process	5/35	0.0169839	CD55/CD59/FSTL3/IL1RL1/THBS1
78	substrate adhesion-dependent cell spreading	3/35	0.0169839	FN1/LAMA5/LAMB3
79	negative regulation of response to external stimulus	5/35	0.0172597	CD9/KLF4/SPP1/THBD/THBS1
80	glomerulus vasculature development	2/35	0.0173161	ACTA2/NOTCH3
81	renal filtration	2/35	0.0173161	ITGA3/MCAM
82	blastocyst development	3/35	0.0179264	CAPN2/HOPX/KLF4
83	regulation of T-helper 1 type immune response	2/35	0.0182055	IL1RL1/SLC11A1
84	mitotic G1 DNA damage checkpoint signaling	2/35	0.0182055	CCND1/MUC1
85	response to pain	2/35	0.0182055	CAPN2/THBS1
86	regulation of axon regeneration	2/35	0.0182055	KLF4/SPP1
87	renal system vasculature development	2/35	0.0182055	ACTA2/NOTCH3
88	kidney vasculature development	2/35	0.0182055	ACTA2/NOTCH3
89	positive regulation of cell adhesion	5/35	0.0182055	CD55/CEACAM6/FN1/FSTL3/ITGA3
90	positive regulation of macrophage activation	2/35	0.0188282	IL1RL1/THBS1
91	mitotic G1/S transition checkpoint signaling	2/35	0.0188282	CCND1/MUC1
92	regulation of syncytium formation by plasma membrane fusion	2/35	0.0188282	CAPN2/GDF15
93	regulation of transmembrane receptor protein serine/threonine kinase signaling pathway	4/35	0.0192896	FSTL3/GDF15/ITGA3/THBS1
94	positive regulation of cell-substrate adhesion	3/35	0.0192896	CEACAM6/FN1/ITGA3
95	myotube differentiation	3/35	0.0192896	CAPN2/CD9/GDF15
96	gland morphogenesis	3/35	0.019541	AREG/LAMA5/TNC
97	response to organophosphorus	3/35	0.0197939	AREG/DUOX1/THBD
98	response to X-ray	2/35	0.0199039	CCND1/THBD
99	regulation of neuron projection regeneration	2/35	0.0199039	KLF4/SPP1
100	mesodermal cell differentiation	2/35	0.0208196	ITGA3/KLF4
101	response to hydrogen peroxide	3/35	0.0208196	AREG/CAPN2/RHOB
102	platelet activation	3/35	0.0215439	CD9/FN1/THBD
103	axon development	5/35	0.0215439	FN1/KLF4/LAMA5/NOTCH3/SPP1
104	regulation of fibroblast migration	2/35	0.0226493	ACTA2/THBS1
105	response to purine-containing compound	3/35	0.0228266	AREG/DUOX1/THBD
106	regulation of epithelial cell migration	4/35	0.0229697	ITGA3/KLF4/RHOB/THBS1
107	regulation of keratinocyte proliferation	2/35	0.0230665	AREG/SFN
108	peptide cross-linking	2/35	0.0230665	FN1/THBS1
109	skin development	4/35	0.0239133	ITGA3/KRT7/LAMA5/SFN
110	respiratory burst	2/35	0.0239133	CD55/SLC11A1
111	skeletal muscle tissue regeneration	2/35	0.0249853	CD9/HOPX
112	response to ionizing radiation	3/35	0.0252409	CCND1/RHOB/THBD
113	regulation of transforming growth factor beta production	2/35	0.0258395	FN1/THBS1
114	response to testosterone	2/35	0.0280316	SPP1/THBS1
115	regulation of macrophage migration	2/35	0.0280316	CD9/THBS1
116	negative regulation of cell migration involved in sprouting angiogenesis	2/35	0.0291454	KLF4/THBS1
117	transforming growth factor beta production	2/35	0.0302706	FN1/THBS1
118	regulation of developmental growth	4/35	0.0320925	FN1/GDF15/HOPX/SPP1
119	regulation of humoral immune response	2/35	0.0320925	CD55/CD59
120	T-helper 1 type immune response	2/35	0.0320925	IL1RL1/SLC11A1
121	response to steroid hormone	4/35	0.0320925	AREG/CCND1/SPP1/THBS1
122	regulation of G1/S transition of mitotic cell cycle	3/35	0.0324774	CCND1/KLF4/MUC1
123	response to lipopolysaccharide	4/35	0.0326111	CAPN2/CD55/SLC11A1/THBD
124	endodermal cell differentiation	2/35	0.0326226	FN1/LAMB3
125	BMP signaling pathway	3/35	0.0328259	FSTL3/GDF15/ITGA3
126	keratinocyte proliferation	2/35	0.0334926	AREG/SFN
127	regulation of platelet activation	2/35	0.0343627	CD9/THBD
128	fibroblast migration	2/35	0.0343627	ACTA2/THBS1
129	positive regulation of extrinsic apoptotic signaling pathway	2/35	0.0369422	THBS1/TNFRSF12A
130	regulation of adaptive immune response based on somatic recombination of immune receptors built from immunoglobulin superfamily domains	3/35	0.037377	CD55/IL1RL1/SLC11A1
131	response to BMP	3/35	0.037377	FSTL3/GDF15/ITGA3
132	cellular response to BMP stimulus	3/35	0.037377	FSTL3/GDF15/ITGA3
133	response to molecule of bacterial origin	4/35	0.0374177	CAPN2/CD55/SLC11A1/THBD
134	positive regulation of epithelial cell migration	3/35	0.0374177	ITGA3/RHOB/THBS1
135	axon regeneration	2/35	0.0381218	KLF4/SPP1
136	epithelial cell migration	4/35	0.0381747	ITGA3/KLF4/RHOB/THBS1
137	epithelium migration	4/35	0.0390338	ITGA3/KLF4/RHOB/THBS1
138	lung development	3/35	0.0390424	HOPX/ITGA3/LAMA5
139	negative regulation of immune response	3/35	0.0390424	CD55/CD59/IL1RL1
140	negative regulation of adaptive immune response based on somatic recombination of immune receptors built from immunoglobulin superfamily domains	2/35	0.0390455	CD55/IL1RL1
141	transmembrane receptor protein serine/threonine kinase signaling pathway	4/35	0.0390455	FSTL3/GDF15/ITGA3/THBS1
142	endoderm formation	2/35	0.0390455	FN1/LAMB3
143	macrophage migration	2/35	0.0390455	CD9/THBS1
144	respiratory tube development	3/35	0.0390455	HOPX/ITGA3/LAMA5
145	positive regulation of angiogenesis	3/35	0.0390455	KLF4/RHOB/THBS1
146	negative regulation of mitotic cell cycle phase transition	3/35	0.0390455	CCND1/KLF4/MUC1
147	positive regulation of vasculature development	3/35	0.0390455	KLF4/RHOB/THBS1
148	negative regulation of cellular component movement	4/35	0.0390455	CD9/KLF4/RHOB/THBS1
149	regulation of adaptive immune response	3/35	0.0414738	CD55/IL1RL1/SLC11A1
150	regulation of cell cycle G1/S phase transition	3/35	0.0414738	CCND1/KLF4/MUC1
151	maternal process involved in female pregnancy	2/35	0.0421486	ITGA3/SPP1
152	response to ketone	3/35	0.0421486	CCND1/SPP1/THBS1
153	regulation of epithelial cell proliferation	4/35	0.0422231	AREG/CCND1/SFN/THBS1
154	neural crest cell migration	2/35	0.0422231	FN1/LAMA5
155	negative regulation of adaptive immune response	2/35	0.0422231	CD55/IL1RL1
156	neuron projection regeneration	2/35	0.0422231	KLF4/SPP1
157	regulation of sprouting angiogenesis	2/35	0.0429777	KLF4/THBS1
158	in utero embryonic development	4/35	0.0429777	CAPN2/HOPX/KLF4/KRT19
159	negative regulation of cell cycle	4/35	0.0429777	CCND1/KLF4/MUC1/RHOB
160	heterotypic cell-cell adhesion	2/35	0.0439284	CEACAM6/KLF4
161	regulation of macrophage activation	2/35	0.0449545	IL1RL1/THBS1
162	negative regulation of cell-cell adhesion	3/35	0.0449545	CD9/EPCAM/KLF4
163	transforming growth factor beta receptor signaling pathway	3/35	0.0451605	GDF15/ITGA3/THBS1
164	positive regulation of protein kinase activity	4/35	0.0451605	AREG/CCND1/SLC11A1/THBS1
165	response to reactive oxygen species	3/35	0.046349	AREG/CAPN2/RHOB
166	respiratory system development	3/35	0.046349	HOPX/ITGA3/LAMA5
167	regulation of cysteine-type endopeptidase activity involved in apoptotic process	3/35	0.0466999	KLF4/SFN/THBS1
168	glomerulus development	2/35	0.0487535	ACTA2/NOTCH3
