# Supplementary material for: Spatial transcriptomic characterization of COVID-19 pneumonitis identifies immune circuits related to tissue injury
Source: JCI Insight. 2023 Jan 24;8(2):e157837. doi: 10.1172/jci.insight.157837 (PMC9977306; doi:10.1172/jci.insight.157837)
Supplement: Supplemental table 5 [file jciinsight-8-157837-s178.xlsx]

## Sheet: GO.BP
module	geneset_id	description	p.adj	p.val	odds.ratio	n_fg	n_bg	fg_freq	bg_freq	n_set	gene_names	entrez_ids	n_modules_sig
black	GO:0001503	ossification	0.000357	8.41e-07	4.54	20	111	0.222	0.0681	487	BMP5,RUNX1,CDH11,COL1A1,COL1A2,COL5A2,VCAN,ERCC2,FOXC1,GLI1,GLI3,IGF1,SMAD5,ROR2,PBX1,SNAI2,SMO,SOX2,WNT3,FZD1	653,861,1009,1277,1278,1290,1462,2068,2296,2735,2737,3479,4090,4920,5087,6591,6608,6657,7473,8321	1
black	GO:0030199	collagen fibril organization	0.00552	3.65e-05	10.7	7	19	0.0778	0.0117	64	COL1A1,COL1A2,COL3A1,COL5A1,COL5A2,FOXC1,LOXL2	1277,1278,1281,1289,1290,2296,4017	1
black	GO:0042573	retinoic acid metabolic process	0.00584	4.19e-05	70.8	4	5	0.0444	0.00307	36	ADH1A,ADH1B,ADH1C,CRABP2	124,125,126,1382	1
black	GO:0045665	negative regulation of neuron differentiation	0.0126	0.000139	5.77	9	38	0.1	0.0233	246	GLI3,LRP1,NFATC4,PBX1,PTEN,SOX2,THY1,WNT3,DLL1	2737,4035,4776,5087,5728,6657,7070,7473,28514	1
black	GO:0034308	primary alcohol metabolic process	0.0174	0.000268	12.8	5	12	0.0556	0.00737	137	ADH1A,ADH1B,ADH1C,BMP5,IGF1	124,125,126,653,3479	1
black	GO:0050768	negative regulation of neurogenesis	0.0189	0.00037	4.45	10	52	0.111	0.0319	324	COL3A1,GLI3,LRP1,NFATC4,PBX1,PTEN,SOX2,THY1,WNT3,DLL1	1281,2737,4035,4776,5087,5728,6657,7070,7473,28514	1
black	GO:0010721	negative regulation of cell development	0.0225	0.00052	3.9	11	64	0.122	0.0393	375	COL3A1,GLI3,IGF1,LRP1,NFATC4,PBX1,PTEN,SOX2,THY1,WNT3,DLL1	1281,2737,3479,4035,4776,5087,5728,6657,7070,7473,28514	1
black	GO:0051961	negative regulation of nervous system development	0.0239	0.000596	4.14	10	55	0.111	0.0338	350	COL3A1,GLI3,LRP1,NFATC4,PBX1,PTEN,SOX2,THY1,WNT3,DLL1	1281,2737,4035,4776,5087,5728,6657,7070,7473,28514	1
black	GO:0001523	retinoid metabolic process	0.0244	0.000621	9.96	5	14	0.0556	0.00859	164	ADH1A,ADH1B,ADH1C,CRABP2,LRP1	124,125,126,1382,4035	1
black	GO:0086012	membrane depolarization during cardiac muscle cell action potential	0.0244	0.000627	52.6	3	4	0.0333	0.00246	29	CACNA1C,CACNA2D1,CACNA1G	775,781,8913	1
black	GO:2000542	negative regulation of gastrulation	0.0244	0.000627	52.6	3	4	0.0333	0.00246	6	COL5A1,COL5A2,FZD7	1289,1290,8324	1
black	GO:0001649	osteoblast differentiation	0.0276	0.000782	3.68	11	67	0.122	0.0411	254	COL1A1,VCAN,GLI1,GLI3,IGF1,SMAD5,SNAI2,SMO,SOX2,WNT3,FZD1	1277,1462,2735,2737,3479,4090,6591,6608,6657,7473,8321	1
black	GO:0031099	regeneration	0.0279	0.000803	3.96	10	57	0.111	0.035	204	ANGPT2,GLI1,GLI3,IGF1,LRP1,PGF,PTEN,SOX2,THY1,FZD7	285,2735,2737,3479,4035,5228,5728,6657,7070,8324	1
black	GO:0009954	proximal/distal pattern formation	0.0292	0.000888	14.2	4	9	0.0444	0.00552	33	GLI1,GLI3,PBX1,DLL1	2735,2737,5087,28514	1
black	GO:0006720	isoprenoid metabolic process	0.0292	0.000891	8.96	5	15	0.0556	0.00921	218	ADH1A,ADH1B,ADH1C,CRABP2,LRP1	124,125,126,1382,4035	1
black	GO:0006721	terpenoid metabolic process	0.0292	0.000891	8.96	5	15	0.0556	0.00921	185	ADH1A,ADH1B,ADH1C,CRABP2,LRP1	124,125,126,1382,4035	1
black	GO:0016101	diterpenoid metabolic process	0.0292	0.000891	8.96	5	15	0.0556	0.00921	171	ADH1A,ADH1B,ADH1C,CRABP2,LRP1	124,125,126,1382,4035	1
black	GO:0048745	smooth muscle tissue development	0.0388	0.00142	11.8	4	10	0.0444	0.00614	26	COL3A1,SIX1,SMO,ITGA8	1281,6495,6608,8516	1
black	GO:0006067	ethanol metabolic process	0.0394	0.00151	26.3	3	5	0.0333	0.00307	35	ADH1A,ADH1B,ADH1C	124,125,126	1
black	GO:0006069	ethanol oxidation	0.0394	0.00151	26.3	3	5	0.0333	0.00307	22	ADH1A,ADH1B,ADH1C	124,125,126	1
black	GO:0048672	positive regulation of collateral sprouting	0.0394	0.00151	26.3	3	5	0.0333	0.00307	12	CRABP2,LRP1,WNT3	1382,4035,7473	1
black	GO:0086010	membrane depolarization during action potential	0.0394	0.00151	26.3	3	5	0.0333	0.00307	47	CACNA1C,CACNA2D1,CACNA1G	775,781,8913	1
black	GO:0021510	spinal cord development	0.0418	0.00168	7.47	5	17	0.0556	0.0104	116	ERCC2,GLI3,PBX3,SMO,DLL1	2068,2737,5090,6608,28514	1
black	GO:0030326	embryonic limb morphogenesis	0.0456	0.00197	4.71	7	34	0.0778	0.0209	135	BAX,CACNA1C,CRABP2,GLI3,ROR2,PBX1,WNT3	581,775,1382,2737,4920,5087,7473	1
black	GO:0035113	embryonic appendage morphogenesis	0.0456	0.00197	4.71	7	34	0.0778	0.0209	135	BAX,CACNA1C,CRABP2,GLI3,ROR2,PBX1,WNT3	581,775,1382,2737,4920,5087,7473	1
black	GO:0061448	connective tissue development	0.0471	0.00206	3.21	11	75	0.122	0.046	294	BMP5,RUNX1,COL1A1,COL5A1,GLI3,LOXL2,SMAD5,ROR2,SNAI2,UBB,TBL1XR1	653,861,1277,1289,2737,4017,4090,4920,6591,7314,79718	1
black	GO:0001654	eye development	0.0483	0.0023	3.15	11	76	0.122	0.0467	427	BAX,CACNA1C,COL5A1,COL5A2,FOXC1,GLI3,PBX1,PBX3,SOX2,THY1,DLL1	581,775,1289,1290,2296,2737,5087,5090,6657,7070,28514	1
black	GO:0060828	regulation of canonical Wnt signaling pathway	0.0483	0.0023	3.37	10	65	0.111	0.0399	392	COL1A1,GLI1,GLI3,ROR2,SNAI2,SOX2,FZD1,FZD7,TNKS,TBL1XR1	1277,2735,2737,4920,6591,6657,8321,8324,8658,79718	1
blue	GO:0043588	skin development	0.000144	2.49e-07	3.8	30	78	0.12	0.0479	482	ACVR1B,CDH3,COMP,CTNNB1,DSP,EGFR,EPHA2,FGF10,FGFR2,FLNB,GNAS,HDAC2,ITGA3,ITGB4,JUP,KRT7,KRT18,KRT19,LAMA5,MET,NF1,NGFR,PDGFA,PPL,TGFB2,WNT5A,FZD6,TP63,SPINK5,PKP3	91,1001,1311,1499,1832,1956,1969,2255,2263,2317,2778,3066,3675,3691,3728,3855,3875,3880,3911,4233,4763,4804,5154,5493,7042,7474,8323,8626,11005,11187	1
blue	GO:1990778	protein localization to cell periphery	0.000651	1.71e-06	5.09	19	41	0.0763	0.0252	416	AKT1,AKT2,BCL2L1,CACNB3,CDH1,DAB2,EGFR,EPHA2,FLNA,HRAS,ITGA3,ITGB1,JUP,KRT18,LAMA5,LGALS3,PTCH1,PKP3,CACNG4	207,208,598,784,999,1601,1956,1969,2316,3265,3675,3688,3728,3875,3911,3958,5727,11187,27092	1
blue	GO:0072659	protein localization to plasma membrane	0.000894	2.76e-06	5.54	17	35	0.0683	0.0215	349	AKT1,AKT2,BCL2L1,CACNB3,CDH1,DAB2,EGFR,EPHA2,FLNA,ITGA3,ITGB1,JUP,KRT18,LAMA5,LGALS3,PTCH1,PKP3	207,208,598,784,999,1601,1956,1969,2316,3675,3688,3728,3875,3911,3958,5727,11187	1
blue	GO:0001942	hair follicle development	0.00238	9.29e-06	5.19	16	34	0.0643	0.0209	91	ACVR1B,CDH3,CTNNB1,EGFR,FGF10,FGFR2,HDAC2,LAMA5,NF1,NGFR,PDGFA,TGFB2,WNT5A,FZD6,TP63,SPINK5	91,1001,1499,1956,2255,2263,3066,3911,4763,4804,5154,7042,7474,8323,8626,11005	1
blue	GO:0022404	molting cycle process	0.00238	9.29e-06	5.19	16	34	0.0643	0.0209	94	ACVR1B,CDH3,CTNNB1,EGFR,FGF10,FGFR2,HDAC2,LAMA5,NF1,NGFR,PDGFA,TGFB2,WNT5A,FZD6,TP63,SPINK5	91,1001,1499,1956,2255,2263,3066,3911,4763,4804,5154,7042,7474,8323,8626,11005	1
blue	GO:0022405	hair cycle process	0.00238	9.29e-06	5.19	16	34	0.0643	0.0209	94	ACVR1B,CDH3,CTNNB1,EGFR,FGF10,FGFR2,HDAC2,LAMA5,NF1,NGFR,PDGFA,TGFB2,WNT5A,FZD6,TP63,SPINK5	91,1001,1499,1956,2255,2263,3066,3911,4763,4804,5154,7042,7474,8323,8626,11005	1
blue	GO:0098773	skin epidermis development	0.00321	1.48e-05	4.91	16	35	0.0643	0.0215	94	ACVR1B,CDH3,CTNNB1,EGFR,FGF10,FGFR2,HDAC2,LAMA5,NF1,NGFR,PDGFA,TGFB2,WNT5A,FZD6,TP63,SPINK5	91,1001,1499,1956,2255,2263,3066,3911,4763,4804,5154,7042,7474,8323,8626,11005	1
blue	GO:0046578	regulation of Ras protein signal transduction	0.00377	1.91e-05	4.22	18	43	0.0723	0.0264	224	ABL1,F2RL1,FGF10,HRAS,ITGA3,ITGB1,MET,KITLG,NF1,NGF,PPP2CB,RAF1,RASGRF2,SHC1,TGFB2,SPRY1,SPRY2,PLCE1	25,2150,2255,3265,3675,3688,4233,4254,4763,4803,5516,5894,5924,6464,7042,10252,10253,51196	1
blue	GO:0042303	molting cycle	0.00544	3.5e-05	4.44	16	37	0.0643	0.0227	117	ACVR1B,CDH3,CTNNB1,EGFR,FGF10,FGFR2,HDAC2,LAMA5,NF1,NGFR,PDGFA,TGFB2,WNT5A,FZD6,TP63,SPINK5	91,1001,1499,1956,2255,2263,3066,3911,4763,4804,5154,7042,7474,8323,8626,11005	1
blue	GO:0042633	hair cycle	0.00544	3.5e-05	4.44	16	37	0.0643	0.0227	117	ACVR1B,CDH3,CTNNB1,EGFR,FGF10,FGFR2,HDAC2,LAMA5,NF1,NGFR,PDGFA,TGFB2,WNT5A,FZD6,TP63,SPINK5	91,1001,1499,1956,2255,2263,3066,3911,4763,4804,5154,7042,7474,8323,8626,11005	1
blue	GO:0007431	salivary gland development	0.00584	4.24e-05	8.19	10	17	0.0402	0.0104	40	BMP7,EGFR,FGF10,FGFR1,FGFR2,HGF,LAMA5,PDGFA,TGFB2,TGFB3	655,1956,2255,2260,2263,3082,3911,5154,7042,7043	1
blue	GO:0007435	salivary gland morphogenesis	0.00584	4.24e-05	8.19	10	17	0.0402	0.0104	35	BMP7,EGFR,FGF10,FGFR1,FGFR2,HGF,LAMA5,PDGFA,TGFB2,TGFB3	655,1956,2255,2260,2263,3082,3911,5154,7042,7043	1
blue	GO:0008593	regulation of Notch signaling pathway	0.00614	4.68e-05	4.59	15	34	0.0602	0.0209	130	AKT1,BMP7,EGFR,FGF10,HES1,IL6ST,JAG2,MAGEA1,CD46,NOS3,STAT3,TGFB2,TP63,DLL4,FBXW7	207,655,1956,2255,3280,3572,3714,4100,4179,4846,6774,7042,8626,54567,55294	1
blue	GO:0051056	regulation of small GTPase mediated signal transduction	0.00706	5.57e-05	3.45	20	54	0.0803	0.0331	383	A2M,ABL1,RHOB,F2RL1,FGF10,HRAS,ITGA3,ITGB1,MET,KITLG,NF1,NGF,PPP2CB,RAF1,RASGRF2,SHC1,TGFB2,SPRY1,SPRY2,PLCE1	2,25,388,2150,2255,3265,3675,3688,4233,4254,4763,4803,5516,5894,5924,6464,7042,10252,10253,51196	1
blue	GO:0009913	epidermal cell differentiation	0.00883	7.86e-05	3.48	19	51	0.0763	0.0313	402	CDH3,CTNNB1,DSP,EPHA2,FGFR1,FLNB,HDAC2,HES1,JAG2,JUP,KRT7,KRT18,KRT19,PPL,PTCH1,WNT5A,TP63,SPINK5,PKP3	1001,1499,1832,1969,2260,2317,3066,3280,3714,3728,3855,3875,3880,5493,5727,7474,8626,11005,11187	1
blue	GO:0090092	regulation of transmembrane receptor protein serine/threonine kinase signaling pathway	0.0097	8.8e-05	3.08	22	64	0.0884	0.0393	354	ABL1,ACVR1B,BMP7,CDKN1C,DAB2,FGF10,GOT1,HES1,INHBB,ITGA3,LTBP1,PIN1,ZEB1,TGFB2,TGFB3,TGFBR1,WNT5A,GDF15,SPRY1,SPRY2,FSTL3,BAMBI	25,91,655,1028,1601,2255,2805,3280,3625,3675,4052,5300,6935,7042,7043,7046,7474,9518,10252,10253,10272,25805	1
blue	GO:0007219	Notch signaling pathway	0.016	0.000212	2.93	21	63	0.0843	0.0387	277	AKT1,APP,BMP7,EGFR,FGF10,GOT1,HES1,IL6ST,JAG2,KRT19,MAGEA1,CD46,MYC,NOS3,STAT3,TGFB2,TP63,DTX4,DLL4,FBXW7,ITCH	207,351,655,1956,2255,2805,3280,3572,3714,3880,4100,4179,4609,4846,6774,7042,8626,23220,54567,55294,83737	1
blue	GO:0072001	renal system development	0.016	0.000213	2.48	28	95	0.112	0.0583	357	ACTA2,ANGPT1,BMP7,CD34,COL4A4,CTNNB1,EGR1,FGF10,FGFR1,FGFR2,HES1,ITGA3,LAMA5,TACSTD2,EPCAM,MYC,NF1,PDGFA,PTCH1,TGFB2,TGFBR1,WNT5A,PROM1,SPRY1,FSTL3,PLCE1,PDGFD,CD24	59,284,655,947,1286,1499,1958,2255,2260,2263,3280,3675,3911,4070,4072,4609,4763,5154,5727,7042,7046,7474,8842,10252,10272,51196,80310,100133941	1
blue	GO:0048820	hair follicle maturation	0.0172	0.000258	17	6	8	0.0241	0.00491	16	CDH3,CTNNB1,NF1,TGFB2,WNT5A,SPINK5	1001,1499,4763,7042,7474,11005	1
blue	GO:0035272	exocrine system development	0.0172	0.000262	5.72	10	20	0.0402	0.0123	53	BMP7,EGFR,FGF10,FGFR1,FGFR2,HGF,LAMA5,PDGFA,TGFB2,TGFB3	655,1956,2255,2260,2263,3082,3911,5154,7042,7043	1
blue	GO:0007265	Ras protein signal transduction	0.0176	0.000275	2.71	23	73	0.0924	0.0448	418	ABL1,RHOB,CDKN1A,CDKN2A,F2RL1,FGF10,HRAS,ITGA3,ITGB1,MET,KITLG,NF1,NGF,NGFR,PPP2CB,RAF1,RASGRF2,SHC1,TGFB2,SPRY1,SPRY2,PLCE1,SHC3	25,388,1026,1029,2150,2255,3265,3675,3688,4233,4254,4763,4803,4804,5516,5894,5924,6464,7042,10252,10253,51196,53358	1
blue	GO:0007173	epidermal growth factor receptor signaling pathway	0.0176	0.000286	4.16	13	31	0.0522	0.019	164	ABL1,AKT1,APP,EGFR,IFI6,GRB7,SHC1,SPRY1,SPRY2,CBLC,PLCE1,SHC3,FBXW7	25,207,351,1956,2537,2886,6464,10252,10253,23624,51196,53358,55294	1
blue	GO:0048146	positive regulation of fibroblast proliferation	0.0176	0.000286	4.16	13	31	0.0522	0.019	53	CDK4,CDKN1A,E2F1,EGFR,FGF10,LIG4,MIF,MYC,NGFR,PDGFA,PLA2G1B,WNT5A,PDGFD	1019,1026,1869,1956,2255,3981,4282,4609,4804,5154,5319,7474,80310	1
blue	GO:0048736	appendage development	0.0177	0.000301	3.44	16	43	0.0643	0.0264	206	BMP7,COMP,CTNNB1,FGF10,FGFR1,FGFR2,GNAS,HDAC2,ITGB4,LRP5,PTCH1,TGFB2,WNT5A,FZD6,TP63,MAP3K20	655,1311,1499,2255,2260,2263,2778,3066,3691,4041,5727,7042,7474,8323,8626,51776	1
blue	GO:0060173	limb development	0.0177	0.000301	3.44	16	43	0.0643	0.0264	206	BMP7,COMP,CTNNB1,FGF10,FGFR1,FGFR2,GNAS,HDAC2,ITGB4,LRP5,PTCH1,TGFB2,WNT5A,FZD6,TP63,MAP3K20	655,1311,1499,2255,2260,2263,2778,3066,3691,4041,5727,7042,7474,8323,8626,51776	1
blue	GO:0038127	ERBB signaling pathway	0.0177	0.000302	3.85	14	35	0.0562	0.0215	192	ABL1,AKT1,APP,EGFR,ERBB2,IFI6,GRB7,SHC1,SPRY1,SPRY2,CBLC,PLCE1,SHC3,FBXW7	25,207,351,1956,2064,2537,2886,6464,10252,10253,23624,51196,53358,55294	1
blue	GO:0046580	negative regulation of Ras protein signal transduction	0.0187	0.000348	7.59	8	14	0.0321	0.00859	57	ITGA3,ITGB1,MET,NF1,PPP2CB,TGFB2,SPRY1,SPRY2	3675,3688,4233,4763,5516,7042,10252,10253	1
blue	GO:0051058	negative regulation of small GTPase mediated signal transduction	0.0187	0.000348	7.59	8	14	0.0321	0.00859	65	ITGA3,ITGB1,MET,NF1,PPP2CB,TGFB2,SPRY1,SPRY2	3675,3688,4233,4763,5516,7042,10252,10253	1
blue	GO:0071868	cellular response to monoamine stimulus	0.0187	0.000348	7.59	8	14	0.0321	0.00859	131	ABL1,APP,FLNA,GNA11,GNAS,GSK3B,HDAC2,PRKACA	25,351,2316,2767,2778,2932,3066,5566	1
blue	GO:0071870	cellular response to catecholamine stimulus	0.0187	0.000348	7.59	8	14	0.0321	0.00859	131	ABL1,APP,FLNA,GNA11,GNAS,GSK3B,HDAC2,PRKACA	25,351,2316,2767,2778,2932,3066,5566	1
blue	GO:0001822	kidney development	0.0189	0.000367	2.42	27	93	0.108	0.0571	344	ACTA2,ANGPT1,BMP7,CD34,COL4A4,CTNNB1,EGR1,FGF10,FGFR1,FGFR2,HES1,ITGA3,LAMA5,TACSTD2,EPCAM,MYC,NF1,PDGFA,PTCH1,TGFB2,TGFBR1,PROM1,SPRY1,FSTL3,PLCE1,PDGFD,CD24	59,284,655,947,1286,1499,1958,2255,2260,2263,3280,3675,3911,4070,4072,4609,4763,5154,5727,7042,7046,8842,10252,10272,51196,80310,100133941	1
blue	GO:0022612	gland morphogenesis	0.0196	0.000387	3.19	17	48	0.0683	0.0295	126	BMP7,EGFR,EPHA2,FGF10,FGFR1,FGFR2,HGF,ID4,LAMA5,LRP5,PDGFA,PTCH1,TGFB2,TGFB3,WNT5A,TP63,FBXW7	655,1956,1969,2255,2260,2263,3082,3400,3911,4041,5154,5727,7042,7043,7474,8626,55294	1
blue	GO:0090287	regulation of cellular response to growth factor stimulus	0.0197	0.000391	2.69	22	70	0.0884	0.043	390	ABL1,CD63,CDKN1C,CTNNB1,DAB2,FGF10,FGFR1,GOT1,HES1,ITGA3,LTBP1,NGFR,PIN1,ZEB1,TGFB3,TGFBR1,WNT5A,SPRY1,SPRY2,FSTL3,BAMBI,CREB3L1	25,967,1028,1499,1601,2255,2260,2805,3280,3675,4052,4804,5300,6935,7043,7046,7474,10252,10253,10272,25805,90993	1
blue	GO:0001655	urogenital system development	0.0198	0.000402	2.29	30	108	0.12	0.0663	402	ACTA2,ANGPT1,BMP7,CD34,COL4A4,CTNNB1,EGR1,FGF10,FGFR1,FGFR2,HES1,ID4,ITGA3,LAMA5,TACSTD2,EPCAM,MYC,NF1,PDGFA,PTCH1,TGFB2,TGFBR1,WNT5A,TP63,PROM1,SPRY1,FSTL3,PLCE1,PDGFD,CD24	59,284,655,947,1286,1499,1958,2255,2260,2263,3280,3400,3675,3911,4070,4072,4609,4763,5154,5727,7042,7046,7474,8626,8842,10252,10272,51196,80310,100133941	1
blue	GO:0044848	biological phase	0.0199	0.000423	28.2	5	6	0.0201	0.00368	11	CDH3,CTNNB1,TGFB2,WNT5A,SPINK5	1001,1499,7042,7474,11005	1
blue	GO:0044851	hair cycle phase	0.0199	0.000423	28.2	5	6	0.0201	0.00368	9	CDH3,CTNNB1,TGFB2,WNT5A,SPINK5	1001,1499,7042,7474,11005	1
blue	GO:0048819	regulation of hair follicle maturation	0.0199	0.000423	28.2	5	6	0.0201	0.00368	9	CDH3,CTNNB1,TGFB2,WNT5A,SPINK5	1001,1499,7042,7474,11005	1
blue	GO:0060601	lateral sprouting from an epithelium	0.0199	0.000423	28.2	5	6	0.0201	0.00368	13	BMP7,FGF10,FGFR2,WNT5A,TP63	655,2255,2263,7474,8626	1
blue	GO:0001763	morphogenesis of a branching structure	0.0218	0.000489	2.63	22	71	0.0884	0.0436	220	ABL1,BMP7,CTNNB1,EPHA2,FGF10,FGFR1,FGFR2,HGF,KDR,LAMA5,LRP5,TACSTD2,MET,MYC,PDGFA,PTCH1,WNT5A,TP63,MAP3K13,SPRY1,SPRY2,DLL4	25,655,1499,1969,2255,2260,2263,3082,3791,3911,4041,4070,4233,4609,5154,5727,7474,8626,9175,10252,10253,54567	1
blue	GO:0060688	regulation of morphogenesis of a branching structure	0.0225	0.000521	4.5	11	25	0.0442	0.0153	62	ABL1,BMP7,CTNNB1,FGF10,FGFR1,FGFR2,HGF,TACSTD2,PDGFA,WNT5A,MAP3K13	25,655,1499,2255,2260,2263,3082,4070,5154,7474,9175	1
blue	GO:0007212	dopamine receptor signaling pathway	0.0228	0.000535	#NUM!	4	4	0.0161	0.00246	55	FLNA,GNA11,GNAS,GSK3B	2316,2767,2778,2932	1
blue	GO:0048144	fibroblast proliferation	0.0237	0.000577	3.33	15	41	0.0602	0.0252	87	CDK4,CDKN1A,CTNNB1,E2F1,EGFR,FGF10,LIG4,MIF,MYC,NF1,NGFR,PDGFA,PLA2G1B,WNT5A,PDGFD	1019,1026,1499,1869,1956,2255,3981,4282,4609,4763,4804,5154,5319,7474,80310	1
blue	GO:0048145	regulation of fibroblast proliferation	0.0237	0.000577	3.33	15	41	0.0602	0.0252	85	CDK4,CDKN1A,CTNNB1,E2F1,EGFR,FGF10,LIG4,MIF,MYC,NF1,NGFR,PDGFA,PLA2G1B,WNT5A,PDGFD	1019,1026,1499,1869,1956,2255,3981,4282,4609,4763,4804,5154,5319,7474,80310	1
blue	GO:0060485	mesenchyme development	0.0239	0.000599	2.41	25	86	0.1	0.0528	375	ACTA2,BMP7,CTNNB1,DAB2,FGF10,FGFR1,FGFR2,GSK3B,HDAC2,HGF,FOXA2,HES1,LAMA5,KITLG,MYC,NOS3,TGFB2,TGFB3,TGFBR1,WNT5A,AXIN2,SPRY1,SPRY2,MAD2L2,BAMBI	59,655,1499,1601,2255,2260,2263,2932,3066,3082,3170,3280,3911,4254,4609,4846,7042,7043,7046,7474,8313,10252,10253,10459,25805	1
blue	GO:0071867	response to monoamine	0.0249	0.000649	6.5	8	15	0.0321	0.00921	135	ABL1,APP,FLNA,GNA11,GNAS,GSK3B,HDAC2,PRKACA	25,351,2316,2767,2778,2932,3066,5566	1
blue	GO:0071869	response to catecholamine	0.0249	0.000649	6.5	8	15	0.0321	0.00921	135	ABL1,APP,FLNA,GNA11,GNAS,GSK3B,HDAC2,PRKACA	25,351,2316,2767,2778,2932,3066,5566	1
blue	GO:0060572	morphogenesis of an epithelial bud	0.0252	0.000675	11.3	6	9	0.0241	0.00552	16	BMP7,CTNNB1,FGF10,FGFR2,WNT5A,TP63	655,1499,2255,2263,7474,8626	1
blue	GO:1901184	regulation of ERBB signaling pathway	0.0256	0.00069	4.76	10	22	0.0402	0.0135	124	AKT1,APP,EGFR,ERBB2,IFI6,SHC1,SPRY1,SPRY2,CBLC,FBXW7	207,351,1956,2064,2537,6464,10252,10253,23624,55294	1
blue	GO:0061138	morphogenesis of a branching epithelium	0.0257	0.000694	2.61	21	68	0.0843	0.0417	204	ABL1,BMP7,CTNNB1,EPHA2,FGF10,FGFR1,FGFR2,HGF,KDR,LAMA5,LRP5,TACSTD2,MET,MYC,PDGFA,PTCH1,WNT5A,TP63,SPRY1,SPRY2,DLL4	25,655,1499,1969,2255,2260,2263,3082,3791,3911,4041,4070,4233,4609,5154,5727,7474,8626,10252,10253,54567	1
blue	GO:0060445	branching involved in salivary gland morphogenesis	0.0261	0.000716	7.94	7	12	0.0281	0.00737	23	BMP7,FGF10,FGFR1,FGFR2,HGF,LAMA5,PDGFA	655,2255,2260,2263,3082,3911,5154	1
blue	GO:0043405	regulation of MAP kinase activity	0.0265	0.000734	2.03	36	142	0.145	0.0872	443	BMP7,C5AR1,GADD45A,DUSP1,EGFR,ERBB2,FGF10,FGFR1,GHR,HGF,HRAS,KITLG,MIF,MST1R,NF1,NGF,PDGFA,PLA2G1B,RAF1,MAP2K4,SHC1,TGFB3,TGFBR1,WNT5A,FZD8,IKBKG,MAP3K13,MAPK8IP1,GDF15,SPRY1,SPRY2,CBLC,PLCE1,MAP3K20,PDGFD,CD24	655,728,1647,1843,1956,2064,2255,2260,2690,3082,3265,4254,4282,4486,4763,4803,5154,5319,5894,6416,6464,7043,7046,7474,8325,8517,9175,9479,9518,10252,10253,23624,51196,51776,80310,100133941	1
blue	GO:0050679	positive regulation of epithelial cell proliferation	0.0269	0.000752	2.52	22	73	0.0884	0.0448	236	AKT1,BAD,CCND1,C5AR1,CDH3,CTNNB1,EGFR,ERBB2,FGF10,FGFR1,FGFR2,VEGFD,HRAS,KDR,MYC,NF1,CCL24,STAT3,TGFBR1,WNT5A,TP63,AKT3	207,572,595,728,1001,1499,1956,2064,2255,2260,2263,2277,3265,3791,4609,4763,6369,6774,7046,7474,8626,10000	2
blue	GO:0031346	positive regulation of cell projection organization	0.0276	0.000788	2.65	20	64	0.0803	0.0393	445	BMP7,EFNA5,F2RL1,FGFR1,HGF,HRAS,ITGA3,LCN2,NFE2L2,NGF,NGFR,TWF1,TGFB3,TGFBR1,WNT5A,MAP3K13,FEZ1,PLA2G3,PLCE1,SYT17	655,1946,2150,2260,3082,3265,3675,3934,4780,4803,4804,5756,7043,7046,7474,9175,9638,50487,51196,51760	1
blue	GO:0030216	keratinocyte differentiation	0.0283	0.000835	3.56	13	34	0.0522	0.0209	334	CDH3,DSP,EPHA2,FLNB,JUP,KRT7,KRT18,KRT19,PPL,WNT5A,TP63,SPINK5,PKP3	1001,1832,1969,2317,3728,3855,3875,3880,5493,7474,8626,11005,11187	1
blue	GO:0010463	mesenchymal cell proliferation	0.0292	0.000895	5.13	9	19	0.0361	0.0117	47	BMP7,CTNNB1,FGFR1,FGFR2,LRP5,MYC,PDGFA,ZEB1,WNT5A	655,1499,2260,2263,4041,4609,5154,6935,7474	1
blue	GO:0031424	keratinization	0.0292	0.000895	5.13	9	19	0.0361	0.0117	228	CDH3,DSP,JUP,KRT7,KRT18,KRT19,PPL,SPINK5,PKP3	1001,1832,3728,3855,3875,3880,5493,11005,11187	1
blue	GO:0051881	regulation of mitochondrial membrane potential	0.0292	0.000895	5.13	9	19	0.0361	0.0117	80	ABL1,AKT1,AKT2,BAD,BCL2L1,IFI6,GOT1,KDR,TCL1A	25,207,208,572,598,2537,2805,3791,8115	1
blue	GO:0045216	cell-cell junction organization	0.0323	0.00103	3.09	15	43	0.0602	0.0264	261	CD9,CDH1,CDH3,CTNNB1,DSP,EPHA2,F2RL1,JUP,PRKACA,TGFB2,TGFB3,TGFBR1,PKP3,ACE2,JAM3	928,999,1001,1499,1832,1969,2150,3728,5566,7042,7043,7046,11187,59272,83700	1
blue	GO:1905475	regulation of protein localization to membrane	0.0323	0.00103	3.09	15	43	0.0602	0.0264	218	AKT1,AKT2,BAD,BCL2L1,CACNB3,DAB2,E2F1,EGFR,EPHA2,ERBB2,HRAS,ITGA3,ITGB1,LGALS3,TP63	207,208,572,598,784,1601,1869,1956,1969,2064,3265,3675,3688,3958,8626	1
blue	GO:0035107	appendage morphogenesis	0.0334	0.0011	3.23	14	39	0.0562	0.0239	165	BMP7,CTNNB1,FGF10,FGFR1,FGFR2,GNAS,HDAC2,LRP5,PTCH1,TGFB2,WNT5A,FZD6,TP63,MAP3K20	655,1499,2255,2260,2263,2778,3066,4041,5727,7042,7474,8323,8626,51776	1
blue	GO:0035108	limb morphogenesis	0.0334	0.0011	3.23	14	39	0.0562	0.0239	165	BMP7,CTNNB1,FGF10,FGFR1,FGFR2,GNAS,HDAC2,LRP5,PTCH1,TGFB2,WNT5A,FZD6,TP63,MAP3K20	655,1499,2255,2260,2263,2778,3066,4041,5727,7042,7474,8323,8626,51776	1
blue	GO:1903522	regulation of blood circulation	0.0334	0.0011	3.23	14	39	0.0562	0.0239	415	AKT1,CACNA1D,CACNB3,DSP,EGFR,F2RL1,FLNA,JUP,NOS3,PRKACA,TGFB2,TPM1,CACNG4,ACE2	207,776,784,1832,1956,2150,2316,3728,4846,5566,7042,7168,27092,59272	1
blue	GO:0060560	developmental growth involved in morphogenesis	0.0336	0.00112	2.81	17	52	0.0683	0.0319	263	ABL1,ALCAM,APP,CTNNB1,EFNA5,FGF10,FGFR2,GSK3B,ITGB1,NGF,WNT5A,MAP3K13,MED12,HDAC6,SPRY1,SPRY2,SYT17	25,214,351,1499,1946,2255,2263,2932,3688,4803,7474,9175,9968,10013,10252,10253,51760	1
blue	GO:0010464	regulation of mesenchymal cell proliferation	0.0337	0.00113	5.68	8	16	0.0321	0.00982	35	CTNNB1,FGFR1,FGFR2,LRP5,MYC,PDGFA,ZEB1,WNT5A	1499,2260,2263,4041,4609,5154,6935,7474	1
blue	GO:0043534	blood vessel endothelial cell migration	0.0359	0.00124	2.89	16	48	0.0643	0.0295	222	ABL1,AKT1,ANGPT1,GADD45A,EPHA2,FGFR1,ITGB1,JUP,KDR,NF1,NFE2L2,NOS3,AKT3,DLL4,FBXW7,CLEC14A	25,207,284,1647,1969,2260,3688,3728,3791,4763,4780,4846,10000,54567,55294,161198	2
blue	GO:0060571	morphogenesis of an epithelial fold	0.0384	0.00135	6.61	7	13	0.0281	0.00798	26	BMP7,CTNNB1,EGFR,FGF10,FGFR2,WNT5A,TP63	655,1499,1956,2255,2263,7474,8626	1
blue	GO:0010632	regulation of epithelial cell migration	0.0386	0.00137	2.38	22	76	0.0884	0.0467	365	ABL1,AKT1,ANGPT1,RHOB,GADD45A,EPHA2,FGF10,FGFR1,ITGA3,JUP,KDR,TACSTD2,MET,NF1,NFE2L2,NOS3,TGFB2,WNT5A,AKT3,HDAC6,DLL4,FBXW7	25,207,284,388,1647,1969,2255,2260,3675,3728,3791,4070,4233,4763,4780,4846,7042,7474,10000,10013,54567,55294	1
blue	GO:0048762	mesenchymal cell differentiation	0.0386	0.00137	2.38	22	76	0.0884	0.0467	290	BMP7,CTNNB1,DAB2,FGF10,FGFR1,FGFR2,GSK3B,HDAC2,HGF,FOXA2,HES1,LAMA5,KITLG,TGFB2,TGFB3,TGFBR1,WNT5A,AXIN2,SPRY1,SPRY2,MAD2L2,BAMBI	655,1499,1601,2255,2260,2263,2932,3066,3082,3170,3280,3911,4254,7042,7043,7046,7474,8313,10252,10253,10459,25805	1
blue	GO:1904375	regulation of protein localization to cell periphery	0.0388	0.00141	4.66	9	20	0.0361	0.0123	135	AKT1,BCL2L1,DAB2,EGFR,EPHA2,HRAS,ITGA3,ITGB1,LGALS3	207,598,1601,1956,1969,3265,3675,3688,3958	1
blue	GO:2000027	regulation of animal organ morphogenesis	0.0388	0.00143	2.32	23	81	0.0924	0.0497	299	ABL1,BMP7,CD34,CTNNB1,DAB2,FGF10,FGFR1,FGFR2,HGF,HES1,TACSTD2,MYC,NGFR,PDGFA,PSMB5,PSMD7,TGFB2,TGFBR1,WNT5A,FZD6,MED12,SPRY1,FBXW7	25,655,947,1499,1601,2255,2260,2263,3082,3280,4070,4609,4804,5154,5693,5713,7042,7046,7474,8323,9968,10252,55294	1
blue	GO:1905477	positive regulation of protein localization to membrane	0.0403	0.00156	3.25	13	36	0.0522	0.0221	140	AKT1,AKT2,BAD,CACNB3,E2F1,EGFR,EPHA2,ERBB2,HRAS,ITGA3,ITGB1,LGALS3,TP63	207,208,572,784,1869,1956,1969,2064,3265,3675,3688,3958,8626	1
blue	GO:0017015	regulation of transforming growth factor beta receptor signaling pathway	0.041	0.00162	3.44	12	32	0.0482	0.0196	160	CDKN1C,DAB2,GOT1,ITGA3,LTBP1,PIN1,ZEB1,TGFB3,TGFBR1,SPRY1,SPRY2,BAMBI	1028,1601,2805,3675,4052,5300,6935,7043,7046,10252,10253,25805	1
blue	GO:1903844	regulation of cellular response to transforming growth factor beta stimulus	0.041	0.00162	3.44	12	32	0.0482	0.0196	164	CDKN1C,DAB2,GOT1,ITGA3,LTBP1,PIN1,ZEB1,TGFB3,TGFBR1,SPRY1,SPRY2,BAMBI	1028,1601,2805,3675,4052,5300,6935,7043,7046,10252,10253,25805	1
blue	GO:0050678	regulation of epithelial cell proliferation	0.0429	0.00173	2.03	30	117	0.12	0.0718	451	AKT1,BAD,CCND1,C5AR1,CDH3,CDKN1C,CTNNB1,EGFR,ERBB2,FGF10,FGFR1,FGFR2,VEGFD,HRAS,HES1,KDR,TACSTD2,MYC,NF1,NGFR,PTCH1,CCL24,STAT3,TGFB2,TGFBR1,WNT5A,TP63,AKT3,DLL4,FBXW7	207,572,595,728,1001,1028,1499,1956,2064,2255,2260,2263,2277,3265,3280,3791,4070,4609,4763,4804,5727,6369,6774,7042,7046,7474,8626,10000,54567,55294	1
blue	GO:0090130	tissue migration	0.0439	0.00179	2.15	26	97	0.104	0.0595	461	ABL1,ACTA2,AKT1,ANGPT1,RHOB,GADD45A,EPHA2,FGF10,FGFR1,ITGA3,ITGB1,JUP,KDR,TACSTD2,MET,NF1,NFE2L2,NOS3,TGFB2,TGFBR1,WNT5A,AKT3,HDAC6,DLL4,FBXW7,CLEC14A	25,59,207,284,388,1647,1969,2255,2260,3675,3688,3728,3791,4070,4233,4763,4780,4846,7042,7046,7474,10000,10013,54567,55294,161198	2
blue	GO:0055088	lipid homeostasis	0.0442	0.00185	5.05	8	17	0.0321	0.0104	213	FGFR4,GOT1,LRP5,PLA2G10,ZBTB20,FBXW7,APOM,CD24	2264,2805,4041,8399,26137,55294,55937,100133941	1
blue	GO:0061337	cardiac conduction	0.0442	0.00185	5.05	8	17	0.0321	0.0104	191	CACNA1D,CACNB3,DSP,FLNA,JUP,PRKACA,CACNG4,ACE2	776,784,1832,2316,3728,5566,27092,59272	1
blue	GO:0070268	cornification	0.0442	0.00185	5.05	8	17	0.0321	0.0104	114	DSP,JUP,KRT7,KRT18,KRT19,PPL,SPINK5,PKP3	1832,3728,3855,3875,3880,5493,11005,11187	1
blue	GO:1903076	regulation of protein localization to plasma membrane	0.0442	0.00185	5.05	8	17	0.0321	0.0104	111	AKT1,BCL2L1,DAB2,EGFR,EPHA2,ITGA3,ITGB1,LGALS3	207,598,1601,1956,1969,3675,3688,3958	1
blue	GO:0001837	epithelial to mesenchymal transition	0.0456	0.00197	2.54	18	59	0.0723	0.0362	189	BMP7,CTNNB1,DAB2,FGFR1,FGFR2,GSK3B,HDAC2,HGF,FOXA2,TGFB2,TGFB3,TGFBR1,WNT5A,AXIN2,SPRY1,SPRY2,MAD2L2,BAMBI	655,1499,1601,2260,2263,2932,3066,3082,3170,7042,7043,7046,7474,8313,10252,10253,10459,25805	1
blue	GO:0043010	camera-type eye development	0.0478	0.00212	2.45	19	64	0.0763	0.0393	359	AQP5,BMP7,CDK4,CTNNB1,EGFR,EPHA2,FGF10,HDAC2,LRP5,NF1,SMARCA4,ZEB1,TGFB2,TGFBR1,WNT5A,PROM1,SPRY1,SPRY2,DLL4	362,655,1019,1499,1956,1969,2255,3066,4041,4763,6597,6935,7042,7046,7474,8842,10252,10253,54567	1
blue	GO:0042058	regulation of epidermal growth factor receptor signaling pathway	0.0478	0.00215	4.27	9	21	0.0361	0.0129	115	AKT1,APP,EGFR,IFI6,SHC1,SPRY1,SPRY2,CBLC,FBXW7	207,351,1956,2537,6464,10252,10253,23624,55294	1
blue	GO:0045747	positive regulation of Notch signaling pathway	0.0478	0.00215	4.27	9	21	0.0361	0.0129	61	FGF10,HES1,IL6ST,JAG2,NOS3,STAT3,TGFB2,TP63,DLL4	2255,3280,3572,3714,4846,6774,7042,8626,54567	1
blue	GO:0008543	fibroblast growth factor receptor signaling pathway	0.0479	0.00221	3.27	12	33	0.0482	0.0203	187	CTNNB1,FGF10,FGFR1,FGFR3,FGFR2,FGFR4,NGFR,POLR2H,WNT5A,SPRY1,SPRY2,CREB3L1	1499,2255,2260,2261,2263,2264,4804,5437,7474,10252,10253,90993	1
blue	GO:0010594	regulation of endothelial cell migration	0.0479	0.00224	2.59	17	55	0.0683	0.0338	288	ABL1,AKT1,ANGPT1,RHOB,GADD45A,EPHA2,FGFR1,JUP,KDR,MET,NF1,NFE2L2,NOS3,WNT5A,AKT3,DLL4,FBXW7	25,207,284,388,1647,1969,2260,3728,3791,4233,4763,4780,4846,7474,10000,54567,55294	2
blue	GO:0072006	nephron development	0.0479	0.00224	2.59	17	55	0.0683	0.0338	173	ACTA2,ANGPT1,BMP7,CD34,COL4A4,CTNNB1,EGR1,HES1,ITGA3,LAMA5,TACSTD2,MYC,PTCH1,PROM1,PLCE1,PDGFD,CD24	59,284,655,947,1286,1499,1958,3280,3675,3911,4070,4609,5727,8842,51196,80310,100133941	1
blue	GO:0010918	positive regulation of mitochondrial membrane potential	0.0485	0.00235	22.4	4	5	0.0161	0.00307	12	AKT1,AKT2,BAD,TCL1A	207,208,572,8115	1
blue	GO:0045838	positive regulation of membrane potential	0.0485	0.00235	22.4	4	5	0.0161	0.00307	17	AKT1,AKT2,BAD,TCL1A	207,208,572,8115	1
blue	GO:0051882	mitochondrial depolarization	0.0485	0.00235	22.4	4	5	0.0161	0.00307	26	ABL1,IFI6,GOT1,KDR	25,2537,2805,3791	1
blue	GO:0060449	bud elongation involved in lung branching	0.0485	0.00235	22.4	4	5	0.0161	0.00307	7	FGF10,FGFR2,SPRY1,SPRY2	2255,2263,10252,10253	1
blue	GO:0060513	prostatic bud formation	0.0485	0.00235	22.4	4	5	0.0161	0.00307	10	BMP7,FGF10,WNT5A,TP63	655,2255,7474,8626	1
blue	GO:0097205	renal filtration	0.0485	0.00235	22.4	4	5	0.0161	0.00307	26	CD34,F2RL1,ITGA3,MCAM	947,2150,3675,4162	1
blue	GO:0002053	positive regulation of mesenchymal cell proliferation	0.0485	0.00235	5.66	7	14	0.0281	0.00859	25	CTNNB1,FGFR1,FGFR2,LRP5,MYC,PDGFA,WNT5A	1499,2260,2263,4041,4609,5154,7474	1
blue	GO:1903829	positive regulation of cellular protein localization	0.0488	0.00239	2.25	22	79	0.0884	0.0485	388	AKT1,AKT2,BAD,CACNB3,CDH1,E2F1,EGFR,EPHA2,ERBB2,FLNA,GSK3B,HRAS,ITGA3,ITGB1,JUP,LGALS3,NGFR,PRKACA,BAP1,TP63,FBXW7,MAVS	207,208,572,784,999,1869,1956,1969,2064,2316,2932,3265,3675,3688,3728,3958,4804,5566,8314,8626,55294,57506	1
brown	GO:0060337	type I interferon signaling pathway	4.01e-10	7.27e-14	9.44	29	54	0.144	0.0331	115	BST2,GBP2,HLA-B,HLA-E,HLA-F,HLA-G,IFI35,IFIT3,IFNA1,IFNA2,IRF1,IRF2,IRF3,IRF7,ISG20,MX1,OAS1,OAS2,OAS3,PSMB8,STAT1,STAT2,TYK2,OASL,FADD,ISG15,IRF9,NLRC5,RSAD2	684,2634,3106,3133,3134,3135,3430,3437,3439,3440,3659,3660,3661,3665,3669,4599,4938,4939,4940,5696,6772,6773,7297,8638,8772,9636,10379,84166,91543	1
brown	GO:0071357	cellular response to type I interferon	4.01e-10	7.27e-14	9.44	29	54	0.144	0.0331	116	BST2,GBP2,HLA-B,HLA-E,HLA-F,HLA-G,IFI35,IFIT3,IFNA1,IFNA2,IRF1,IRF2,IRF3,IRF7,ISG20,MX1,OAS1,OAS2,OAS3,PSMB8,STAT1,STAT2,TYK2,OASL,FADD,ISG15,IRF9,NLRC5,RSAD2	684,2634,3106,3133,3134,3135,3430,3437,3439,3440,3659,3660,3661,3665,3669,4599,4938,4939,4940,5696,6772,6773,7297,8638,8772,9636,10379,84166,91543	1
brown	GO:0034340	response to type I interferon	5.06e-10	1.38e-13	9.07	29	55	0.144	0.0338	124	BST2,GBP2,HLA-B,HLA-E,HLA-F,HLA-G,IFI35,IFIT3,IFNA1,IFNA2,IRF1,IRF2,IRF3,IRF7,ISG20,MX1,OAS1,OAS2,OAS3,PSMB8,STAT1,STAT2,TYK2,OASL,FADD,ISG15,IRF9,NLRC5,RSAD2	684,2634,3106,3133,3134,3135,3430,3437,3439,3440,3659,3660,3661,3665,3669,4599,4938,4939,4940,5696,6772,6773,7297,8638,8772,9636,10379,84166,91543	1
brown	GO:0060333	interferon-gamma-mediated signaling pathway	6.99e-08	2.54e-11	7.69	26	53	0.129	0.0325	100	B2M,CD44,FCGR1A,GBP1,GBP2,HLA-B,HLA-DPB1,HLA-E,HLA-F,HLA-G,IRF1,IRF2,IRF3,IRF7,JAK2,OAS1,OAS2,OAS3,TRIM21,STAT1,OASL,SOCS1,IRF9,PARP9,NLRC5,IRGM	567,960,2209,2633,2634,3106,3115,3133,3134,3135,3659,3660,3661,3665,3717,4938,4939,4940,6737,6772,8638,8651,10379,83666,84166,345611	1
brown	GO:0034341	response to interferon-gamma	1.1e-07	4.99e-11	4.97	36	96	0.179	0.0589	234	B2M,BST2,CASP1,CD40,CD44,FCGR1A,GBP1,GBP2,HLA-B,HLA-DPB1,HLA-E,HLA-F,HLA-G,IL12RB1,IRF1,IRF2,IRF3,IRF7,JAK2,OAS1,OAS2,OAS3,CCL3,CCL4,CCL7,CCL8,CCL15,TRIM21,STAT1,OASL,SOCS1,IRF9,PARP9,NLRC5,GBP4,IRGM	567,684,834,958,960,2209,2633,2634,3106,3115,3133,3134,3135,3594,3659,3660,3661,3665,3717,4938,4939,4940,6348,6351,6354,6355,6359,6737,6772,8638,8651,10379,83666,84166,115361,345611	1
brown	GO:0071346	cellular response to interferon-gamma	1.31e-07	7.11e-11	5.17	34	88	0.169	0.054	205	B2M,CASP1,CD44,FCGR1A,GBP1,GBP2,HLA-B,HLA-DPB1,HLA-E,HLA-F,HLA-G,IL12RB1,IRF1,IRF2,IRF3,IRF7,JAK2,OAS1,OAS2,OAS3,CCL3,CCL4,CCL7,CCL8,CCL15,TRIM21,STAT1,OASL,SOCS1,IRF9,PARP9,NLRC5,GBP4,IRGM	567,834,960,2209,2633,2634,3106,3115,3133,3134,3135,3594,3659,3660,3661,3665,3717,4938,4939,4940,6348,6351,6354,6355,6359,6737,6772,8638,8651,10379,83666,84166,115361,345611	1
brown	GO:0051607	defense response to virus	2.69e-06	1.71e-09	4.28	35	102	0.174	0.0626	329	BCL2,BST2,CD40,GBP1,IFIT3,IFNA1,IFNA2,IL2RA,IL12RB1,CXCL10,IRF1,IRF2,IRF3,IRF7,ISG20,MX1,OAS1,OAS2,OAS3,STAT1,STAT2,OASL,FADD,ISG15,IRF9,LILRB1,RIPK3,DDX58,IFIH1,CARD9,PARP9,NLRC5,RSAD2,CGAS,DTX3L	596,684,958,2633,3437,3439,3440,3559,3594,3627,3659,3660,3661,3665,3669,4599,4938,4939,4940,6772,6773,8638,8772,9636,10379,10859,11035,23586,64135,64170,83666,84166,91543,115004,151636	1
brown	GO:0009615	response to virus	1.22e-05	1.03e-08	3.47	41	139	0.204	0.0853	458	BCL2,BST2,CD40,MAPK14,GBP1,IFIT3,IFNA1,IFNA2,IL2RA,IL12RB1,CXCL10,IRF1,IRF2,IRF3,IRF7,ISG20,MX1,OAS1,OAS2,OAS3,POU2AF1,CCL4,CCL8,STAT1,STAT2,OASL,FADD,ISG15,IRF9,LILRB1,RIPK3,DDX58,BATF3,IFIH1,CARD9,PARP9,NLRC5,RSAD2,CGAS,DTX3L,IRGM	596,684,958,1432,2633,3437,3439,3440,3559,3594,3627,3659,3660,3661,3665,3669,4599,4938,4939,4940,5450,6351,6355,6772,6773,8638,8772,9636,10379,10859,11035,23586,55509,64135,64170,83666,84166,91543,115004,151636,345611	1
brown	GO:0048525	negative regulation of viral process	9.95e-05	1.62e-07	7.62	16	32	0.0796	0.0196	132	BST2,IFNA2,ISG20,MBL2,MX1,OAS1,OAS2,OAS3,CCL3,CCL4,CCL8,TRIM21,STAT1,OASL,ISG15,RSAD2	684,3440,3669,4153,4599,4938,4939,4940,6348,6351,6355,6737,6772,8638,9636,91543	1
brown	GO:0002475	antigen processing and presentation via MHC class Ib	0.00019	3.97e-07	#NUM!	7	7	0.0348	0.0043	18	B2M,CD1B,CD1E,HLA-E,HLA-F,HLA-G,TAP2	567,910,913,3133,3134,3135,6891	1
brown	GO:0019883	antigen processing and presentation of endogenous antigen	0.000196	4.26e-07	18.6	10	14	0.0498	0.00859	33	B2M,CD1B,CD1E,HLA-B,HLA-E,HLA-F,HLA-G,TAP1,TAP2,TAPBP	567,910,913,3106,3133,3134,3135,6890,6891,6892	1
brown	GO:0002483	antigen processing and presentation of endogenous peptide antigen	0.000651	1.71e-06	29.4	8	10	0.0398	0.00614	25	B2M,HLA-B,HLA-E,HLA-F,HLA-G,TAP1,TAP2,TAPBP	567,3106,3133,3134,3135,6890,6891,6892	1
brown	GO:0019885	antigen processing and presentation of endogenous peptide antigen via MHC class I	0.000651	1.71e-06	29.4	8	10	0.0398	0.00614	22	B2M,HLA-B,HLA-E,HLA-F,HLA-G,TAP1,TAP2,TAPBP	567,3106,3133,3134,3135,6890,6891,6892	1
brown	GO:0001914	regulation of T cell mediated cytotoxicity	0.000705	1.92e-06	8.98	12	22	0.0597	0.0135	40	B2M,CEACAM1,CD1B,CD1E,HLA-B,HLA-E,HLA-F,HLA-G,IL12RB1,FADD,LILRB1,RIPK3	567,634,910,913,3106,3133,3134,3135,3594,8772,10859,11035	1
brown	GO:0002819	regulation of adaptive immune response	0.00203	6.88e-06	3.2	27	93	0.134	0.0571	208	B2M,CEACAM1,CD1B,CD1E,CD80,CD40,HLA-B,HLA-E,HLA-F,HLA-G,IFNA2,IL12RB1,IRF1,IRF7,LTA,TGFB1,TNFRSF1B,TRAF2,TNFRSF14,RIPK2,FADD,TNFSF13B,LILRB1,RIPK3,DUSP10,CD274,RSAD2	567,634,910,913,941,958,3106,3133,3134,3135,3440,3594,3659,3665,4049,7040,7133,7186,8764,8767,8772,10673,10859,11035,11221,29126,91543	1
brown	GO:0002709	regulation of T cell mediated immunity	0.00249	9.94e-06	4.85	16	41	0.0796	0.0252	86	B2M,CEACAM1,CD1B,CD1E,HLA-B,HLA-E,HLA-F,HLA-G,IFNA2,IL12RB1,TNFRSF1B,TRAF2,FADD,LILRB1,RIPK3,RSAD2	567,634,910,913,3106,3133,3134,3135,3440,3594,7133,7186,8772,10859,11035,91543	1
brown	GO:1903901	negative regulation of viral life cycle	0.00371	1.82e-05	6.4	12	26	0.0597	0.016	107	BST2,IFNA2,ISG20,MX1,OAS1,OAS2,OAS3,CCL8,TRIM21,OASL,ISG15,RSAD2	684,3440,3669,4599,4938,4939,4940,6355,6737,8638,9636,91543	1
brown	GO:0002428	antigen processing and presentation of peptide antigen via MHC class Ib	0.00491	2.74e-05	#NUM!	5	5	0.0249	0.00307	10	B2M,HLA-E,HLA-F,HLA-G,TAP2	567,3133,3134,3135,6891	1
brown	GO:0002474	antigen processing and presentation of peptide antigen via MHC class I	0.00491	2.86e-05	5.41	13	31	0.0647	0.019	116	B2M,FCGR1A,HLA-B,HLA-E,HLA-F,HLA-G,PSMB8,PSMB9,PSMB10,TAP1,TAP2,TAPBP,TAPBPL	567,2209,3106,3133,3134,3135,5696,5698,5699,6890,6891,6892,55080	1
brown	GO:0001913	T cell mediated cytotoxicity	0.00491	2.92e-05	5.97	12	27	0.0597	0.0166	49	B2M,CEACAM1,CD1B,CD1E,HLA-B,HLA-E,HLA-F,HLA-G,IL12RB1,FADD,LILRB1,RIPK3	567,634,910,913,3106,3133,3134,3135,3594,8772,10859,11035	1
brown	GO:0002479	antigen processing and presentation of exogenous peptide antigen via MHC class I, TAP-dependent	0.00491	2.92e-05	5.97	12	27	0.0597	0.0166	75	B2M,FCGR1A,HLA-B,HLA-E,HLA-F,HLA-G,PSMB8,PSMB9,PSMB10,TAP1,TAP2,TAPBP	567,2209,3106,3133,3134,3135,5696,5698,5699,6890,6891,6892	1
brown	GO:0001916	positive regulation of T cell mediated cytotoxicity	0.00491	2.94e-05	9.49	9	16	0.0448	0.00982	31	B2M,CD1B,CD1E,HLA-B,HLA-E,HLA-F,HLA-G,IL12RB1,FADD	567,910,913,3106,3133,3134,3135,3594,8772	1
brown	GO:0042590	antigen processing and presentation of exogenous peptide antigen via MHC class I	0.00805	6.94e-05	5.26	12	29	0.0597	0.0178	81	B2M,FCGR1A,HLA-B,HLA-E,HLA-F,HLA-G,PSMB8,PSMB9,PSMB10,TAP1,TAP2,TAPBP	567,2209,3106,3133,3134,3135,5696,5698,5699,6890,6891,6892	1
brown	GO:0019079	viral genome replication	0.00979	9.15e-05	4.63	13	34	0.0647	0.0209	147	BCL2,BST2,ISG20,MX1,OAS1,OAS2,OAS3,CCL8,OASL,ISG15,CD209,ATG16L1,RSAD2	596,684,3669,4599,4938,4939,4940,6355,8638,9636,30835,55054,91543	1
brown	GO:0002822	regulation of adaptive immune response based on somatic recombination of immune receptors built from immunoglobulin superfamily domains	0.0105	9.87e-05	2.89	23	84	0.114	0.0516	191	B2M,CEACAM1,CD1B,CD1E,CD80,CD40,HLA-B,HLA-E,HLA-F,HLA-G,IFNA2,IL12RB1,LTA,TGFB1,TNFRSF1B,TRAF2,RIPK2,FADD,TNFSF13B,LILRB1,RIPK3,CD274,RSAD2	567,634,910,913,941,958,3106,3133,3134,3135,3440,3594,4049,7040,7133,7186,8767,8772,10673,10859,11035,29126,91543	1
brown	GO:0045071	negative regulation of viral genome replication	0.0113	0.000111	6.17	10	22	0.0498	0.0135	77	BST2,ISG20,MX1,OAS1,OAS2,OAS3,CCL8,OASL,ISG15,RSAD2	684,3669,4599,4938,4939,4940,6355,8638,9636,91543	1
brown	GO:0042129	regulation of T cell proliferation	0.0117	0.000121	2.84	23	85	0.114	0.0522	198	CD80,CD70,HLA-DPB1,HLA-E,HLA-G,IL1A,IL2RA,IL12RB1,IDO1,IRF1,STAT5B,TNFRSF1B,TNFRSF14,RIPK2,FADD,LILRB2,TNFSF13B,LILRB1,RIPK3,CD274,CD209,VSIR,PDCD1LG2	941,970,3115,3133,3135,3552,3559,3594,3620,3659,6777,7133,8764,8767,8772,10288,10673,10859,11035,29126,30835,64115,80380	1
brown	GO:0042098	T cell proliferation	0.0127	0.000143	2.67	25	97	0.124	0.0595	230	CD80,CD70,HLA-DPB1,HLA-E,HLA-G,IL1A,IL2RA,IL12RB1,IDO1,IRF1,PSMB10,STAT5B,TNFRSF1B,TNFRSF4,TNFRSF14,RIPK2,FADD,LILRB2,TNFSF13B,LILRB1,RIPK3,CD274,CD209,VSIR,PDCD1LG2	941,970,3115,3133,3135,3552,3559,3594,3620,3659,5699,6777,7133,7293,8764,8767,8772,10288,10673,10859,11035,29126,30835,64115,80380	1
brown	GO:0060760	positive regulation of response to cytokine stimulus	0.0132	0.00015	4.7	12	31	0.0597	0.019	63	CASP1,IRF3,IRF7,TRAF2,RIPK2,FADD,DDX58,IFIH1,PARP9,NLRC5,IRGM,TICAM2	834,3661,3665,7186,8767,8772,23586,64135,83666,84166,345611,353376	1
brown	GO:0002456	T cell mediated immunity	0.0144	0.000171	3.38	17	55	0.0846	0.0338	123	B2M,CEACAM1,CD1B,CD1E,CD70,HLA-B,HLA-E,HLA-F,HLA-G,IFNA2,IL12RB1,TNFRSF1B,TRAF2,FADD,LILRB1,RIPK3,RSAD2	567,634,910,913,970,3106,3133,3134,3135,3440,3594,7133,7186,8772,10859,11035,91543	1
brown	GO:0042130	negative regulation of T cell proliferation	0.0147	0.000176	5.69	10	23	0.0498	0.0141	74	CD80,HLA-G,IL2RA,IDO1,TNFRSF14,LILRB2,LILRB1,CD274,VSIR,PDCD1LG2	941,3135,3559,3620,8764,10288,10859,29126,64115,80380	1
brown	GO:0019882	antigen processing and presentation	0.0151	0.00019	2.98	20	71	0.0995	0.0436	274	B2M,CD1B,CD1E,FCGR1A,HLA-B,HLA-DOB,HLA-DPB1,HLA-E,HLA-F,HLA-G,PSMB8,PSMB9,PSMB10,RELB,TAP1,TAP2,TAPBP,LILRB2,CD209,TAPBPL	567,910,913,2209,3106,3112,3115,3133,3134,3135,5696,5698,5699,5971,6890,6891,6892,10288,30835,55080	2
brown	GO:0002824	positive regulation of adaptive immune response based on somatic recombination of immune receptors built from immunoglobulin superfamily domains	0.016	0.000212	3.16	18	61	0.0896	0.0374	129	B2M,CD1B,CD1E,CD80,CD40,HLA-B,HLA-E,HLA-F,HLA-G,IL12RB1,LTA,TGFB1,TRAF2,RIPK2,FADD,TNFSF13B,CD274,RSAD2	567,910,913,941,958,3106,3133,3134,3135,3594,4049,7040,7186,8767,8772,10673,29126,91543	1
brown	GO:0002831	regulation of response to biotic stimulus	0.016	0.000213	2.22	35	159	0.174	0.0976	469	CEACAM1,HLA-B,HLA-E,HLA-F,HLA-G,IL2RA,IL12RB1,IRF1,IRF3,IRF7,JAK2,NFKB1,PRKCA,PSMB8,PSMB9,PSMB10,RELB,STAT1,STAT5B,SOCS1,RIPK2,FADD,TAB1,LILRB1,DUSP10,DDX58,CLEC4E,CD274,CD209,CARD9,PARP9,NLRC5,CGAS,DTX3L,IRGM	634,3106,3133,3134,3135,3559,3594,3659,3661,3665,3717,4790,5578,5696,5698,5699,5971,6772,6777,8651,8767,8772,10454,10859,11221,23586,26253,29126,30835,64170,83666,84166,115004,151636,345611	1
brown	GO:0002476	antigen processing and presentation of endogenous peptide antigen via MHC class Ib	0.0163	0.000226	#NUM!	4	4	0.0199	0.00246	9	HLA-E,HLA-F,HLA-G,TAP2	3133,3134,3135,6891	1
brown	GO:2001186	negative regulation of CD8-positive, alpha-beta T cell activation	0.0163	0.000226	#NUM!	4	4	0.0199	0.00246	6	SOCS1,LILRB1,CD274,VSIR	8651,10859,29126,64115	1
brown	GO:0045069	regulation of viral genome replication	0.0169	0.000246	4.8	11	28	0.0547	0.0172	120	BCL2,BST2,ISG20,MX1,OAS1,OAS2,OAS3,CCL8,OASL,ISG15,RSAD2	596,684,3669,4599,4938,4939,4940,6355,8638,9636,91543	1
brown	GO:0071356	cellular response to tumor necrosis factor	0.0177	0.000298	2.47	26	107	0.129	0.0657	343	TNFRSF17,CASP1,CD40,CD70,MAPK14,GBP1,GBP2,JAK2,LTA,NFKB1,PSMB8,PSMB9,PSMB10,CCL3,CCL4,CCL7,CCL8,CCL15,STAT1,TNFRSF1B,TRAF2,TNFRSF4,TNFSF12,TNFRSF14,HDAC4,TNFSF13B	608,834,958,970,1432,2633,2634,3717,4049,4790,5696,5698,5699,6348,6351,6354,6355,6359,6772,7133,7186,7293,8742,8764,9759,10673	1
brown	GO:0002821	positive regulation of adaptive immune response	0.0187	0.000333	3.02	18	63	0.0896	0.0387	136	B2M,CD1B,CD1E,CD80,CD40,HLA-B,HLA-E,HLA-F,HLA-G,IL12RB1,LTA,TGFB1,TRAF2,RIPK2,FADD,TNFSF13B,CD274,RSAD2	567,910,913,941,958,3106,3133,3134,3135,3594,4049,7040,7186,8767,8772,10673,29126,91543	1
brown	GO:0050792	regulation of viral process	0.0187	0.000351	3.12	17	58	0.0846	0.0356	270	BCL2,BST2,IFNA2,ISG20,MBL2,MX1,OAS1,OAS2,OAS3,CCL3,CCL4,CCL8,TRIM21,STAT1,OASL,ISG15,RSAD2	596,684,3440,3669,4153,4599,4938,4939,4940,6348,6351,6355,6737,6772,8638,9636,91543	1
brown	GO:0002643	regulation of tolerance induction	0.0187	0.000352	8.53	7	13	0.0348	0.00798	18	HLA-B,HLA-G,IL2RA,IDO1,PDCD1,LILRB2,CD274	3106,3135,3559,3620,5133,10288,29126	1
brown	GO:0002711	positive regulation of T cell mediated immunity	0.0187	0.000354	4.53	11	29	0.0547	0.0178	56	B2M,CD1B,CD1E,HLA-B,HLA-E,HLA-F,HLA-G,IL12RB1,TRAF2,FADD,RSAD2	567,910,913,3106,3133,3134,3135,3594,7186,8772,91543	1
brown	GO:0045088	regulation of innate immune response	0.0188	0.000359	2.35	28	120	0.139	0.0737	341	CEACAM1,HLA-B,HLA-E,HLA-F,HLA-G,IRF1,IRF3,IRF7,JAK2,NFKB1,PSMB8,PSMB9,PSMB10,RELB,STAT1,STAT5B,SOCS1,FADD,TAB1,LILRB1,DUSP10,CLEC4E,CD209,CARD9,PARP9,NLRC5,CGAS,IRGM	634,3106,3133,3134,3135,3659,3661,3665,3717,4790,5696,5698,5699,5971,6772,6777,8651,8772,10454,10859,11221,26253,30835,64170,83666,84166,115004,345611	1
brown	GO:0019884	antigen processing and presentation of exogenous antigen	0.0189	0.000363	3.25	16	53	0.0796	0.0325	194	B2M,CD1B,CD1E,FCGR1A,HLA-B,HLA-DOB,HLA-DPB1,HLA-E,HLA-F,HLA-G,PSMB8,PSMB9,PSMB10,TAP1,TAP2,TAPBP	567,910,913,2209,3106,3112,3115,3133,3134,3135,5696,5698,5699,6890,6891,6892	2
brown	GO:0070663	regulation of leukocyte proliferation	0.0199	0.000415	2.29	29	127	0.144	0.078	291	BCL2,BST2,CD80,CD40,CD70,HLA-DPB1,HLA-E,HLA-G,IL1A,IL2RA,IL12RB1,IDO1,IRF1,CCL8,STAT5B,TNFRSF1B,TNFRSF4,TNFRSF14,RIPK2,FADD,LILRB2,TNFSF13B,LILRB1,RIPK3,CD274,CD209,VSIR,PDCD1LG2,IL34	596,684,941,958,970,3115,3133,3135,3552,3559,3594,3620,3659,6355,6777,7133,7293,8764,8767,8772,10288,10673,10859,11035,29126,30835,64115,80380,146433	1
brown	GO:0045953	negative regulation of natural killer cell mediated cytotoxicity	0.0207	0.00045	10.9	6	10	0.0299	0.00614	17	CEACAM1,HLA-B,HLA-E,HLA-F,HLA-G,LILRB1	634,3106,3133,3134,3135,10859	1
brown	GO:2001185	regulation of CD8-positive, alpha-beta T cell activation	0.0207	0.00045	10.9	6	10	0.0299	0.00614	18	HLA-E,IRF1,SOCS1,LILRB1,CD274,VSIR	3133,3659,8651,10859,29126,64115	1
brown	GO:1903900	regulation of viral life cycle	0.0207	0.000453	3.72	13	39	0.0647	0.0239	196	BCL2,BST2,IFNA2,ISG20,MX1,OAS1,OAS2,OAS3,CCL8,TRIM21,OASL,ISG15,RSAD2	596,684,3440,3669,4599,4938,4939,4940,6355,6737,8638,9636,91543	1
brown	GO:0002460	adaptive immune response based on somatic recombination of immune receptors built from immunoglobulin superfamily domains	0.0209	0.000462	2.21	31	140	0.154	0.0859	459	B2M,CEACAM1,CD1B,CD1E,CD19,CD80,CD40,CD70,MSH6,HLA-B,HLA-E,HLA-F,HLA-G,IFNA2,IL12RB1,IRF7,LTA,MBL2,NFKB2,RELB,TGFB1,TNFRSF1B,TRAF2,RIPK2,FADD,BATF,TNFSF13B,LILRB1,RIPK3,CD274,RSAD2	567,634,910,913,930,941,958,970,2956,3106,3133,3134,3135,3440,3594,3665,4049,4153,4791,5971,7040,7133,7186,8767,8772,10538,10673,10859,11035,29126,91543	1
brown	GO:0002480	antigen processing and presentation of exogenous peptide antigen via MHC class I, TAP-independent	0.0209	0.000465	18.1	5	7	0.0249	0.0043	9	B2M,HLA-B,HLA-E,HLA-F,HLA-G	567,3106,3133,3134,3135	1
brown	GO:0002664	regulation of T cell tolerance induction	0.0209	0.000465	18.1	5	7	0.0249	0.0043	11	HLA-B,HLA-G,IL2RA,IDO1,LILRB2	3106,3135,3559,3620,10288	1
brown	GO:0050868	negative regulation of T cell activation	0.0241	0.00061	3.37	14	45	0.0697	0.0276	141	CEACAM1,CD80,HLA-G,IFNA2,IL2RA,IDO1,IRF1,SOCS1,TNFRSF14,LILRB2,LILRB1,CD274,VSIR,PDCD1LG2	634,941,3135,3440,3559,3620,3659,8651,8764,10288,10859,29126,64115,80380	1
brown	GO:0043331	response to dsRNA	0.025	0.000653	5.09	9	22	0.0448	0.0135	61	IFNA1,IFNA2,IRF3,NFKB1,RIPK2,DDX58,IFIH1,CARD9,CGAS	3439,3440,3661,4790,8767,23586,64135,64170,115004	1
brown	GO:0048002	antigen processing and presentation of peptide antigen	0.0262	0.000722	3	16	56	0.0796	0.0344	229	B2M,FCGR1A,HLA-B,HLA-DOB,HLA-DPB1,HLA-E,HLA-F,HLA-G,PSMB8,PSMB9,PSMB10,TAP1,TAP2,TAPBP,CD209,TAPBPL	567,2209,3106,3112,3115,3133,3134,3135,5696,5698,5699,6890,6891,6892,30835,55080	2
brown	GO:0034612	response to tumor necrosis factor	0.0269	0.00075	2.29	26	113	0.129	0.0694	371	TNFRSF17,CASP1,CD40,CD70,MAPK14,GBP1,GBP2,JAK2,LTA,NFKB1,PSMB8,PSMB9,PSMB10,CCL3,CCL4,CCL7,CCL8,CCL15,STAT1,TNFRSF1B,TRAF2,TNFRSF4,TNFSF12,TNFRSF14,HDAC4,TNFSF13B	608,834,958,970,1432,2633,2634,3717,4049,4790,5696,5698,5699,6348,6351,6354,6355,6359,6772,7133,7186,7293,8742,8764,9759,10673	1
brown	GO:0001910	regulation of leukocyte mediated cytotoxicity	0.0276	0.000784	3.45	13	41	0.0647	0.0252	95	B2M,CEACAM1,CD1B,CD1E,HLA-B,HLA-E,HLA-F,HLA-G,IL12RB1,STAT5B,FADD,LILRB1,RIPK3	567,634,910,913,3106,3133,3134,3135,3594,6777,8772,10859,11035	1
brown	GO:0001961	positive regulation of cytokine-mediated signaling pathway	0.0283	0.000829	4.34	10	27	0.0498	0.0166	55	CASP1,IRF3,IRF7,TRAF2,RIPK2,FADD,PARP9,NLRC5,IRGM,TICAM2	834,3661,3665,7186,8767,8772,83666,84166,345611,353376	1
brown	GO:0002716	negative regulation of natural killer cell mediated immunity	0.0292	0.000888	8.74	6	11	0.0299	0.00675	18	CEACAM1,HLA-B,HLA-E,HLA-F,HLA-G,LILRB1	634,3106,3133,3134,3135,10859	1
brown	GO:0002706	regulation of lymphocyte mediated immunity	0.0292	0.000892	2.56	20	79	0.0995	0.0485	192	B2M,CEACAM1,CD1B,CD1E,CD40,HLA-B,HLA-E,HLA-F,HLA-G,IFNA2,IL12RB1,LTA,STAT5B,TGFB1,TNFRSF1B,TRAF2,FADD,LILRB1,RIPK3,RSAD2	567,634,910,913,958,3106,3133,3134,3135,3440,3594,4049,6777,7040,7133,7186,8772,10859,11035,91543	2
brown	GO:0050670	regulation of lymphocyte proliferation	0.0318	0.000998	2.23	26	115	0.129	0.0706	266	BCL2,CD80,CD40,CD70,HLA-DPB1,HLA-E,HLA-G,IL1A,IL2RA,IL12RB1,IDO1,IRF1,STAT5B,TNFRSF1B,TNFRSF4,TNFRSF14,RIPK2,FADD,LILRB2,TNFSF13B,LILRB1,RIPK3,CD274,CD209,VSIR,PDCD1LG2	596,941,958,970,3115,3133,3135,3552,3559,3594,3620,3659,6777,7133,7293,8764,8767,8772,10288,10673,10859,11035,29126,30835,64115,80380	1
brown	GO:0043903	regulation of symbiotic process	0.0322	0.00101	2.77	17	63	0.0846	0.0387	287	BCL2,BST2,IFNA2,ISG20,MBL2,MX1,OAS1,OAS2,OAS3,CCL3,CCL4,CCL8,TRIM21,STAT1,OASL,ISG15,RSAD2	596,684,3440,3669,4153,4599,4938,4939,4940,6348,6351,6355,6737,6772,8638,9636,91543	1
brown	GO:0070661	leukocyte proliferation	0.0324	0.00104	2.03	33	159	0.164	0.0976	377	BCL2,BST2,CD19,CD80,CD40,CD70,HLA-DPB1,HLA-E,HLA-G,IFNA1,IFNA2,IL1A,IL2RA,IL12RB1,IDO1,IRF1,PSMB10,CCL8,STAT5B,TNFRSF1B,TNFRSF4,TNFRSF14,RIPK2,FADD,LILRB2,TNFSF13B,LILRB1,RIPK3,CD274,CD209,VSIR,PDCD1LG2,IL34	596,684,930,941,958,970,3115,3133,3135,3439,3440,3552,3559,3594,3620,3659,5699,6355,6777,7133,7293,8764,8767,8772,10288,10673,10859,11035,29126,30835,64115,80380,146433	1
brown	GO:0002507	tolerance induction	0.0326	0.00106	5.33	8	19	0.0398	0.0117	33	HLA-B,HLA-E,HLA-G,IL2RA,IDO1,PDCD1,LILRB2,CD274	3106,3133,3135,3559,3620,5133,10288,29126	1
brown	GO:0043330	response to exogenous dsRNA	0.0326	0.00106	5.33	8	19	0.0398	0.0117	53	IFNA1,IFNA2,IRF3,RIPK2,DDX58,IFIH1,CARD9,CGAS	3439,3440,3661,8767,23586,64135,64170,115004	1
brown	GO:0036037	CD8-positive, alpha-beta T cell activation	0.0326	0.00106	6.39	7	15	0.0348	0.00921	29	BCL2,HLA-E,IRF1,SOCS1,LILRB1,CD274,VSIR	596,3133,3659,8651,10859,29126,64115	1
brown	GO:0032479	regulation of type I interferon production	0.0334	0.0011	2.85	16	58	0.0796	0.0356	164	IRF1,IRF3,IRF7,MRE11,NFKB1,NFKB2,RELB,TRIM21,STAT1,RIPK2,ISG15,LILRB1,DDX58,IFIH1,NLRC5,CGAS	3659,3661,3665,4361,4790,4791,5971,6737,6772,8767,9636,10859,23586,64135,84166,115004	1
brown	GO:0032606	type I interferon production	0.0334	0.0011	2.85	16	58	0.0796	0.0356	171	IRF1,IRF3,IRF7,MRE11,NFKB1,NFKB2,RELB,TRIM21,STAT1,RIPK2,ISG15,LILRB1,DDX58,IFIH1,NLRC5,CGAS	3659,3661,3665,4361,4790,4791,5971,6737,6772,8767,9636,10859,23586,64135,84166,115004	1
brown	GO:0002517	T cell tolerance induction	0.0336	0.00112	12.1	5	8	0.0249	0.00491	14	HLA-B,HLA-G,IL2RA,IDO1,LILRB2	3106,3135,3559,3620,10288	1
brown	GO:0032944	regulation of mononuclear cell proliferation	0.0342	0.00115	2.21	26	116	0.129	0.0712	270	BCL2,CD80,CD40,CD70,HLA-DPB1,HLA-E,HLA-G,IL1A,IL2RA,IL12RB1,IDO1,IRF1,STAT5B,TNFRSF1B,TNFRSF4,TNFRSF14,RIPK2,FADD,LILRB2,TNFSF13B,LILRB1,RIPK3,CD274,CD209,VSIR,PDCD1LG2	596,941,958,970,3115,3133,3135,3552,3559,3594,3620,3659,6777,7133,7293,8764,8767,8772,10288,10673,10859,11035,29126,30835,64115,80380	1
brown	GO:0070664	negative regulation of leukocyte proliferation	0.0364	0.00126	3.7	11	33	0.0547	0.0203	100	CD80,HLA-G,IL2RA,IDO1,CCL8,TNFRSF14,LILRB2,LILRB1,CD274,VSIR,PDCD1LG2	941,3135,3559,3620,6355,8764,10288,10859,29126,64115,80380	1
brown	GO:0046651	lymphocyte proliferation	0.0381	0.00133	2.06	30	142	0.149	0.0872	339	BCL2,CD19,CD80,CD40,CD70,HLA-DPB1,HLA-E,HLA-G,IFNA1,IFNA2,IL1A,IL2RA,IL12RB1,IDO1,IRF1,PSMB10,STAT5B,TNFRSF1B,TNFRSF4,TNFRSF14,RIPK2,FADD,LILRB2,TNFSF13B,LILRB1,RIPK3,CD274,CD209,VSIR,PDCD1LG2	596,930,941,958,970,3115,3133,3135,3439,3440,3552,3559,3594,3620,3659,5699,6777,7133,7293,8764,8767,8772,10288,10673,10859,11035,29126,30835,64115,80380	2
brown	GO:0032943	mononuclear cell proliferation	0.0394	0.0015	2.04	30	143	0.149	0.0878	344	BCL2,CD19,CD80,CD40,CD70,HLA-DPB1,HLA-E,HLA-G,IFNA1,IFNA2,IL1A,IL2RA,IL12RB1,IDO1,IRF1,PSMB10,STAT5B,TNFRSF1B,TNFRSF4,TNFRSF14,RIPK2,FADD,LILRB2,TNFSF13B,LILRB1,RIPK3,CD274,CD209,VSIR,PDCD1LG2	596,930,941,958,970,3115,3133,3135,3439,3440,3552,3559,3594,3620,3659,5699,6777,7133,7293,8764,8767,8772,10288,10673,10859,11035,29126,30835,64115,80380	2
brown	GO:1903038	negative regulation of leukocyte cell-cell adhesion	0.0404	0.00156	2.98	14	49	0.0697	0.0301	161	CEACAM1,CD80,HLA-G,IFNA2,IL2RA,IDO1,IRF1,SOCS1,TNFRSF14,LILRB2,LILRB1,CD274,VSIR,PDCD1LG2	634,941,3135,3440,3559,3620,3659,8651,8764,10288,10859,29126,64115,80380	1
brown	GO:0001912	positive regulation of leukocyte mediated cytotoxicity	0.0405	0.00157	3.88	10	29	0.0498	0.0178	68	B2M,CD1B,CD1E,HLA-B,HLA-E,HLA-F,HLA-G,IL12RB1,STAT5B,FADD	567,910,913,3106,3133,3134,3135,3594,6777,8772	1
brown	GO:0002230	positive regulation of defense response to virus by host	0.0419	0.00169	5.68	7	16	0.0348	0.00982	37	IL12RB1,STAT1,LILRB1,DDX58,PARP9,CGAS,DTX3L	3594,6772,10859,23586,83666,115004,151636	1
brown	GO:0002477	antigen processing and presentation of exogenous peptide antigen via MHC class Ib	0.0442	0.00185	#NUM!	3	3	0.0149	0.00184	3	B2M,HLA-E,HLA-F	567,3133,3134	1
brown	GO:1990668	vesicle fusion with endoplasmic reticulum-Golgi intermediate compartment (ERGIC) membrane	0.0442	0.00185	#NUM!	3	3	0.0149	0.00184	6	TAP1,TAP2,TAPBP	6890,6891,6892	1
brown	GO:0002449	lymphocyte mediated immunity	0.0448	0.0019	2.08	27	126	0.134	0.0773	449	B2M,CEACAM1,CD1B,CD1E,CD19,CD40,CD70,MSH6,GZMB,HLA-B,HLA-E,HLA-F,HLA-G,IFNA2,IL12RB1,IRF7,LTA,MBL2,STAT5B,TGFB1,TNFRSF1B,TRAF2,FADD,BATF,LILRB1,RIPK3,RSAD2	567,634,910,913,930,958,970,2956,3002,3106,3133,3134,3135,3440,3594,3665,4049,4153,6777,7040,7133,7186,8772,10538,10859,11035,91543	2
brown	GO:0002478	antigen processing and presentation of exogenous peptide antigen	0.0456	0.00194	2.89	14	50	0.0697	0.0307	186	B2M,FCGR1A,HLA-B,HLA-DOB,HLA-DPB1,HLA-E,HLA-F,HLA-G,PSMB8,PSMB9,PSMB10,TAP1,TAP2,TAPBP	567,2209,3106,3112,3115,3133,3134,3135,5696,5698,5699,6890,6891,6892	2
brown	GO:0033209	tumor necrosis factor-mediated signaling pathway	0.0456	0.00199	2.66	16	61	0.0796	0.0374	206	TNFRSF17,CASP1,CD40,CD70,JAK2,LTA,PSMB8,PSMB9,PSMB10,STAT1,TNFRSF1B,TRAF2,TNFRSF4,TNFSF12,TNFRSF14,TNFSF13B	608,834,958,970,3717,4049,5696,5698,5699,6772,7133,7186,7293,8742,8764,10673	1
brown	GO:0032945	negative regulation of mononuclear cell proliferation	0.0478	0.00211	3.68	10	30	0.0498	0.0184	93	CD80,HLA-G,IL2RA,IDO1,TNFRSF14,LILRB2,LILRB1,CD274,VSIR,PDCD1LG2	941,3135,3559,3620,8764,10288,10859,29126,64115,80380	1
brown	GO:0050672	negative regulation of lymphocyte proliferation	0.0478	0.00211	3.68	10	30	0.0498	0.0184	92	CD80,HLA-G,IL2RA,IDO1,TNFRSF14,LILRB2,LILRB1,CD274,VSIR,PDCD1LG2	941,3135,3559,3620,8764,10288,10859,29126,64115,80380	1
brown	GO:0002833	positive regulation of response to biotic stimulus	0.0486	0.00237	2.18	23	103	0.114	0.0632	278	HLA-E,HLA-F,HLA-G,IRF3,IRF7,NFKB1,PRKCA,PSMB8,PSMB9,PSMB10,RELB,STAT5B,RIPK2,FADD,TAB1,CLEC4E,CD274,CD209,CARD9,PARP9,NLRC5,CGAS,IRGM	3133,3134,3135,3661,3665,4790,5578,5696,5698,5699,5971,6777,8767,8772,10454,26253,29126,30835,64170,83666,84166,115004,345611	1
brown	GO:0071222	cellular response to lipopolysaccharide	0.0488	0.00239	2.22	22	97	0.109	0.0595	235	CASP1,CD80,CD40,CEBPE,MAPK14,CXCL1,IL1A,CXCL10,IRF3,NFKB1,PRKCA,CCL3,CXCL11,TGFB1,TNFRSF1B,RIPK2,LILRB2,LILRB1,CD274,PDCD1LG2,IRGM,TICAM2	834,941,958,1053,1432,2919,3552,3627,3661,4790,5578,6348,6373,7040,7133,8767,10288,10859,29126,80380,345611,353376	1
cyan	GO:0046364	monosaccharide biosynthetic process	0.000352	7.99e-07	27.8	6	19	0.188	0.0117	128	ALDOA,FBP1,G6PD,GPI,PCK2,RBP4	226,2203,2539,2821,5106,5950	1
cyan	GO:0006094	gluconeogenesis	0.00321	1.51e-05	22.4	5	18	0.156	0.011	118	ALDOA,FBP1,GPI,PCK2,RBP4	226,2203,2821,5106,5950	1
cyan	GO:0019319	hexose biosynthetic process	0.00321	1.51e-05	22.4	5	18	0.156	0.011	122	ALDOA,FBP1,GPI,PCK2,RBP4	226,2203,2821,5106,5950	1
cyan	GO:0016051	carbohydrate biosynthetic process	0.00555	3.83e-05	12.4	6	35	0.188	0.0215	299	ALDOA,FBP1,G6PD,GPI,PCK2,RBP4	226,2203,2539,2821,5106,5950	1
cyan	GO:0006006	glucose metabolic process	0.0119	0.000129	9.69	6	43	0.188	0.0264	284	ALDOA,FBP1,G6PD,GPI,PCK2,RBP4	226,2203,2539,2821,5106,5950	1
cyan	GO:0019318	hexose metabolic process	0.0167	0.000241	8.51	6	48	0.188	0.0295	343	ALDOA,FBP1,G6PD,GPI,PCK2,RBP4	226,2203,2539,2821,5106,5950	1
cyan	GO:0005996	monosaccharide metabolic process	0.0177	0.000304	8.12	6	50	0.188	0.0307	410	ALDOA,FBP1,G6PD,GPI,PCK2,RBP4	226,2203,2539,2821,5106,5950	1
cyan	GO:0006911	phagocytosis, engulfment	0.0237	0.000582	13.2	4	21	0.125	0.0129	133	MSR1,PPARG,MARCO,TREM2	4481,5468,8685,54209	1
cyan	GO:0010324	membrane invagination	0.0283	0.000837	11.8	4	23	0.125	0.0141	153	MSR1,PPARG,MARCO,TREM2	4481,5468,8685,54209	1
cyan	GO:0099024	plasma membrane invagination	0.0283	0.000837	11.8	4	23	0.125	0.0141	145	MSR1,PPARG,MARCO,TREM2	4481,5468,8685,54209	1
cyan	GO:0071384	cellular response to corticosteroid stimulus	0.0322	0.00102	20.4	3	11	0.0938	0.00675	65	EIF4EBP1,PCK2,STC1	1978,5106,6781	1
cyan	GO:0071385	cellular response to glucocorticoid stimulus	0.0322	0.00102	20.4	3	11	0.0938	0.00675	62	EIF4EBP1,PCK2,STC1	1978,5106,6781	1
cyan	GO:0051023	regulation of immunoglobulin secretion	0.0383	0.00134	18.1	3	12	0.0938	0.00737	18	CD22,GPI,RBP4	933,2821,5950	1
cyan	GO:0010743	regulation of macrophage derived foam cell differentiation	0.0479	0.00217	14.8	3	14	0.0938	0.00859	35	IL18,MSR1,PPARG	3606,4481,5468	1
cyan	GO:0048305	immunoglobulin secretion	0.0479	0.00217	14.8	3	14	0.0938	0.00859	21	CD22,GPI,RBP4	933,2821,5950	1
green	GO:0046034	ATP metabolic process	0.012	0.000131	3.85	14	65	0.119	0.0399	488	ALDOC,RHOA,ARNT,COX4I1,COX6A1,COX6B1,EP300,NDUFA1,NDUFA2,NDUFB4,NDUFB10,TP53,TPR,DDIT4	230,387,405,1327,1337,1340,2033,4694,4695,4710,4716,7157,7175,54541	1
green	GO:0035282	segmentation	0.016	0.00021	5.58	9	31	0.0763	0.019	103	BMI1,BMP4,EP300,SMAD4,MLLT3,PRKDC,SFRP2,TP53,MIB1	648,652,2033,4089,4300,5591,6423,7157,57534	1
green	GO:0000184	nuclear-transcribed mRNA catabolic process, nonsense-mediated decay	0.0187	0.000351	26.3	4	6	0.0339	0.00368	158	RPL7A,RPS6,RPS27A,RPL23	6130,6194,6233,9349	1
green	GO:0006613	cotranslational protein targeting to membrane	0.0187	0.000351	26.3	4	6	0.0339	0.00368	119	RPL7A,RPS6,RPS27A,RPL23	6130,6194,6233,9349	1
green	GO:0006614	SRP-dependent cotranslational protein targeting to membrane	0.0187	0.000351	26.3	4	6	0.0339	0.00368	113	RPL7A,RPS6,RPS27A,RPL23	6130,6194,6233,9349	1
green	GO:0045047	protein targeting to ER	0.0187	0.000351	26.3	4	6	0.0339	0.00368	135	RPL7A,RPS6,RPS27A,RPL23	6130,6194,6233,9349	1
green	GO:0070972	protein localization to endoplasmic reticulum	0.0187	0.000351	26.3	4	6	0.0339	0.00368	173	RPL7A,RPS6,RPS27A,RPL23	6130,6194,6233,9349	1
green	GO:0072599	establishment of protein localization to endoplasmic reticulum	0.0187	0.000351	26.3	4	6	0.0339	0.00368	139	RPL7A,RPS6,RPS27A,RPL23	6130,6194,6233,9349	1
green	GO:0072716	response to actinomycin D	0.0189	0.000371	#NUM!	3	3	0.0254	0.00184	4	MDM2,TP53,RPL23	4193,7157,9349	1
green	GO:0072717	cellular response to actinomycin D	0.0189	0.000371	#NUM!	3	3	0.0254	0.00184	3	MDM2,TP53,RPL23	4193,7157,9349	1
green	GO:0036293	response to decreased oxygen levels	0.0197	0.000395	2.79	19	116	0.161	0.0712	419	RHOA,ARNT,BNIP3L,CREBBP,DNMT3A,EP300,SMAD4,MDM2,PLOD2,PSMB2,RPS27A,S100B,CXCL12,SLC2A1,TP53,TSC1,VEGFB,ERO1A,DDIT4	387,405,665,1387,1788,2033,4089,4193,5352,5690,6233,6285,6387,6513,7157,7248,7423,30001,54541	1
green	GO:0070482	response to oxygen levels	0.0211	0.00047	2.68	20	127	0.169	0.078	446	FAS,RHOA,ARNT,BNIP3L,CREBBP,DNMT3A,EP300,SMAD4,MDM2,PLOD2,PSMB2,RPS27A,S100B,CXCL12,SLC2A1,TP53,TSC1,VEGFB,ERO1A,DDIT4	355,387,405,665,1387,1788,2033,4089,4193,5352,5690,6233,6285,6387,6513,7157,7248,7423,30001,54541	1
green	GO:0031032	actomyosin structure organization	0.023	0.000544	5.41	8	28	0.0678	0.0172	241	RHOA,STMN1,SMAD4,PIK3R1,PTGER4,RAC1,TSC1,ANLN	387,3925,4089,5295,5734,5879,7248,54443	1
green	GO:0000956	nuclear-transcribed mRNA catabolic process	0.0239	0.000595	11.1	5	11	0.0424	0.00675	314	MLH1,RPL7A,RPS6,RPS27A,RPL23	4292,6130,6194,6233,9349	1
green	GO:0031647	regulation of protein stability	0.0239	0.000599	3.88	11	50	0.0932	0.0307	345	CREBBP,EP300,LAMP2,MDM2,PIK3R1,PRKDC,MAPK1,TP53,TSC1,RPL23,CMTM6	1387,2033,3920,4193,5295,5591,5594,7157,7248,9349,54918	1
green	GO:0043484	regulation of RNA splicing	0.0275	0.000773	17.6	4	7	0.0339	0.0043	225	PIK3R1,POLR2A,SRSF2,MBNL3	5295,5430,6427,55796	1
green	GO:0034644	cellular response to UV	0.0279	0.00081	5.88	7	23	0.0593	0.0141	85	ATR,CREBBP,EP300,MDM2,PIK3R1,TP53,XPA	545,1387,2033,4193,5295,7157,7507	1
green	GO:0110020	regulation of actomyosin structure organization	0.0279	0.00081	5.88	7	23	0.0593	0.0141	118	RHOA,STMN1,SMAD4,PIK3R1,PTGER4,RAC1,TSC1	387,3925,4089,5295,5734,5879,7248	1
green	GO:0001666	response to hypoxia	0.0279	0.000812	2.68	18	113	0.153	0.0694	405	RHOA,ARNT,BNIP3L,CREBBP,DNMT3A,EP300,SMAD4,MDM2,PLOD2,PSMB2,RPS27A,S100B,CXCL12,SLC2A1,TP53,VEGFB,ERO1A,DDIT4	387,405,665,1387,1788,2033,4089,4193,5352,5690,6233,6285,6387,6513,7157,7423,30001,54541	1
green	GO:0071453	cellular response to oxygen levels	0.0299	0.00093	3.21	13	69	0.11	0.0424	261	FAS,ARNT,BNIP3L,CREBBP,DNMT3A,EP300,MDM2,PSMB2,RPS27A,S100B,TP53,TSC1,ERO1A	355,405,665,1387,1788,2033,4193,5690,6233,6285,7157,7248,30001	1
green	GO:0006123	mitochondrial electron transport, cytochrome c to oxygen	0.0388	0.00141	39.1	3	4	0.0254	0.00246	30	COX4I1,COX6A1,COX6B1	1327,1337,1340	1
green	GO:0010225	response to UV-C	0.0388	0.00141	39.1	3	4	0.0254	0.00246	17	MDM2,TP53,WRN	4193,7157,7486	1
green	GO:0019646	aerobic electron transport chain	0.0388	0.00141	39.1	3	4	0.0254	0.00246	30	COX4I1,COX6A1,COX6B1	1327,1337,1340	1
green	GO:2000138	positive regulation of cell proliferation involved in heart morphogenesis	0.0388	0.00141	39.1	3	4	0.0254	0.00246	6	BMP4,SMAD4,SOX9	652,4089,6662	1
green	GO:0019083	viral transcription	0.0388	0.00141	5.22	7	25	0.0593	0.0153	185	EP300,POLR2A,RPL7A,RPS6,RPS27A,TPR,RPL23	2033,5430,6130,6194,6233,7175,9349	1
green	GO:0006119	oxidative phosphorylation	0.0389	0.00144	4.5	8	32	0.0678	0.0196	252	RHOA,COX4I1,COX6A1,COX6B1,NDUFA1,NDUFA2,NDUFB4,NDUFB10	387,1327,1337,1340,4694,4695,4710,4716	1
green	GO:0046827	positive regulation of protein export from nucleus	0.0392	0.00146	13.2	4	8	0.0339	0.00491	21	MDM2,TP53,TPR,ANP32B	4193,7157,7175,10541	1
green	GO:0006283	transcription-coupled nucleotide-excision repair	0.0406	0.00158	6.16	6	19	0.0508	0.0117	86	EP300,GTF2H3,MNAT1,POLR2A,RPS27A,XPA	2033,2967,4331,5430,6233,7507	1
green	GO:0036294	cellular response to decreased oxygen levels	0.0437	0.00178	3.11	12	65	0.102	0.0399	244	ARNT,BNIP3L,CREBBP,DNMT3A,EP300,MDM2,PSMB2,RPS27A,S100B,TP53,TSC1,ERO1A	405,665,1387,1788,2033,4193,5690,6233,6285,7157,7248,30001	1
green	GO:0019080	viral gene expression	0.0439	0.00181	4.94	7	26	0.0593	0.016	203	EP300,POLR2A,RPL7A,RPS6,RPS27A,TPR,RPL23	2033,5430,6130,6194,6233,7175,9349	1
green	GO:0071482	cellular response to light stimulus	0.0439	0.00181	4.94	7	26	0.0593	0.016	138	ATR,CREBBP,EP300,MDM2,PIK3R1,TP53,XPA	545,1387,2033,4193,5295,7157,7507	1
green	GO:0030038	contractile actin filament bundle assembly	0.0478	0.00213	5.72	6	20	0.0508	0.0123	124	RHOA,STMN1,PIK3R1,PTGER4,RAC1,TSC1	387,3925,5295,5734,5879,7248	1
green	GO:0043149	stress fiber assembly	0.0478	0.00213	5.72	6	20	0.0508	0.0123	124	RHOA,STMN1,PIK3R1,PTGER4,RAC1,TSC1	387,3925,5295,5734,5879,7248	1
green	GO:0051492	regulation of stress fiber assembly	0.0478	0.00213	5.72	6	20	0.0508	0.0123	107	RHOA,STMN1,PIK3R1,PTGER4,RAC1,TSC1	387,3925,5295,5734,5879,7248	1
green	GO:0022904	respiratory electron transport chain	0.0483	0.0023	4.69	7	27	0.0593	0.0166	200	COX4I1,COX6A1,COX6B1,NDUFA1,NDUFA2,NDUFB4,NDUFB10	1327,1337,1340,4694,4695,4710,4716	1
green	GO:0042773	ATP synthesis coupled electron transport	0.0483	0.0023	4.69	7	27	0.0593	0.0166	176	COX4I1,COX6A1,COX6B1,NDUFA1,NDUFA2,NDUFB4,NDUFB10	1327,1337,1340,4694,4695,4710,4716	1
green	GO:0042775	mitochondrial ATP synthesis coupled electron transport	0.0483	0.0023	4.69	7	27	0.0593	0.0166	173	COX4I1,COX6A1,COX6B1,NDUFA1,NDUFA2,NDUFB4,NDUFB10	1327,1337,1340,4694,4695,4710,4716	1
greenyellow	GO:0002495	antigen processing and presentation of peptide antigen via MHC class II	8.41e-06	6.11e-09	15.5	12	24	0.11	0.0147	114	CD74,CTSS,FCER1G,HLA-DMA,HLA-DMB,HLA-DOA,HLA-DPA1,HLA-DRB3,HLA-DRB4,HLA-DRB5,RAB7A,PYCARD	972,1520,2207,3108,3109,3111,3113,3125,3126,3127,7879,29108	1
greenyellow	GO:0002504	antigen processing and presentation of peptide or polysaccharide antigen via MHC class II	1.22e-05	1.11e-08	14.3	12	25	0.11	0.0153	115	CD74,CTSS,FCER1G,HLA-DMA,HLA-DMB,HLA-DOA,HLA-DPA1,HLA-DRB3,HLA-DRB4,HLA-DRB5,RAB7A,PYCARD	972,1520,2207,3108,3109,3111,3113,3125,3126,3127,7879,29108	1
greenyellow	GO:0019886	antigen processing and presentation of exogenous peptide antigen via MHC class II	2.79e-05	2.78e-08	15.3	11	22	0.101	0.0135	103	CD74,CTSS,FCER1G,HLA-DMA,HLA-DMB,HLA-DOA,HLA-DPA1,HLA-DRB3,HLA-DRB4,HLA-DRB5,RAB7A	972,1520,2207,3108,3109,3111,3113,3125,3126,3127,7879	1
greenyellow	GO:0048002	antigen processing and presentation of peptide antigen	3.21e-05	3.5e-08	7	17	56	0.156	0.0344	229	CD74,CHUK,CTSS,CYBB,FCER1G,HLA-DMA,HLA-DMB,HLA-DOA,HLA-DPA1,HLA-DRB3,HLA-DRB4,HLA-DRB5,NCF4,RAB7A,PYCARD,CD207,CLEC4A	972,1147,1520,1536,2207,3108,3109,3111,3113,3125,3126,3127,4689,7879,29108,50489,50856	2
greenyellow	GO:0002478	antigen processing and presentation of exogenous peptide antigen	3.38e-05	3.99e-08	7.5	16	50	0.147	0.0307	186	CD74,CHUK,CTSS,CYBB,FCER1G,HLA-DMA,HLA-DMB,HLA-DOA,HLA-DPA1,HLA-DRB3,HLA-DRB4,HLA-DRB5,NCF4,RAB7A,CD207,CLEC4A	972,1147,1520,1536,2207,3108,3109,3111,3113,3125,3126,3127,4689,7879,50489,50856	2
greenyellow	GO:0019884	antigen processing and presentation of exogenous antigen	7.24e-05	1.02e-07	6.88	16	53	0.147	0.0325	194	CD74,CHUK,CTSS,CYBB,FCER1G,HLA-DMA,HLA-DMB,HLA-DOA,HLA-DPA1,HLA-DRB3,HLA-DRB4,HLA-DRB5,NCF4,RAB7A,CD207,CLEC4A	972,1147,1520,1536,2207,3108,3109,3111,3113,3125,3126,3127,4689,7879,50489,50856	2
greenyellow	GO:0019882	antigen processing and presentation	0.000162	2.93e-07	5.46	18	71	0.165	0.0436	274	CD74,CHUK,CTSS,CYBB,FCER1G,HLA-DMA,HLA-DMB,HLA-DOA,HLA-DPA1,HLA-DRB3,HLA-DRB4,HLA-DRB5,NCF4,RAB7A,PYCARD,CD207,CLEC4A,NOD2	972,1147,1520,1536,2207,3108,3109,3111,3113,3125,3126,3127,4689,7879,29108,50489,50856,64127	2
greenyellow	GO:0006909	phagocytosis	0.000883	2.64e-06	4.15	20	98	0.183	0.0602	464	ADORA2A,C2,FCER1G,FCGR3A,GRB2,HCK,IRF8,IL15,ITGAM,ITGB2,LYN,NCF4,PIK3CB,PRKCD,SYK,TLR4,RAB7A,CD300A,PYCARD,CLEC7A	135,717,2207,2214,2885,3055,3394,3600,3684,3689,4067,4689,5291,5580,6850,7099,7879,11314,29108,64581	1
greenyellow	GO:0140029	exocytic process	0.00203	6.98e-06	72.5	5	6	0.0459	0.00368	99	BTK,FCER1G,LYN,PSEN1,SYK	695,2207,4067,5663,6850	1
greenyellow	GO:0002221	pattern recognition receptor signaling pathway	0.00375	1.87e-05	4	17	84	0.156	0.0516	278	BTK,CHUK,CTSS,ESR1,ITGAM,ITGB2,LYN,MAP3K1,TLR1,TLR4,UBC,CD300A,LY96,TLR7,TLR8,NOD2,DHX58	695,1147,1520,2099,3684,3689,4067,4214,7096,7099,7316,11314,23643,51284,51311,64127,79132	1
greenyellow	GO:0002224	toll-like receptor signaling pathway	0.00483	2.5e-05	4.33	15	69	0.138	0.0424	216	BTK,CHUK,CTSS,ESR1,ITGAM,ITGB2,LYN,MAP3K1,TLR1,TLR4,UBC,CD300A,LY96,TLR7,TLR8	695,1147,1520,2099,3684,3689,4067,4214,7096,7099,7316,11314,23643,51284,51311	2
greenyellow	GO:0032677	regulation of interleukin-8 production	0.00519	3.25e-05	5.76	11	40	0.101	0.0246	101	CD33,CD74,LGALS9,SYK,TLR1,TLR4,PYCARD,TLR7,TLR8,NOD2,CLEC7A	945,972,3965,6850,7096,7099,29108,51284,51311,64127,64581	1
greenyellow	GO:0032757	positive regulation of interleukin-8 production	0.00688	5.31e-05	6.03	10	35	0.0917	0.0215	60	CD74,LGALS9,SYK,TLR1,TLR4,PYCARD,TLR7,TLR8,NOD2,CLEC7A	972,3965,6850,7096,7099,29108,51284,51311,64127,64581	1
greenyellow	GO:0002755	MyD88-dependent toll-like receptor signaling pathway	0.00766	6.26e-05	6.73	9	29	0.0826	0.0178	38	BTK,MAP3K1,TLR1,TLR4,UBC,CD300A,LY96,TLR7,TLR8	695,4214,7096,7099,7316,11314,23643,51284,51311	1
greenyellow	GO:0002886	regulation of myeloid leukocyte mediated immunity	0.00778	6.56e-05	7.92	8	23	0.0734	0.0141	66	BTK,FCER1G,ITGAM,ITGB2,LGALS9,LYN,SYK,CD300A	695,2207,3684,3689,3965,4067,6850,11314	1
greenyellow	GO:0032637	interleukin-8 production	0.00799	6.81e-05	5.21	11	43	0.101	0.0264	109	CD33,CD74,LGALS9,SYK,TLR1,TLR4,PYCARD,TLR7,TLR8,NOD2,CLEC7A	945,972,3965,6850,7096,7099,29108,51284,51311,64127,64581	1
greenyellow	GO:0002283	neutrophil activation involved in immune response	0.00979	9.14e-05	3.2	19	113	0.174	0.0694	499	CD33,CHIT1,CR1,CTSS,CYBB,FCER1G,IDH1,IGF2R,ITGAM,ITGB2,LAIR1,LYZ,PRKCD,PSEN1,SYK,RAB7A,CD300A,PYCARD,NFAM1	945,1118,1378,1520,1536,2207,3417,3482,3684,3689,3903,4069,5580,5663,6850,7879,11314,29108,150372	1
greenyellow	GO:0043312	neutrophil degranulation	0.00979	9.14e-05	3.2	19	113	0.174	0.0694	493	CD33,CHIT1,CR1,CTSS,CYBB,FCER1G,IDH1,IGF2R,ITGAM,ITGB2,LAIR1,LYZ,PRKCD,PSEN1,SYK,RAB7A,CD300A,PYCARD,NFAM1	945,1118,1378,1520,1536,2207,3417,3482,3684,3689,3903,4069,5580,5663,6850,7879,11314,29108,150372	1
greenyellow	GO:0002279	mast cell activation involved in immune response	0.0119	0.000128	8.6	7	19	0.0642	0.0117	54	BTK,CBL,FCER1G,LGALS9,LYN,SYK,CD300A	695,867,2207,3965,4067,6850,11314	1
greenyellow	GO:0002448	mast cell mediated immunity	0.0119	0.000128	8.6	7	19	0.0642	0.0117	54	BTK,CBL,FCER1G,LGALS9,LYN,SYK,CD300A	695,867,2207,3965,4067,6850,11314	1
greenyellow	GO:0043300	regulation of leukocyte degranulation	0.0119	0.000128	8.6	7	19	0.0642	0.0117	52	FCER1G,ITGAM,ITGB2,LGALS9,LYN,SYK,CD300A	2207,3684,3689,3965,4067,6850,11314	1
greenyellow	GO:0043303	mast cell degranulation	0.0119	0.000128	8.6	7	19	0.0642	0.0117	52	BTK,CBL,FCER1G,LGALS9,LYN,SYK,CD300A	695,867,2207,3965,4067,6850,11314	1
greenyellow	GO:0032733	positive regulation of interleukin-10 production	0.0119	0.000129	6.99	8	25	0.0734	0.0153	43	FCER1G,LGALS9,SYK,TLR4,PYCARD,IL23A,NOD2,CLEC7A	2207,3965,6850,7099,29108,51561,64127,64581	1
greenyellow	GO:0042554	superoxide anion generation	0.0132	0.000151	11	6	14	0.055	0.00859	51	CYBB,ITGAM,ITGB2,PRKCD,SYK,CLEC7A	1536,3684,3689,5580,6850,64581	1
greenyellow	GO:0032755	positive regulation of interleukin-6 production	0.0157	0.000201	4.49	11	48	0.101	0.0295	98	CD74,FCER1G,LGALS9,SYK,TLR1,TLR4,PYCARD,TLR7,TLR8,NOD2,CLEC7A	972,2207,3965,6850,7096,7099,29108,51284,51311,64127,64581	1
greenyellow	GO:0032928	regulation of superoxide anion generation	0.0166	0.000236	14.5	5	10	0.0459	0.00614	25	ITGAM,ITGB2,PRKCD,SYK,CLEC7A	3684,3689,5580,6850,64581	1
greenyellow	GO:0032930	positive regulation of superoxide anion generation	0.0166	0.000236	14.5	5	10	0.0459	0.00614	21	ITGAM,ITGB2,PRKCD,SYK,CLEC7A	3684,3689,5580,6850,64581	1
greenyellow	GO:0009595	detection of biotic stimulus	0.0166	0.000239	9.75	6	15	0.055	0.00921	46	TLR1,TLR4,LY96,NOD2,CLEC7A,NLRP3	7096,7099,23643,64127,64581,114548	1
greenyellow	GO:0017157	regulation of exocytosis	0.0169	0.000246	5.37	9	34	0.0826	0.0209	272	ADORA2A,FCER1G,ITGAM,ITGB2,LGALS9,LYN,SYK,RAB7A,CD300A	135,2207,3684,3689,3965,4067,6850,7879,11314	1
greenyellow	GO:1902563	regulation of neutrophil activation	0.0172	0.000257	28.8	4	6	0.0367	0.00368	14	ITGAM,ITGB2,SYK,CD300A	3684,3689,6850,11314	1
greenyellow	GO:0032418	lysosome localization	0.0172	0.000264	7.36	7	21	0.0642	0.0129	88	BTK,CBL,FCER1G,LGALS9,LYN,SYK,CD300A	695,867,2207,3965,4067,6850,11314	1
greenyellow	GO:0045576	mast cell activation	0.0172	0.000264	7.36	7	21	0.0642	0.0129	69	BTK,CBL,FCER1G,LGALS9,LYN,SYK,CD300A	695,867,2207,3965,4067,6850,11314	1
greenyellow	GO:0002238	response to molecule of fungal origin	0.0176	0.000292	#NUM!	3	3	0.0275	0.00184	5	BTK,SYK,CLEC7A	695,6850,64581	1
greenyellow	GO:0010911	regulation of isomerase activity	0.0176	0.000292	#NUM!	3	3	0.0275	0.00184	10	ITGAM,ITGB2,NOD2	3684,3689,64127	1
greenyellow	GO:0010912	positive regulation of isomerase activity	0.0176	0.000292	#NUM!	3	3	0.0275	0.00184	10	ITGAM,ITGB2,NOD2	3684,3689,64127	1
greenyellow	GO:0043313	regulation of neutrophil degranulation	0.0176	0.000292	#NUM!	3	3	0.0275	0.00184	9	ITGAM,ITGB2,SYK	3684,3689,6850	1
greenyellow	GO:0071226	cellular response to molecule of fungal origin	0.0176	0.000292	#NUM!	3	3	0.0275	0.00184	5	BTK,SYK,CLEC7A	695,6850,64581	1
greenyellow	GO:2000361	regulation of prostaglandin-E synthase activity	0.0176	0.000292	#NUM!	3	3	0.0275	0.00184	3	ITGAM,ITGB2,NOD2	3684,3689,64127	1
greenyellow	GO:2000363	positive regulation of prostaglandin-E synthase activity	0.0176	0.000292	#NUM!	3	3	0.0275	0.00184	3	ITGAM,ITGB2,NOD2	3684,3689,64127	1
greenyellow	GO:0033006	regulation of mast cell activation involved in immune response	0.0199	0.000409	12.1	5	11	0.0459	0.00675	37	FCER1G,LGALS9,LYN,SYK,CD300A	2207,3965,4067,6850,11314	1
greenyellow	GO:0043304	regulation of mast cell degranulation	0.0199	0.000409	12.1	5	11	0.0459	0.00675	35	FCER1G,LGALS9,LYN,SYK,CD300A	2207,3965,4067,6850,11314	1
greenyellow	GO:0032613	interleukin-10 production	0.0218	0.000493	4.79	9	37	0.0826	0.0227	73	FCER1G,LGALS9,PRKCD,SYK,TLR4,PYCARD,IL23A,NOD2,CLEC7A	2207,3965,5580,6850,7099,29108,51561,64127,64581	1
greenyellow	GO:1903305	regulation of regulated secretory pathway	0.0226	0.000527	5.38	8	30	0.0734	0.0184	193	ADORA2A,FCER1G,ITGAM,ITGB2,LGALS9,LYN,SYK,CD300A	135,2207,3684,3689,3965,4067,6850,11314	1
greenyellow	GO:0010543	regulation of platelet activation	0.0226	0.000528	7.97	6	17	0.055	0.0104	42	FCER1G,LYN,PLA2G4A,PRKCD,SYK,TLR4	2207,4067,5321,5580,6850,7099	1
greenyellow	GO:0015695	organic cation transport	0.0236	0.000568	19.2	4	7	0.0367	0.0043	77	ADORA2A,FCER1G,PSEN1,SYK	135,2207,5663,6850	1
greenyellow	GO:0002696	positive regulation of leukocyte activation	0.0239	0.000587	2.46	23	172	0.211	0.106	486	BTK,CD4,CD74,FCER1G,GRB2,HLA-DMB,HLA-DPA1,IL15,ITGAM,ITGB2,LGALS9,LYN,PLA2G4A,RAG1,SYK,TLR4,LILRB4,ICOSLG,PYCARD,IL23A,NOD2,CLEC7A,NLRP3	695,920,972,2207,2885,3109,3113,3600,3684,3689,3965,4067,5321,5896,6850,7099,11006,23308,29108,51561,64127,64581,114548	2
greenyellow	GO:0042116	macrophage activation	0.0244	0.000628	4.16	10	46	0.0917	0.0282	124	C1QA,CD74,ITGAM,ITGB2,PLA2G4A,SYK,TLR1,TLR4,TLR7,TLR8	712,972,3684,3689,5321,6850,7096,7099,51284,51311	1
greenyellow	GO:0048524	positive regulation of viral process	0.0252	0.000663	6.05	7	24	0.0642	0.0147	119	CD4,CD74,CSF1R,IGF2R,LGALS9,SP1,RAB7A	920,972,1436,3482,3965,6667,7879	1
greenyellow	GO:0098581	detection of external biotic stimulus	0.0252	0.000664	10.4	5	12	0.0459	0.00737	31	TLR1,TLR4,LY96,NOD2,CLEC7A	7096,7099,23643,64127,64581	1
greenyellow	GO:0002431	Fc receptor mediated stimulatory signaling pathway	0.0252	0.000671	5.15	8	31	0.0734	0.019	149	FCER1G,FCGR3A,GRB2,HCK,LYN,PIK3CB,PRKCD,SYK	2207,2214,2885,3055,4067,5291,5580,6850	1
greenyellow	GO:0002532	production of molecular mediator involved in inflammatory response	0.0252	0.000671	5.15	8	31	0.0734	0.019	100	BTK,FCER1G,LYN,SYK,TLR4,PYCARD,NOD2,CLEC7A	695,2207,4067,6850,7099,29108,64127,64581	1
greenyellow	GO:0038094	Fc-gamma receptor signaling pathway	0.0252	0.000671	5.15	8	31	0.0734	0.019	142	FCER1G,FCGR3A,GRB2,HCK,LYN,PIK3CB,PRKCD,SYK	2207,2214,2885,3055,4067,5291,5580,6850	1
greenyellow	GO:0032615	interleukin-12 production	0.0296	0.000913	4.32	9	40	0.0826	0.0246	61	CMKLR1,IRF8,LGALS9,PRKCD,SYK,TLR4,TLR8,IL23A,CLEC7A	1240,3394,3965,5580,6850,7099,51311,51561,64581	1
greenyellow	GO:0032490	detection of molecule of bacterial origin	0.0331	0.00108	14.4	4	8	0.0367	0.00491	14	TLR1,TLR4,LY96,NOD2	7096,7099,23643,64127	1
greenyellow	GO:0006801	superoxide metabolic process	0.0337	0.00113	5.41	7	26	0.0642	0.016	102	CYBB,ITGAM,ITGB2,NCF4,PRKCD,SYK,CLEC7A	1536,3684,3689,4689,5580,6850,64581	1
greenyellow	GO:0032731	positive regulation of interleukin-1 beta production	0.0337	0.00113	5.41	7	26	0.0642	0.016	60	LGALS9,TLR4,PYCARD,TLR8,NOD2,CLEC7A,NLRP3	3965,7099,29108,51311,64127,64581,114548	1
greenyellow	GO:0032653	regulation of interleukin-10 production	0.0375	0.0013	4.54	8	34	0.0734	0.0209	69	FCER1G,LGALS9,SYK,TLR4,PYCARD,IL23A,NOD2,CLEC7A	2207,3965,6850,7099,29108,51561,64127,64581	1
greenyellow	GO:0033003	regulation of mast cell activation	0.0394	0.00151	8.05	5	14	0.0459	0.00859	50	FCER1G,LGALS9,LYN,SYK,CD300A	2207,3965,4067,6850,11314	1
greenyellow	GO:0050851	antigen receptor-mediated signaling pathway	0.0399	0.00153	2.76	15	98	0.138	0.0602	391	BTK,CD4,CHUK,HLA-DPA1,HLA-DRB3,HLA-DRB4,HLA-DRB5,LYN,PIK3CB,PSEN1,SYK,LILRB4,CD300A,ICOSLG,NFAM1	695,920,1147,3113,3125,3126,3127,4067,5291,5663,6850,11006,11314,23308,150372	2
greenyellow	GO:0032729	positive regulation of interferon-gamma production	0.0406	0.00159	3.93	9	43	0.0826	0.0264	75	HLA-DPA1,IRF8,LGALS9,TLR4,PYCARD,TLR7,TLR8,IL23A,CLEC7A	3113,3394,3965,7099,29108,51284,51311,51561,64581	1
greenyellow	GO:0032651	regulation of interleukin-1 beta production	0.0406	0.0016	4.37	8	35	0.0734	0.0215	105	CD33,LGALS9,TLR4,PYCARD,TLR8,NOD2,CLEC7A,NLRP3	945,3965,7099,29108,51311,64127,64581,114548	1
greenyellow	GO:0050863	regulation of T cell activation	0.0431	0.00175	2.31	21	163	0.193	0.1	433	ADORA2A,CD4,CD74,CR1,GRB2,HLA-DMB,HLA-DOA,HLA-DPA1,IL15,LGALS9,LYN,RAG1,SYK,TNFSF18,LILRB4,CD300A,ICOSLG,PYCARD,IL23A,NOD2,NLRP3	135,920,972,1378,2885,3109,3111,3113,3600,3965,4067,5896,6850,8995,11006,11314,23308,29108,51561,64127,114548	2
greenyellow	GO:0002888	positive regulation of myeloid leukocyte mediated immunity	0.0478	0.00214	7.24	5	15	0.0459	0.00921	38	BTK,FCER1G,ITGAM,ITGB2,SYK	695,2207,3684,3689,6850	1
greenyellow	GO:0034142	toll-like receptor 4 signaling pathway	0.0478	0.00214	7.24	5	15	0.0459	0.00921	52	ITGAM,ITGB2,LYN,TLR4,LY96	3684,3689,4067,7099,23643	1
greenyellow	GO:0046456	icosanoid biosynthetic process	0.0478	0.00214	7.24	5	15	0.0459	0.00921	88	CD74,PLA2G4A,SYK,TBXAS1,CYP4A22	972,5321,6850,6916,284541	1
greenyellow	GO:0090322	regulation of superoxide metabolic process	0.0478	0.00214	7.24	5	15	0.0459	0.00921	40	ITGAM,ITGB2,PRKCD,SYK,CLEC7A	3684,3689,5580,6850,64581	1
greenyellow	GO:0002433	immune response-regulating cell surface receptor signaling pathway involved in phagocytosis	0.048	0.00226	4.66	7	29	0.0642	0.0178	139	FCGR3A,GRB2,HCK,LYN,PIK3CB,PRKCD,SYK	2214,2885,3055,4067,5291,5580,6850	1
greenyellow	GO:0038096	Fc-gamma receptor signaling pathway involved in phagocytosis	0.048	0.00226	4.66	7	29	0.0642	0.0178	139	FCGR3A,GRB2,HCK,LYN,PIK3CB,PRKCD,SYK	2214,2885,3055,4067,5291,5580,6850	1
greenyellow	GO:0032675	regulation of interleukin-6 production	0.0485	0.00232	3.17	11	63	0.101	0.0387	180	CD74,FCER1G,LGALS9,SYK,TLR1,TLR4,PYCARD,TLR7,TLR8,NOD2,CLEC7A	972,2207,3965,6850,7096,7099,29108,51284,51311,64127,64581	1
lightcyan	GO:0071347	cellular response to interleukin-1	0.00862	7.58e-05	7.37	8	83	0.267	0.051	206	CEBPB,HAS2,IL1RAP,IL1RN,IL6,CXCL8,CCL20,CCL23	1051,3037,3556,3557,3569,3576,6364,6368	1
lightcyan	GO:0070555	response to interleukin-1	0.0137	0.00016	6.54	8	92	0.267	0.0565	238	CEBPB,HAS2,IL1RAP,IL1RN,IL6,CXCL8,CCL20,CCL23	1051,3037,3556,3557,3569,3576,6364,6368	1
lightcyan	GO:0002526	acute inflammatory response	0.0202	0.000432	9.75	5	37	0.167	0.0227	119	CEBPB,IL6,OSM,PTGS2,TREM1	1051,3569,5008,5743,54210	1
lightcyan	GO:0033138	positive regulation of peptidyl-serine phosphorylation	0.0232	0.000556	9.17	5	39	0.167	0.0239	119	IL6,LIF,OSM,PTGS2,TFRC	3569,3976,5008,5743,7037	1
lightcyan	GO:0048710	regulation of astrocyte differentiation	0.0244	0.000621	25	3	10	0.1	0.00614	31	IL6,LIF,CLCF1	3569,3976,23529	1
lightcyan	GO:0033135	regulation of peptidyl-serine phosphorylation	0.0357	0.00121	7.58	5	46	0.167	0.0282	156	IL6,LIF,OSM,PTGS2,TFRC	3569,3976,5008,5743,7037	1
lightcyan	GO:0001890	placenta development	0.0381	0.00134	7.39	5	47	0.167	0.0289	162	ADM,CEBPB,LIF,MME,PTGS2	133,1051,3976,4311,5743	1
lightcyan	GO:0002675	positive regulation of acute inflammatory response	0.0388	0.00142	17.5	3	13	0.1	0.00798	31	IL6,OSM,PTGS2	3569,5008,5743	1
lightgreen	GO:0006323	DNA packaging	7.24e-05	1.05e-07	27.5	7	26	0.25	0.016	382	CCNB1,CDK1,DAXX,H2AX,H3-3A,TOP2A,H3C2	891,983,1616,3014,3020,7153,8358	1
lightgreen	GO:0030261	chromosome condensation	0.000182	3.46e-07	259	4	5	0.143	0.00307	65	CCNB1,CDK1,H3-3A,TOP2A	891,983,3020,7153	1
lightgreen	GO:0007059	chromosome segregation	0.000184	3.67e-07	16.8	8	45	0.286	0.0276	488	BIRC5,BRCA1,CCNB1,CDC20,TOP2A,PRC1,PTTG1,UBE2C	332,672,891,991,7153,9055,9232,11065	1
lightgreen	GO:2001251	negative regulation of chromosome organization	0.0029	1.18e-05	15.8	6	33	0.214	0.0203	190	BRCA1,CCNB1,CDC20,H3-3A,TOP2A,PTTG1	672,891,991,3020,7153,9232	1
lightgreen	GO:0031145	anaphase-promoting complex-dependent catabolic process	0.00315	1.34e-05	22.8	5	20	0.179	0.0123	96	CCNB1,CDK1,CDC20,PTTG1,UBE2C	891,983,991,9232,11065	1
lightgreen	GO:0000819	sister chromatid segregation	0.00321	1.42e-05	15.2	6	34	0.214	0.0209	281	CCNB1,CDC20,TOP2A,PRC1,PTTG1,UBE2C	891,991,7153,9055,9232,11065	1
lightgreen	GO:0051304	chromosome separation	0.00362	1.74e-05	21.3	5	21	0.179	0.0129	116	CCNB1,CDC20,TOP2A,PTTG1,UBE2C	891,991,7153,9232,11065	1
lightgreen	GO:0098813	nuclear chromosome segregation	0.00491	2.78e-05	13.3	6	38	0.214	0.0233	400	CCNB1,CDC20,TOP2A,PRC1,PTTG1,UBE2C	891,991,7153,9055,9232,11065	1
lightgreen	GO:0140014	mitotic nuclear division	0.00555	3.73e-05	9.89	7	59	0.25	0.0362	394	BIRC5,CCNB1,CDK1,CDC20,PRC1,PTTG1,UBE2C	332,891,983,991,9055,9232,11065	1
lightgreen	GO:0000070	mitotic sister chromatid segregation	0.0059	4.33e-05	17.1	5	25	0.179	0.0153	228	CCNB1,CDC20,PRC1,PTTG1,UBE2C	891,991,9055,9232,11065	1
lightgreen	GO:0006334	nucleosome assembly	0.00605	4.5e-05	29.2	4	13	0.143	0.00798	221	DAXX,H2AX,H3-3A,H3C2	1616,3014,3020,8358	1
lightgreen	GO:0000075	cell cycle checkpoint	0.00723	5.77e-05	9.16	7	63	0.25	0.0387	287	BRCA1,CCNB1,CDK1,CDC20,H2AX,PCNA,TOP2A	672,891,983,991,3014,5111,7153	1
lightgreen	GO:0006282	regulation of DNA repair	0.0077	6.43e-05	15.5	5	27	0.179	0.0166	162	BRCA1,FOXM1,H2AX,PCNA,NSD2	672,2305,3014,5111,7468	1
lightgreen	GO:0007051	spindle organization	0.0077	6.43e-05	15.5	5	27	0.179	0.0166	248	BIRC5,CCNB1,CDC20,PRC1,TUBB	332,891,991,9055,203068	1
lightgreen	GO:0031570	DNA integrity checkpoint	0.0112	0.00011	10.1	6	48	0.214	0.0295	195	BRCA1,CCNB1,CDK1,H2AX,PCNA,TOP2A	672,891,983,3014,5111,7153	1
lightgreen	GO:0033044	regulation of chromosome organization	0.0114	0.000115	8.11	7	70	0.25	0.043	469	BRCA1,CCNB1,CDC20,H3-3A,TOP2A,PTTG1,UBE2C	672,891,991,3020,7153,9232,11065	1
lightgreen	GO:0045739	positive regulation of DNA repair	0.0127	0.000143	20.2	4	17	0.143	0.0104	84	BRCA1,FOXM1,H2AX,PCNA	672,2305,3014,5111	1
lightgreen	GO:0010965	regulation of mitotic sister chromatid separation	0.0147	0.000181	18.7	4	18	0.143	0.011	73	CCNB1,CDC20,PTTG1,UBE2C	891,991,9232,11065	1
lightgreen	GO:1905818	regulation of chromosome separation	0.0147	0.000181	18.7	4	18	0.143	0.011	80	CCNB1,CDC20,PTTG1,UBE2C	891,991,9232,11065	1
lightgreen	GO:0007093	mitotic cell cycle checkpoint	0.016	0.000215	8.79	6	54	0.214	0.0331	210	BRCA1,CCNB1,CDK1,CDC20,PCNA,TOP2A	672,891,983,991,5111,7153	1
lightgreen	GO:0034728	nucleosome organization	0.0163	0.000227	17.5	4	19	0.143	0.0117	282	DAXX,H2AX,H3-3A,H3C2	1616,3014,3020,8358	2
lightgreen	GO:0051306	mitotic sister chromatid separation	0.0163	0.000227	17.5	4	19	0.143	0.0117	76	CCNB1,CDC20,PTTG1,UBE2C	891,991,9232,11065	1
lightgreen	GO:0033047	regulation of mitotic sister chromatid segregation	0.0176	0.000281	16.4	4	20	0.143	0.0123	86	CCNB1,CDC20,PTTG1,UBE2C	891,991,9232,11065	1
lightgreen	GO:0051225	spindle assembly	0.0176	0.000281	16.4	4	20	0.143	0.0123	148	BIRC5,CDC20,PRC1,TUBB	332,991,9055,203068	1
lightgreen	GO:0007052	mitotic spindle organization	0.0187	0.000343	15.4	4	21	0.143	0.0129	161	BIRC5,CCNB1,CDC20,PRC1	332,891,991,9055	1
lightgreen	GO:0030330	DNA damage response, signal transduction by p53 class mediator	0.0197	0.000397	9.98	5	39	0.179	0.0239	127	BRCA1,CCNB1,CDK1,FOXM1,PCNA	672,891,983,2305,5111	2
lightgreen	GO:0071156	regulation of cell cycle arrest	0.0197	0.000397	9.98	5	39	0.179	0.0239	118	BRCA1,CCNB1,CDK1,FOXM1,PCNA	672,891,983,2305,5111	1
lightgreen	GO:0031497	chromatin assembly	0.0218	0.000495	13.8	4	23	0.143	0.0141	312	DAXX,H2AX,H3-3A,H3C2	1616,3014,3020,8358	1
lightgreen	GO:0033045	regulation of sister chromatid segregation	0.0218	0.000495	13.8	4	23	0.143	0.0141	104	CCNB1,CDC20,PTTG1,UBE2C	891,991,9232,11065	1
lightgreen	GO:2001022	positive regulation of response to DNA damage stimulus	0.0256	0.00069	12.5	4	25	0.143	0.0153	123	BRCA1,FOXM1,H2AX,PCNA	672,2305,3014,5111	1
lightgreen	GO:0010948	negative regulation of cell cycle process	0.0268	0.000743	5.79	7	94	0.25	0.0577	428	BRCA1,CCNB1,CDK1,CDC20,PCNA,RRM2,PTTG1	672,891,983,991,5111,6241,9232	1
lightgreen	GO:0051321	meiotic cell cycle	0.0276	0.000785	8.45	5	45	0.179	0.0276	329	CDC20,FANCA,H2AX,TOP2A,PTTG1	991,2175,3014,7153,9232	1
lightgreen	GO:0051983	regulation of chromosome segregation	0.0279	0.000806	11.9	4	26	0.143	0.016	133	CCNB1,CDC20,PTTG1,UBE2C	891,991,9232,11065	1
lightgreen	GO:1902850	microtubule cytoskeleton organization involved in mitosis	0.0279	0.000806	11.9	4	26	0.143	0.016	195	BIRC5,CCNB1,CDC20,PRC1	332,891,991,9055	1
lightgreen	GO:0000077	DNA damage checkpoint	0.0292	0.00087	8.24	5	46	0.179	0.0282	179	BRCA1,CCNB1,CDK1,H2AX,PCNA	672,891,983,3014,5111	1
lightgreen	GO:0000083	regulation of transcription involved in G1/S transition of mitotic cell cycle	0.0294	0.000903	21	3	12	0.107	0.00737	37	PCNA,RRM2,TYMS	5111,6241,7298	1
lightgreen	GO:0045930	negative regulation of mitotic cell cycle	0.0322	0.00102	5.46	7	99	0.25	0.0608	422	BRCA1,CCNB1,CDK1,CDC20,PCNA,TOP2A,PTTG1	672,891,983,991,5111,7153,9232	2
lightgreen	GO:0042770	signal transduction in response to DNA damage	0.0346	0.00117	7.67	5	49	0.179	0.0301	160	BRCA1,CCNB1,CDK1,FOXM1,PCNA	672,891,983,2305,5111	2
lightgreen	GO:0072395	signal transduction involved in cell cycle checkpoint	0.0359	0.00124	10.5	4	29	0.143	0.0178	81	BRCA1,CCNB1,CDK1,PCNA	672,891,983,5111	1
lightgreen	GO:0072401	signal transduction involved in DNA integrity checkpoint	0.0359	0.00124	10.5	4	29	0.143	0.0178	80	BRCA1,CCNB1,CDK1,PCNA	672,891,983,5111	1
lightgreen	GO:0072422	signal transduction involved in DNA damage checkpoint	0.0359	0.00124	10.5	4	29	0.143	0.0178	80	BRCA1,CCNB1,CDK1,PCNA	672,891,983,5111	1
lightgreen	GO:0140013	meiotic nuclear division	0.0359	0.00124	10.5	4	29	0.143	0.0178	232	CDC20,FANCA,TOP2A,PTTG1	991,2175,7153,9232	1
lightgreen	GO:0006333	chromatin assembly or disassembly	0.0388	0.00141	10.1	4	30	0.143	0.0184	345	DAXX,H2AX,H3-3A,H3C2	1616,3014,3020,8358	1
lightgreen	GO:0006997	nucleus organization	0.0392	0.00146	17.2	3	14	0.107	0.00859	163	CCNB1,CDK1,H3-3A	891,983,3020	1
lightgreen	GO:0090307	mitotic spindle assembly	0.0392	0.00146	17.2	3	14	0.107	0.00859	84	BIRC5,CDC20,PRC1	332,991,9055	1
lightgreen	GO:0006260	DNA replication	0.0418	0.00168	7.01	5	53	0.179	0.0325	421	BRCA1,CDK1,PCNA,RRM2,ORC6	672,983,5111,6241,23594	2
lightgreen	GO:1905819	negative regulation of chromosome separation	0.0439	0.0018	15.8	3	15	0.107	0.00921	50	CCNB1,CDC20,PTTG1	891,991,9232	1
lightgreen	GO:2000816	negative regulation of mitotic sister chromatid separation	0.0439	0.0018	15.8	3	15	0.107	0.00921	48	CCNB1,CDC20,PTTG1	891,991,9232	1
lightgreen	GO:0071158	positive regulation of cell cycle arrest	0.0439	0.00181	9.32	4	32	0.143	0.0196	89	BRCA1,CCNB1,CDK1,PCNA	672,891,983,5111	1
lightgreen	GO:0000082	G1/S transition of mitotic cell cycle	0.0442	0.00184	5.62	6	80	0.214	0.0491	345	CCNB1,CDK1,PCNA,RRM2,TYMS,ORC6	891,983,5111,6241,7298,23594	1
lightgreen	GO:0000086	G2/M transition of mitotic cell cycle	0.0456	0.00198	6.72	5	55	0.179	0.0338	273	BRCA1,CCNB1,CDK1,FOXM1,TUBB	672,891,983,2305,203068	1
lightgreen	GO:2001020	regulation of response to DNA damage stimulus	0.0456	0.00198	6.72	5	55	0.179	0.0338	273	BRCA1,FOXM1,H2AX,PCNA,NSD2	672,2305,3014,5111,7468	1
lightgreen	GO:0040029	regulation of gene expression, epigenetic	0.0465	0.00203	9	4	33	0.143	0.0203	233	BRCA1,H2AX,H3-3A,H3C2	672,3014,3020,8358	1
lightgreen	GO:0007091	metaphase/anaphase transition of mitotic cell cycle	0.0479	0.00219	14.6	3	16	0.107	0.00982	70	CCNB1,CDC20,UBE2C	891,991,11065	1
lightgreen	GO:0030071	regulation of mitotic metaphase/anaphase transition	0.0479	0.00219	14.6	3	16	0.107	0.00982	67	CCNB1,CDC20,UBE2C	891,991,11065	1
lightgreen	GO:0044784	metaphase/anaphase transition of cell cycle	0.0479	0.00219	14.6	3	16	0.107	0.00982	73	CCNB1,CDC20,UBE2C	891,991,11065	1
lightgreen	GO:0045814	negative regulation of gene expression, epigenetic	0.0479	0.00219	14.6	3	16	0.107	0.00982	137	H2AX,H3-3A,H3C2	3014,3020,8358	1
lightgreen	GO:1902099	regulation of metaphase/anaphase transition of cell cycle	0.0479	0.00219	14.6	3	16	0.107	0.00982	70	CCNB1,CDC20,UBE2C	891,991,11065	1
lightgreen	GO:1903046	meiotic cell cycle process	0.0482	0.00227	8.69	4	34	0.143	0.0209	259	CDC20,FANCA,TOP2A,PTTG1	991,2175,7153,9232	1
lightgreen	GO:0044843	cell cycle G1/S phase transition	0.0486	0.00237	5.31	6	84	0.214	0.0516	375	CCNB1,CDK1,PCNA,RRM2,TYMS,ORC6	891,983,5111,6241,7298,23594	1
lightyellow	GO:0034728	nucleosome organization	0.00552	3.66e-05	30	4	19	0.222	0.0117	282	ATRX,BRD2,SETD2,ARID2	546,6046,29072,196528	2
lightyellow	GO:0071824	protein-DNA complex subunit organization	0.0109	0.000104	14.3	5	47	0.278	0.0289	410	ATRX,HMGB1,BRD2,SETD2,ARID2	546,3146,6046,29072,196528	1
lightyellow	GO:0045930	negative regulation of mitotic cell cycle	0.0205	0.000443	8.14	6	99	0.333	0.0608	422	ATRX,MDM4,CNOT2,RBL2,CUL1,CDC14A	546,4194,4848,5934,8454,8556	2
lightyellow	GO:0030330	DNA damage response, signal transduction by p53 class mediator	0.0252	0.000675	12.8	4	39	0.222	0.0239	127	ATRX,MDM4,CNOT2,RBL2	546,4194,4848,5934	2
lightyellow	GO:0000910	cytokinesis	0.0381	0.00133	17.6	3	21	0.167	0.0129	222	ROCK1,CDC14A,SETD2	6093,8556,29072	1
lightyellow	GO:0090068	positive regulation of cell cycle process	0.0402	0.00154	7.54	5	83	0.278	0.051	348	ATRX,MDM4,CNOT2,RBL2,CDC14A	546,4194,4848,5934,8556	1
lightyellow	GO:0042770	signal transduction in response to DNA damage	0.041	0.00162	9.9	4	49	0.222	0.0301	160	ATRX,MDM4,CNOT2,RBL2	546,4194,4848,5934	2
lightyellow	GO:0006977	DNA damage response, signal transduction by p53 class mediator resulting in cell cycle arrest	0.0456	0.00198	15	3	24	0.167	0.0147	60	MDM4,CNOT2,RBL2	4194,4848,5934	1
lightyellow	GO:0072413	signal transduction involved in mitotic cell cycle checkpoint	0.0479	0.00224	14.4	3	25	0.167	0.0153	66	MDM4,CNOT2,RBL2	4194,4848,5934	1
lightyellow	GO:0072431	signal transduction involved in mitotic G1 DNA damage checkpoint	0.0479	0.00224	14.4	3	25	0.167	0.0153	61	MDM4,CNOT2,RBL2	4194,4848,5934	1
lightyellow	GO:1902400	intracellular signal transduction involved in G1 DNA damage checkpoint	0.0479	0.00224	14.4	3	25	0.167	0.0153	61	MDM4,CNOT2,RBL2	4194,4848,5934	1
lightyellow	GO:1902402	signal transduction involved in mitotic DNA damage checkpoint	0.0479	0.00224	14.4	3	25	0.167	0.0153	66	MDM4,CNOT2,RBL2	4194,4848,5934	1
lightyellow	GO:1902403	signal transduction involved in mitotic DNA integrity checkpoint	0.0479	0.00224	14.4	3	25	0.167	0.0153	66	MDM4,CNOT2,RBL2	4194,4848,5934	1
midnightblue	GO:0002347	response to tumor cell	0.0359	0.00122	18.8	3	12	0.0968	0.00737	29	MR1,TXNIP,HAVCR2	3140,10628,84868	1
midnightblue	GO:0034121	regulation of toll-like receptor signaling pathway	0.0388	0.00139	10.1	4	27	0.129	0.0166	87	CD14,TLR5,TLR6,LILRA4	929,7100,10333,23547	1
midnightblue	GO:0002224	toll-like receptor signaling pathway	0.0393	0.00148	5.83	6	69	0.194	0.0424	216	CD14,CTSL,TLR5,TLR6,LILRA4,HAVCR2	929,1514,7100,10333,23547,84868	2
midnightblue	GO:0032612	interleukin-1 production	0.0403	0.00156	7.1	5	47	0.161	0.0289	138	MR1,HSPB1,MEFV,TLR6,HAVCR2	3140,3315,4210,10333,84868	1
midnightblue	GO:0062207	regulation of pattern recognition receptor signaling pathway	0.0485	0.00236	8.59	4	31	0.129	0.019	116	CD14,TLR5,TLR6,LILRA4	929,7100,10333,23547	1
midnightblue	GO:0034122	negative regulation of toll-like receptor signaling pathway	0.0494	0.00243	14.1	3	15	0.0968	0.00921	51	CD14,TLR6,LILRA4	929,10333,23547	1
pink	GO:0008652	cellular amino acid biosynthetic process	0.0189	0.000367	5.81	8	27	0.069	0.0166	138	ASNS,KYAT1,FOLH1,GLUD1,GOT2,PSPH,PSAT1,FOLH1B	440,883,2346,2746,2806,5723,29968,219595	1
pink	GO:0048265	response to pain	0.0262	0.000723	17.9	4	7	0.0345	0.0043	30	NTRK1,RELN,RET,THBS4	4914,5649,5979,7060	1
purple	GO:0030041	actin filament polymerization	0.0169	0.000248	11.6	5	19	0.0943	0.0117	265	MTOR,CCL11,CCL21,MSRB2,ACTR3B	2475,6356,6366,22921,57180	1
purple	GO:0038202	TORC1 signaling	0.0179	0.000311	46.6	3	5	0.0566	0.00307	59	MTOR,STK11,RPTOR	2475,6794,57521	1
purple	GO:0032956	regulation of actin cytoskeleton organization	0.0198	0.0004	5.41	8	58	0.151	0.0356	481	MTOR,MEF2C,NF2,NTF3,PDGFRB,CCL11,CCL21,ACTR3B	2475,4208,4771,4908,5159,6356,6366,57180	1
purple	GO:0008154	actin polymerization or depolymerization	0.0225	0.000521	9.52	5	22	0.0943	0.0135	314	MTOR,CCL11,CCL21,MSRB2,ACTR3B	2475,6356,6366,22921,57180	1
purple	GO:0030838	positive regulation of actin filament polymerization	0.0237	0.000575	14.1	4	13	0.0755	0.00798	132	MTOR,CCL11,CCL21,ACTR3B	2475,6356,6366,57180	1
purple	GO:0072102	glomerulus morphogenesis	0.0241	0.000608	31.2	3	6	0.0566	0.00368	9	MEF2C,NOTCH3,PDGFRB	4208,4854,5159	1
purple	GO:0051495	positive regulation of cytoskeleton organization	0.0258	0.000699	6.79	6	35	0.113	0.0215	294	MTOR,NF2,NTF3,CCL11,CCL21,ACTR3B	2475,4771,4908,6356,6366,57180	1
purple	GO:1902905	positive regulation of supramolecular fiber organization	0.0304	0.000953	6.35	6	37	0.113	0.0227	262	CLU,MTOR,NF2,CCL11,CCL21,ACTR3B	1191,2475,4771,6356,6366,57180	1
purple	GO:0006383	transcription by RNA polymerase III	0.0324	0.00104	23.4	3	7	0.0566	0.0043	67	MTOR,GTF3C1,RPTOR	2475,2975,57521	1
purple	GO:0015980	energy derivation by oxidation of organic compounds	0.0362	0.00125	5.05	7	53	0.132	0.0325	459	MTOR,IRS1,NDUFB7,NOS2,SDHA,NDUFA13,NDUFB11	2475,3667,4713,4843,6389,51079,54539	1
purple	GO:1902903	regulation of supramolecular fiber organization	0.0362	0.00125	5.05	7	53	0.132	0.0325	485	CLU,MTOR,MEF2C,NF2,CCL11,CCL21,ACTR3B	1191,2475,4208,4771,6356,6366,57180	1
purple	GO:0030833	regulation of actin filament polymerization	0.0386	0.00136	10.6	4	16	0.0755	0.00982	232	MTOR,CCL11,CCL21,ACTR3B	2475,6356,6366,57180	1
purple	GO:0032273	positive regulation of protein polymerization	0.0429	0.00174	9.78	4	17	0.0755	0.0104	174	MTOR,CCL11,CCL21,ACTR3B	2475,6356,6366,57180	1
purple	GO:0051258	protein polymerization	0.0456	0.00197	6.72	5	29	0.0943	0.0178	402	MTOR,CCL11,CCL21,MSRB2,ACTR3B	2475,6356,6366,22921,57180	1
purple	GO:0008064	regulation of actin polymerization or depolymerization	0.0479	0.00218	9.07	4	18	0.0755	0.011	252	MTOR,CCL11,CCL21,ACTR3B	2475,6356,6366,57180	1
purple	GO:0030832	regulation of actin filament length	0.0479	0.00218	9.07	4	18	0.0755	0.011	253	MTOR,CCL11,CCL21,ACTR3B	2475,6356,6366,57180	1
red	GO:0007585	respiratory gaseous exchange by respiratory system	0.00106	3.37e-06	18.1	7	14	0.0769	0.00859	66	EDN1,GLS,SFTPB,SFTPC,SFTPD,KDM6A,SFTPA1	1906,2744,6439,6440,6441,7403,653509	1
red	GO:0043129	surfactant homeostasis	0.00238	9.14e-06	#NUM!	4	4	0.044	0.00246	10	CTSH,SFTPD,VEGFA,NAPSA	1512,6441,7422,9476	1
red	GO:0048875	chemical homeostasis within a tissue	0.00238	9.14e-06	#NUM!	4	4	0.044	0.00246	12	CTSH,SFTPD,VEGFA,NAPSA	1512,6441,7422,9476	1
red	GO:0008228	opsonization	0.0249	0.000648	51.9	3	4	0.033	0.00246	14	C4BPA,CD47,SFTPA1	722,961,653509	1
red	GO:1903146	regulation of autophagy of mitochondrion	0.0298	0.000926	14	4	9	0.044	0.00552	49	BNIP3,HK2,SREBF1,FZD5	664,3099,6720,7855	1
red	GO:0003171	atrioventricular valve development	0.0393	0.00148	11.7	4	10	0.044	0.00614	29	EFNA1,TGFBR2,TWIST1,HEY1	1942,7048,7291,23462	1
red	GO:0003181	atrioventricular valve morphogenesis	0.0393	0.00148	11.7	4	10	0.044	0.00614	27	EFNA1,TGFBR2,TWIST1,HEY1	1942,7048,7291,23462	1
red	GO:0031063	regulation of histone deacetylation	0.0403	0.00156	26	3	5	0.033	0.00307	30	MAPK8,SREBF1,VEGFA	5599,6720,7422	1
red	GO:0060541	respiratory system development	0.0479	0.00222	3.39	10	64	0.11	0.0393	222	CTSH,FOXA1,LRP6,SMAD2,SFTPD,SREBF1,TGFBR2,NKX2-1,VEGFA,HHIP	1512,3169,4040,4087,6441,6720,7048,7080,7422,64399	1
salmon	GO:0031348	negative regulation of defense response	0.0187	0.00034	5.58	8	64	0.17	0.0393	317	FCGR2B,HLA-A,IL4,MICB,SAA1,IL1R2,IRAK3,PBK	2213,3105,3565,4277,6288,7850,11213,55872	1
salmon	GO:0002367	cytokine production involved in immune response	0.0283	0.000836	5.46	7	56	0.149	0.0344	117	HLA-A,IL4,TLR2,TRAF6,SLC7A5,IL18R1,IRAK3	3105,3565,7097,7189,8140,8809,11213	1
salmon	GO:1903051	negative regulation of proteolysis involved in cellular protein catabolic process	0.0418	0.00168	17.8	3	9	0.0638	0.00552	85	PML,PRKCG,PBK	5371,5582,55872	1
salmon	GO:1903363	negative regulation of cellular protein catabolic process	0.0485	0.00234	15.2	3	10	0.0638	0.00614	98	PML,PRKCG,PBK	5371,5582,55872	1
turquoise	GO:0030098	lymphocyte differentiation	5.05e-05	6.41e-08	2.74	55	175	0.209	0.107	443	ADA,ATM,PRDM1,RUNX3,CD2,CD3D,CD3E,CD3G,CD8A,MS4A1,CD27,CD28,TNFSF8,CD79A,CDK6,CCR7,CTLA4,CYLD,FLT3LG,FUT7,GATA3,IFNG,IL1B,IL7R,INPP5D,IRF4,ITGA4,ITK,JAK3,LAG3,LCK,LY9,MSH2,NFATC2,PIK3CD,PLCG2,POU2F2,PPP3CB,PTPRC,CCL19,SOS1,SPN,TCF7,VCAM1,ZAP70,EOMES,TNFRSF18,ATG5,RASGRP1,CCR9,TBX21,LEF1,CARD11,SLAMF6,CCR2	100,472,639,864,914,915,916,917,925,931,939,940,944,973,1021,1236,1493,1540,2323,2529,2625,3458,3553,3575,3635,3662,3676,3702,3718,3902,3932,4063,4436,4773,5293,5336,5452,5532,5788,6363,6654,6693,6932,7412,7535,8320,8784,9474,10125,10803,30009,51176,84433,114836,729230	1
turquoise	GO:0030217	T cell differentiation	9.48e-05	1.46e-07	2.96	45	134	0.171	0.0823	307	ADA,PRDM1,RUNX3,CD2,CD3D,CD3E,CD3G,CD8A,CD27,CD28,TNFSF8,CDK6,CCR7,CTLA4,CYLD,FUT7,GATA3,IFNG,IL1B,IL7R,IRF4,ITK,JAK3,LAG3,LCK,LY9,NFATC2,PIK3CD,PPP3CB,PTPRC,CCL19,SOS1,SPN,TCF7,ZAP70,EOMES,TNFRSF18,ATG5,RASGRP1,CCR9,TBX21,LEF1,CARD11,SLAMF6,CCR2	100,639,864,914,915,916,917,925,939,940,944,1021,1236,1493,1540,2529,2625,3458,3553,3575,3662,3702,3718,3902,3932,4063,4773,5293,5532,5788,6363,6654,6693,6932,7535,8320,8784,9474,10125,10803,30009,51176,84433,114836,729230	1
turquoise	GO:0006968	cellular defense response	0.000883	2.52e-06	6.81	15	27	0.057	0.0166	54	CCR5,ITK,KIR3DL2,KLRC2,SH2D1A,CXCL9,PRF1,SPN,NCR1,KLRG1,GNLY,CCR9,TRAT1,IL33,CCR2	1234,3702,3812,3822,4068,4283,5551,6693,9437,10219,10578,10803,50852,90865,729230	1
turquoise	GO:0072676	lymphocyte migration	0.000883	2.6e-06	3.93	24	58	0.0913	0.0356	141	CCR7,FUT7,GATA3,CXCR3,ITGA4,ITGAL,ITGB7,PIK3CD,PIK3CG,CCL5,CCL17,CCL19,CCL22,SPN,XCL2,ZAP70,TNFSF14,CXCL14,CXCL13,KLRK1,TBX21,CKLF,CCR2,KLRC4-KLRK1	1236,2529,2625,2833,3676,3683,3695,5293,5294,6352,6361,6363,6367,6693,6846,7535,8740,9547,10563,22914,30009,51192,729230,100528032	1
turquoise	GO:0050863	regulation of T cell activation	0.00141	4.61e-06	2.43	48	163	0.183	0.1	433	ADA,PRDM1,CASP3,RUNX3,CD2,CD3E,CD5,CD6,CD27,CD28,TNFSF8,CCR7,CTLA4,CYLD,FYN,GATA3,IFNG,IL1B,IL7R,IRF4,JAK3,LAG3,LCK,NFATC2,PTPRC,RAC2,CCL5,CCL19,SOS1,SPN,TCF7,VCAM1,ZAP70,TNFSF14,TNFRSF18,RASGRP1,EBI3,CD160,KLRK1,LAT,ICOS,TBX21,LEF1,CARD11,BTLA,TIGIT,CCR2,KLRC4-KLRK1	100,639,836,864,914,916,921,923,939,940,944,1236,1493,1540,2534,2625,3458,3553,3575,3662,3718,3902,3932,4773,5788,5880,6352,6363,6654,6693,6932,7412,7535,8740,8784,10125,10148,11126,22914,27040,29851,30009,51176,84433,151888,201633,729230,100528032	2
turquoise	GO:0045061	thymic T cell selection	0.00321	1.45e-05	10.7	10	15	0.038	0.00921	25	CD3D,CD3E,CD3G,CD28,CCR7,GATA3,PTPRC,ZAP70,ATG5,CARD11	915,916,917,940,1236,2625,5788,7535,9474,84433	1
turquoise	GO:0019722	calcium-mediated signaling	0.00491	2.71e-05	3.35	23	61	0.0875	0.0374	289	ADA,CXCR5,CD3E,CCR4,CCR5,CCR7,XCR1,CXCR3,GRIN1,NFATC2,PLCG2,PPP3CB,PPP3CC,PTPRC,TNF,VCAM1,ZAP70,CXCR4,CXCR6,CCR9,LAT,TRAT1,CCR2	100,643,916,1233,1234,1236,2829,2833,2902,4773,5336,5532,5533,5788,7124,7412,7535,7852,10663,10803,27040,50852,729230	1
turquoise	GO:0045058	T cell selection	0.00501	3.05e-05	4.59	16	35	0.0608	0.0215	55	CD3D,CD3E,CD3G,CD28,CCR7,CYLD,GATA3,IRF4,LY9,PTPRC,SPN,ZAP70,ATG5,TBX21,CARD11,SLAMF6	915,916,917,940,1236,1540,2625,3662,4063,5788,6693,7535,9474,30009,84433,114836	1
turquoise	GO:0002228	natural killer cell mediated immunity	0.00555	3.78e-05	4.79	15	32	0.057	0.0196	78	KLRC2,KLRD1,LAG3,SH2D1A,IL18RAP,NCR1,RASGRP1,CD96,CD160,KLRK1,SLAMF7,SLAMF6,SH2D1B,MICA,KLRC4-KLRK1	3822,3824,3902,4068,8807,9437,10125,10225,11126,22914,57823,114836,117157,100507436,100528032	1
turquoise	GO:0007159	leukocyte cell-cell adhesion	0.00559	3.91e-05	2.2	47	170	0.179	0.104	483	ADA,CASP3,RUNX3,CD3E,CD5,CD6,CD27,CD28,CCR7,CTLA4,CYLD,ETS1,FUT7,FYN,GATA3,IFNG,IL1B,IL7R,ITGA4,ITGAL,ITGB7,JAK3,LAG3,LCK,NT5E,PTPRC,RAC2,CCL5,CCL19,SELL,SPN,TNF,VCAM1,ZAP70,TNFSF14,RASGRP1,EBI3,CD160,KLRK1,ICOS,TBX21,LEF1,CARD11,BTLA,TIGIT,CCR2,KLRC4-KLRK1	100,836,864,916,921,923,939,940,1236,1493,1540,2113,2529,2534,2625,3458,3553,3575,3676,3683,3695,3718,3902,3932,4907,5788,5880,6352,6363,6402,6693,7124,7412,7535,8740,10125,10148,11126,22914,29851,30009,51176,84433,151888,201633,729230,100528032	1
turquoise	GO:0045580	regulation of T cell differentiation	0.00806	7.02e-05	2.78	27	81	0.103	0.0497	173	ADA,PRDM1,RUNX3,CD2,CD27,CD28,CTLA4,CYLD,GATA3,IFNG,IL1B,IL7R,IRF4,JAK3,LAG3,NFATC2,PTPRC,CCL19,SOS1,TCF7,ZAP70,TNFRSF18,RASGRP1,TBX21,LEF1,CARD11,CCR2	100,639,864,914,939,940,1493,1540,2625,3458,3553,3575,3662,3718,3902,4773,5788,6363,6654,6932,7535,8784,10125,30009,51176,84433,729230	1
turquoise	GO:0042113	B cell activation	0.0109	0.000105	2.39	34	114	0.129	0.07	386	ADA,ATM,CXCR5,CASP3,CASP8,MS4A1,CD27,CD28,CD38,CD79A,CTLA4,CYLD,IL5,IL7R,INPP5D,ITGA4,JAK3,MSH2,NBN,NFATC2,PIK3CD,PLCG2,POU2F2,PRKCB,PTPRC,TNFAIP3,VCAM1,ZAP70,EXO1,RASGRP1,TBX21,LEF1,SAMSN1,CARD11	100,472,643,836,841,931,939,940,952,973,1493,1540,3567,3575,3635,3676,3718,4436,4683,4773,5293,5336,5452,5579,5788,7128,7412,7535,9156,10125,30009,51176,64092,84433	1
turquoise	GO:0050857	positive regulation of antigen receptor-mediated signaling pathway	0.0114	0.000114	10.7	8	12	0.0304	0.00737	29	ADA,CCR7,CYLD,LCK,PRKCB,PTPRC,TRAT1,CARD11	100,1236,1540,3932,5579,5788,50852,84433	1
turquoise	GO:0045619	regulation of lymphocyte differentiation	0.0116	0.000119	2.56	29	92	0.11	0.0565	209	ADA,PRDM1,RUNX3,CD2,CD27,CD28,CTLA4,CYLD,FLT3LG,GATA3,IFNG,IL1B,IL7R,INPP5D,IRF4,JAK3,LAG3,NFATC2,PTPRC,CCL19,SOS1,TCF7,ZAP70,TNFRSF18,RASGRP1,TBX21,LEF1,CARD11,CCR2	100,639,864,914,939,940,1493,1540,2323,2625,3458,3553,3575,3635,3662,3718,3902,4773,5788,6363,6654,6932,7535,8784,10125,30009,51176,84433,729230	1
turquoise	GO:0050851	antigen receptor-mediated signaling pathway	0.014	0.000165	2.46	30	98	0.114	0.0602	391	ADA,CD3D,CD3E,CD3G,CD247,MS4A1,CD28,CD38,CD79A,CCR7,CTLA4,CYLD,FYN,GATA3,HLA-DRA,INPP5D,ITK,LCK,SH2D1A,NFATC2,PIK3CD,PLCG2,PRKCB,PTPRC,TXK,ZAP70,CD160,LAT,TRAT1,CARD11	100,915,916,917,919,931,940,952,973,1236,1493,1540,2534,2625,3122,3635,3702,3932,4068,4773,5293,5336,5579,5788,7294,7535,11126,27040,50852,84433	2
turquoise	GO:0002715	regulation of natural killer cell mediated immunity	0.0147	0.000178	4.97	12	25	0.0456	0.0153	56	LAG3,SH2D1A,IL18RAP,NCR1,RASGRP1,CD96,CD160,KLRK1,SLAMF6,SH2D1B,MICA,KLRC4-KLRK1	3902,4068,8807,9437,10125,10225,11126,22914,114836,117157,100507436,100528032	1
turquoise	GO:1903037	regulation of leukocyte cell-cell adhesion	0.0147	0.00018	2.11	42	155	0.16	0.0952	424	ADA,CASP3,RUNX3,CD3E,CD5,CD6,CD27,CD28,CCR7,CTLA4,CYLD,ETS1,FUT7,FYN,GATA3,IFNG,IL1B,IL7R,ITGA4,JAK3,LAG3,LCK,PTPRC,CCL5,CCL19,SPN,TNF,VCAM1,ZAP70,TNFSF14,RASGRP1,EBI3,CD160,KLRK1,ICOS,TBX21,LEF1,CARD11,BTLA,TIGIT,CCR2,KLRC4-KLRK1	100,836,864,916,921,923,939,940,1236,1493,1540,2113,2529,2534,2625,3458,3553,3575,3676,3718,3902,3932,5788,6352,6363,6693,7124,7412,7535,8740,10125,10148,11126,22914,29851,30009,51176,84433,151888,201633,729230,100528032	1
turquoise	GO:0031295	T cell costimulation	0.0157	0.0002	3.87	15	36	0.057	0.0221	64	CD3E,CD5,CD28,CCR7,CTLA4,FYN,LCK,CCL19,TNFSF14,CD160,KLRK1,ICOS,CARD11,BTLA,KLRC4-KLRK1	916,921,940,1236,1493,2534,3932,6363,8740,11126,22914,29851,84433,151888,100528032	1
turquoise	GO:0048247	lymphocyte chemotaxis	0.0157	0.0002	3.87	15	36	0.057	0.0221	76	CXCR3,PIK3CD,PIK3CG,CCL5,CCL17,CCL19,CCL22,XCL2,TNFSF14,CXCL14,CXCL13,KLRK1,CKLF,CCR2,KLRC4-KLRK1	2833,5293,5294,6352,6361,6363,6367,6846,8740,9547,10563,22914,51192,729230,100528032	1
turquoise	GO:0050852	T cell receptor signaling pathway	0.016	0.000214	2.65	25	77	0.0951	0.0473	244	ADA,CD3D,CD3E,CD3G,CD247,CD28,CCR7,CTLA4,CYLD,FYN,GATA3,HLA-DRA,INPP5D,ITK,LCK,SH2D1A,PIK3CD,PLCG2,PTPRC,TXK,ZAP70,CD160,LAT,TRAT1,CARD11	100,915,916,917,919,940,1236,1493,1540,2534,2625,3122,3635,3702,3932,4068,5293,5336,5788,7294,7535,11126,27040,50852,84433	1
turquoise	GO:1903039	positive regulation of leukocyte cell-cell adhesion	0.016	0.000216	2.19	37	132	0.141	0.081	294	ADA,RUNX3,CD3E,CD5,CD6,CD27,CD28,CCR7,CTLA4,CYLD,ETS1,FUT7,FYN,GATA3,IFNG,IL1B,IL7R,ITGA4,JAK3,LCK,PTPRC,CCL5,CCL19,TNF,VCAM1,ZAP70,TNFSF14,RASGRP1,EBI3,CD160,KLRK1,ICOS,LEF1,CARD11,BTLA,CCR2,KLRC4-KLRK1	100,864,916,921,923,939,940,1236,1493,1540,2113,2529,2534,2625,3458,3553,3575,3676,3718,3932,5788,6352,6363,7124,7412,7535,8740,10125,10148,11126,22914,29851,51176,84433,151888,729230,100528032	1
turquoise	GO:0006310	DNA recombination	0.0163	0.000225	3.04	20	56	0.076	0.0344	443	ATM,BLM,BRCA2,CD28,CHEK1,IL7R,MCM2,MCM4,MSH2,NBN,POLB,PTPRC,RAD21,RAD51,TCF7,CDC7,EXO1,TBX21,LEF1,BRIP1	472,641,675,940,1111,3575,4171,4173,4436,4683,5423,5788,5885,5888,6932,8317,9156,30009,51176,83990	1
turquoise	GO:0002717	positive regulation of natural killer cell mediated immunity	0.0172	0.000263	6.87	9	16	0.0342	0.00982	39	LAG3,SH2D1A,IL18RAP,RASGRP1,CD160,KLRK1,SLAMF6,SH2D1B,KLRC4-KLRK1	3902,4068,8807,10125,11126,22914,114836,117157,100528032	1
turquoise	GO:0031294	lymphocyte costimulation	0.0176	0.000289	3.69	15	37	0.057	0.0227	66	CD3E,CD5,CD28,CCR7,CTLA4,FYN,LCK,CCL19,TNFSF14,CD160,KLRK1,ICOS,CARD11,BTLA,KLRC4-KLRK1	916,921,940,1236,1493,2534,3932,6363,8740,11126,22914,29851,84433,151888,100528032	1
turquoise	GO:0033077	T cell differentiation in thymus	0.0177	0.000305	3.47	16	41	0.0608	0.0252	80	ADA,CD3D,CD3E,CD3G,CD28,CDK6,CCR7,GATA3,IL1B,IL7R,PTPRC,SOS1,ZAP70,ATG5,RASGRP1,CARD11	100,915,916,917,940,1021,1236,2625,3553,3575,5788,6654,7535,9474,10125,84433	1
turquoise	GO:0043383	negative T cell selection	0.0187	0.000353	15.9	6	8	0.0228	0.00491	12	CD3E,CD28,CCR7,PTPRC,ZAP70,ATG5	916,940,1236,5788,7535,9474	1
turquoise	GO:0045060	negative thymic T cell selection	0.0187	0.000353	15.9	6	8	0.0228	0.00491	11	CD3E,CD28,CCR7,PTPRC,ZAP70,ATG5	916,940,1236,5788,7535,9474	1
turquoise	GO:0002449	lymphocyte mediated immunity	0.0197	0.000396	2.15	35	126	0.133	0.0773	449	CD8A,CD27,CD28,FCER2,FUT7,GATA3,GZMM,IL1B,IL7R,INPP5D,KLRC2,KLRD1,LAG3,SH2D1A,MSH2,NBN,POU2F2,PPP3CB,PRF1,PTPRC,TNF,IL18RAP,EXO1,NCR1,RASGRP1,CD96,CD160,KLRK1,TBX21,SLAMF7,SLAMF6,SH2D1B,CCR2,MICA,KLRC4-KLRK1	925,939,940,2208,2529,2625,3004,3553,3575,3635,3822,3824,3902,4068,4436,4683,5452,5532,5551,5788,7124,8807,9156,9437,10125,10225,11126,22914,30009,57823,114836,117157,729230,100507436,100528032	2
turquoise	GO:0046631	alpha-beta T cell activation	0.0199	0.00042	2.5	25	80	0.0951	0.0491	172	ADA,PRDM1,RUNX3,CD3E,CD28,TNFSF8,FUT7,GATA3,IFNG,IRF4,ITK,JAK3,LY9,PTPRC,CCL19,SPN,TCF7,ZAP70,EOMES,EBI3,CD160,TBX21,LEF1,SLAMF6,CCR2	100,639,864,916,940,944,2529,2625,3458,3662,3702,3718,4063,5788,6363,6693,6932,7535,8320,10148,11126,30009,51176,114836,729230	1
turquoise	GO:0050870	positive regulation of T cell activation	0.0202	0.000433	2.19	33	117	0.125	0.0718	264	ADA,RUNX3,CD3E,CD5,CD6,CD27,CD28,CCR7,CTLA4,CYLD,FYN,GATA3,IFNG,IL1B,IL7R,JAK3,LCK,PTPRC,CCL5,CCL19,VCAM1,ZAP70,TNFSF14,RASGRP1,EBI3,CD160,KLRK1,ICOS,LEF1,CARD11,BTLA,CCR2,KLRC4-KLRK1	100,864,916,921,923,939,940,1236,1493,1540,2534,2625,3458,3553,3575,3718,3932,5788,6352,6363,7412,7535,8740,10125,10148,11126,22914,29851,51176,84433,151888,729230,100528032	1
turquoise	GO:0022409	positive regulation of cell-cell adhesion	0.0224	0.00051	2.03	39	147	0.148	0.0902	349	ADA,RUNX3,CD3E,CD5,CD6,CD27,CD28,CCR7,CTLA4,CYLD,ETS1,FUT7,FYN,GATA3,IFNG,IL1B,IL7R,ITGA4,JAK3,LCK,AFDN,PTPRC,CCL5,CCL19,TNF,VCAM1,ZAP70,TNFSF14,RASGRP1,EBI3,CXCL13,CD160,KLRK1,ICOS,LEF1,CARD11,BTLA,CCR2,KLRC4-KLRK1	100,864,916,921,923,939,940,1236,1493,1540,2113,2529,2534,2625,3458,3553,3575,3676,3718,3932,4301,5788,6352,6363,7124,7412,7535,8740,10125,10148,10563,11126,22914,29851,51176,84433,151888,729230,100528032	1
turquoise	GO:0045954	positive regulation of natural killer cell mediated cytotoxicity	0.0225	0.000515	7.1	8	14	0.0304	0.00859	33	LAG3,SH2D1A,IL18RAP,RASGRP1,CD160,KLRK1,SLAMF6,KLRC4-KLRK1	3902,4068,8807,10125,11126,22914,114836,100528032	1
turquoise	GO:0043368	positive T cell selection	0.0232	0.000553	4.54	11	24	0.0418	0.0147	39	CD3D,CD3E,CD3G,CYLD,IRF4,LY9,PTPRC,SPN,ZAP70,TBX21,SLAMF6	915,916,917,1540,3662,4063,5788,6693,7535,30009,114836	1
turquoise	GO:0051298	centrosome duplication	0.0232	0.000553	26.4	5	6	0.019	0.00368	95	BRCA2,CDK2,NPM1,KAT2B,NDC80	675,1017,4869,8850,10403	1
turquoise	GO:0051480	regulation of cytosolic calcium ion concentration	0.0237	0.000575	2.49	24	77	0.0913	0.0473	493	FASLG,CXCR5,MS4A1,CD38,CCR4,CCR5,CCR7,FYN,XCR1,CXCR3,GRIN1,LCK,SMAD3,CXCL9,PIK3CG,PLCG2,PTPRC,CCL19,CXCR4,ATG5,CXCL13,CXCR6,CCR9,CCR2	356,643,931,952,1233,1234,1236,2534,2829,2833,2902,3932,4088,4283,5294,5336,5788,6363,7852,9474,10563,10663,10803,729230	1
turquoise	GO:0051251	positive regulation of lymphocyte activation	0.0239	0.000598	1.99	40	153	0.152	0.0939	429	ADA,RUNX3,CD3E,CD5,CD6,CD27,CD28,CD38,CCR7,CTLA4,CYLD,FLT3LG,FYN,GATA3,IFNG,IL1B,IL5,IL7R,INPP5D,JAK3,LCK,MSH2,NFATC2,PTPRC,CCL5,CCL19,VCAM1,ZAP70,TNFSF14,RASGRP1,EBI3,CD160,KLRK1,ICOS,TBX21,LEF1,CARD11,BTLA,CCR2,KLRC4-KLRK1	100,864,916,921,923,939,940,952,1236,1493,1540,2323,2534,2625,3458,3553,3567,3575,3635,3718,3932,4436,4773,5788,6352,6363,7412,7535,8740,10125,10148,11126,22914,29851,30009,51176,84433,151888,729230,100528032	1
turquoise	GO:0007204	positive regulation of cytosolic calcium ion concentration	0.0276	0.000786	2.47	23	74	0.0875	0.0454	424	FASLG,CXCR5,MS4A1,CD38,CCR4,CCR5,CCR7,FYN,XCR1,CXCR3,GRIN1,LCK,CXCL9,PIK3CG,PLCG2,PTPRC,CCL19,CXCR4,ATG5,CXCL13,CXCR6,CCR9,CCR2	356,643,931,952,1233,1234,1236,2534,2829,2833,2902,3932,4283,5294,5336,5788,6363,7852,9474,10563,10663,10803,729230	1
turquoise	GO:0002706	regulation of lymphocyte mediated immunity	0.0292	0.000873	2.39	24	79	0.0913	0.0485	192	CD28,FCER2,FUT7,GATA3,IL1B,IL7R,LAG3,SH2D1A,MSH2,PPP3CB,PTPRC,TNF,IL18RAP,NCR1,RASGRP1,CD96,CD160,KLRK1,TBX21,SLAMF6,SH2D1B,CCR2,MICA,KLRC4-KLRK1	940,2208,2529,2625,3553,3575,3902,4068,4436,5532,5788,7124,8807,9437,10125,10225,11126,22914,30009,114836,117157,729230,100507436,100528032	2
turquoise	GO:0050862	positive regulation of T cell receptor signaling pathway	0.0296	0.000916	10.6	6	9	0.0228	0.00552	18	ADA,CCR7,CYLD,LCK,TRAT1,CARD11	100,1236,1540,3932,50852,84433	1
turquoise	GO:0006260	DNA replication	0.0301	0.000938	2.79	18	53	0.0684	0.0325	421	ATM,BLM,BRCA2,CCNA2,CDC6,CDK2,CHEK1,HMGA1,MCM2,MCM4,NBN,POLB,RAD51,CDC7,SMC3,EXO1,SIN3A,BRIP1	472,641,675,890,990,1017,1111,3159,4171,4173,4683,5423,5888,8317,9126,9156,25942,83990	2
turquoise	GO:0097553	calcium ion transmembrane import into cytosol	0.0386	0.00137	3.58	12	30	0.0456	0.0184	205	FASLG,CCR5,CCR7,FYN,XCR1,GRIN1,LCK,CXCL9,PLCG2,PTPRC,CCL19,ATG5	356,1234,1236,2534,2829,2902,3932,4283,5336,5788,6363,9474	1
turquoise	GO:0044839	cell cycle G2/M phase transition	0.0388	0.00142	2.58	19	59	0.0722	0.0362	295	ATM,BLM,CCNA2,CDC6,CDC25A,CDK2,CENPF,CHEK1,NBN,NPM1,PRKAR2B,RAD21,SKP2,WEE1,WNT10B,CDC7,PKMYT1,MELK,SIN3A	472,641,890,990,993,1017,1063,1111,4683,4869,5577,5885,6502,7465,7480,8317,9088,9833,25942	1
turquoise	GO:0072678	T cell migration	0.0388	0.00143	3.33	13	34	0.0494	0.0209	78	CXCR3,ITGA4,ITGAL,ITGB7,PIK3CD,PIK3CG,CCL5,SPN,XCL2,ZAP70,TNFSF14,CXCL13,CCR2	2833,3676,3683,3695,5293,5294,6352,6693,6846,7535,8740,10563,729230	1
turquoise	GO:0032609	interferon-gamma production	0.0392	0.00146	2.43	21	68	0.0798	0.0417	133	CD2,CD3E,CCR7,GATA3,IL1B,IL12RB2,ITK,SPN,TNF,TXK,EOMES,IL18RAP,RASGRP1,EBI3,CD96,KLRK1,CD244,IL33,SLAMF6,CCR2,KLRC4-KLRK1	914,916,1236,2625,3553,3595,3702,6693,7124,7294,8320,8807,10125,10148,10225,22914,51744,90865,114836,729230,100528032	1
turquoise	GO:0010818	T cell chemotaxis	0.0413	0.00164	5.32	8	16	0.0304	0.00982	31	CXCR3,PIK3CD,PIK3CG,CCL5,XCL2,TNFSF14,CXCL13,CCR2	2833,5293,5294,6352,6846,8740,10563,729230	1
turquoise	GO:0042269	regulation of natural killer cell mediated cytotoxicity	0.0413	0.00164	4.11	10	23	0.038	0.0141	51	LAG3,SH2D1A,IL18RAP,NCR1,RASGRP1,CD160,KLRK1,SLAMF6,MICA,KLRC4-KLRK1	3902,4068,8807,9437,10125,11126,22914,114836,100507436,100528032	1
turquoise	GO:0070098	chemokine-mediated signaling pathway	0.0413	0.00165	2.71	17	51	0.0646	0.0313	105	CXCR5,CCR4,CCR5,CCR7,XCR1,CXCR3,CXCL9,CCL5,CCL17,CCL19,CCL22,XCL2,CXCR4,CXCL13,CXCR6,CCR9,CCR2	643,1233,1234,1236,2829,2833,4283,6352,6361,6363,6367,6846,7852,10563,10663,10803,729230	1
turquoise	GO:0002407	dendritic cell chemotaxis	0.0448	0.00189	6.19	7	13	0.0266	0.00798	27	CCR5,CCR7,PIK3CG,CCL5,CCL19,CXCR4,CCR2	1234,1236,5294,6352,6363,7852,729230	1
turquoise	GO:0036336	dendritic cell migration	0.0448	0.00189	6.19	7	13	0.0266	0.00798	32	CCR5,CCR7,PIK3CG,CCL5,CCL19,CXCR4,CCR2	1234,1236,5294,6352,6363,7852,729230	1
turquoise	GO:0043966	histone H3 acetylation	0.0448	0.00189	6.19	7	13	0.0266	0.00798	83	BRCA2,CHEK1,GATA3,IRF4,KAT2B,SIN3A,LEF1	675,1111,2625,3662,8850,25942,51176	1
turquoise	GO:0030101	natural killer cell activation	0.0456	0.00195	3.17	13	35	0.0494	0.0215	95	PRDM1,CASP8,CD2,FLT3LG,PIK3CD,PTPRC,NCR1,RASGRP1,KLRK1,CD244,SLAMF7,MICA,KLRC4-KLRK1	639,841,914,2323,5293,5788,9437,10125,22914,51744,57823,100507436,100528032	1
turquoise	GO:0002696	positive regulation of leukocyte activation	0.0456	0.00198	1.81	42	172	0.16	0.106	486	ADA,RUNX3,CD2,CD3E,CD5,CD6,CD27,CD28,CD38,CCR7,CTLA4,CYLD,FLT3LG,FYN,GATA3,IFNG,IL1B,IL5,IL7R,INPP5D,JAK3,LCK,MSH2,NFATC2,PTPRC,CCL5,CCL19,VCAM1,ZAP70,TNFSF14,RASGRP1,EBI3,CD160,KLRK1,ICOS,TBX21,LEF1,CARD11,IL33,BTLA,CCR2,KLRC4-KLRK1	100,864,914,916,921,923,939,940,952,1236,1493,1540,2323,2534,2625,3458,3553,3567,3575,3635,3718,3932,4436,4773,5788,6352,6363,7412,7535,8740,10125,10148,11126,22914,29851,30009,51176,84433,90865,151888,729230,100528032	2
turquoise	GO:0035747	natural killer cell chemotaxis	0.0456	0.00198	7.94	6	10	0.0228	0.00614	11	PIK3CD,PIK3CG,CCL5,CXCL14,KLRK1,KLRC4-KLRK1	5293,5294,6352,9547,22914,100528032	1
turquoise	GO:0046651	lymphocyte proliferation	0.0478	0.00211	1.88	36	142	0.137	0.0872	339	ADA,ATM,CASP3,CD3E,CD6,MS4A1,CD28,TNFSF8,CD38,CD79A,CTLA4,FLT3LG,FYN,HELLS,IL1B,IL5,IL7R,INPP5D,JAK3,NFATC2,PIK3CG,PPP3CB,PTPRC,RAC2,CCL5,CCL19,SOS1,SPN,VCAM1,ZAP70,TNFSF14,RASGRP1,EBI3,LEF1,CARD11,CCR2	100,472,836,916,923,931,940,944,952,973,1493,2323,2534,3070,3553,3567,3575,3635,3718,4773,5294,5532,5788,5880,6352,6363,6654,6693,7412,7535,8740,10125,10148,51176,84433,729230	2
turquoise	GO:0048872	homeostasis of number of cells	0.0479	0.00218	2.09	27	98	0.103	0.0602	294	ADA,CASP3,CDK6,CCR4,CCR7,CYLD,ETS1,EZH2,FLT3LG,GATA3,IL7R,INPP5D,JAK3,KRAS,PIK3CD,PLA2G2A,PMAIP1,POLB,PPP3CB,SOS1,TNFAIP3,TNFSF14,LAT,CARD11,SFXN1,ASXL1,CCR2	100,836,1021,1233,1236,1540,2113,2146,2323,2625,3575,3635,3718,3845,5293,5320,5366,5423,5532,6654,7128,8740,27040,84433,94081,171023,729230	1
turquoise	GO:0046632	alpha-beta T cell differentiation	0.0479	0.00221	2.45	19	61	0.0722	0.0374	120	ADA,PRDM1,RUNX3,TNFSF8,FUT7,GATA3,IFNG,IRF4,ITK,JAK3,LY9,CCL19,SPN,TCF7,ZAP70,EOMES,TBX21,LEF1,SLAMF6	100,639,864,944,2529,2625,3458,3662,3702,3718,4063,6363,6693,6932,7535,8320,30009,51176,114836	1
turquoise	GO:0032943	mononuclear cell proliferation	0.0492	0.00242	1.87	36	143	0.137	0.0878	344	ADA,ATM,CASP3,CD3E,CD6,MS4A1,CD28,TNFSF8,CD38,CD79A,CTLA4,FLT3LG,FYN,HELLS,IL1B,IL5,IL7R,INPP5D,JAK3,NFATC2,PIK3CG,PPP3CB,PTPRC,RAC2,CCL5,CCL19,SOS1,SPN,VCAM1,ZAP70,TNFSF14,RASGRP1,EBI3,LEF1,CARD11,CCR2	100,472,836,916,923,931,940,944,952,973,1493,2323,2534,3070,3553,3567,3575,3635,3718,4773,5294,5532,5788,5880,6352,6363,6654,6693,7412,7535,8740,10125,10148,51176,84433,729230	2
yellow	GO:1904018	positive regulation of vasculature development	0.00295	1.23e-05	3.99	18	80	0.146	0.0491	281	ANXA1,CDH5,ENG,FGF2,GATA2,HIF1A,IL6R,ITGA5,JAK1,PDGFB,CX3CL1,THBS1,TIE1,TLR3,VEGFC,NRP1,KLF4,ZC3H12A	301,1003,2022,2247,2624,3091,3570,3678,3716,5155,6376,7057,7075,7098,7424,8829,9314,80149	1
yellow	GO:1903672	positive regulation of sprouting angiogenesis	0.00491	2.6e-05	12.9	7	14	0.0569	0.00859	77	ANXA1,FGF2,GATA2,ITGA5,JAK1,NRP1,KLF4	301,2247,2624,3678,3716,8829,9314	1
yellow	GO:0043534	blood vessel endothelial cell migration	0.00491	2.75e-05	4.96	13	48	0.106	0.0295	222	ANXA1,CDH5,FGF2,GATA2,HIF1A,NR4A1,ID1,PDGFB,THBS1,VEGFC,NRP1,KLF4,MMRN2	301,1003,2247,2624,3091,3164,3397,5155,7057,7424,8829,9314,79812	2
yellow	GO:0098742	cell-cell adhesion via plasma-membrane adhesion molecules	0.00515	3.18e-05	5.31	12	42	0.0976	0.0258	350	BMP2,CDH5,CXADR,ICAM1,ITGA5,PVR,NECTIN2,CX3CL1,SELE,SELP,KLF4,ROBO4	650,1003,1525,3383,3678,5817,5819,6376,6401,6403,9314,54538	1
yellow	GO:0045766	positive regulation of angiogenesis	0.00614	4.67e-05	3.87	16	72	0.13	0.0442	246	ANXA1,CDH5,ENG,FGF2,GATA2,HIF1A,ITGA5,JAK1,CX3CL1,THBS1,TIE1,TLR3,VEGFC,NRP1,KLF4,ZC3H12A	301,1003,2022,2247,2624,3091,3678,3716,6376,7057,7075,7098,7424,8829,9314,80149	1
yellow	GO:0030947	regulation of vascular endothelial growth factor receptor signaling pathway	0.00706	5.55e-05	15.3	6	11	0.0488	0.00675	36	HIF1A,ITGA5,ITGB3,VEGFC,FZD4,MMRN2	3091,3678,3690,7424,8322,79812	1
yellow	GO:1903670	regulation of sprouting angiogenesis	0.00766	6.22e-05	6.9	9	26	0.0732	0.016	176	ANXA1,FGF2,GATA2,ITGA5,JAK1,THBS1,NRP1,KLF4,MMRN2	301,2247,2624,3678,3716,7057,8829,9314,79812	1
yellow	GO:0002040	sprouting angiogenesis	0.00883	7.93e-05	5.17	11	39	0.0894	0.0239	234	ANXA1,FGF2,GATA2,NR4A1,ITGA5,JAK1,THBS1,VEGFC,NRP1,KLF4,MMRN2	301,2247,2624,3164,3678,3716,7057,7424,8829,9314,79812	1
yellow	GO:0002042	cell migration involved in sprouting angiogenesis	0.0112	0.00011	7.39	8	22	0.065	0.0135	120	ANXA1,FGF2,GATA2,NR4A1,THBS1,NRP1,KLF4,MMRN2	301,2247,2624,3164,7057,8829,9314,79812	1
yellow	GO:0010595	positive regulation of endothelial cell migration	0.0114	0.000116	5.45	10	34	0.0813	0.0209	159	ANXA1,FGF2,GATA2,HIF1A,ITGB3,PDGFB,THBS1,VEGFC,NRP1,ZC3H12A	301,2247,2624,3091,3690,5155,7057,7424,8829,80149	1
yellow	GO:0043542	endothelial cell migration	0.0133	0.000153	3.59	15	71	0.122	0.0436	357	ANXA1,CDH5,FGF2,GATA2,HIF1A,NR4A1,ID1,ITGB3,PDGFB,THBS1,VEGFC,NRP1,KLF4,MMRN2,ZC3H12A	301,1003,2247,2624,3091,3164,3397,3690,5155,7057,7424,8829,9314,79812,80149	1
yellow	GO:0030219	megakaryocyte differentiation	0.0136	0.000158	6.9	8	23	0.065	0.0141	125	GATA1,GATA2,ITGA2B,PF4,PTPN11,TAL1,THBS1,NR4A3	2623,2624,3674,5196,5781,6886,7057,8013	1
yellow	GO:0090049	regulation of cell migration involved in sprouting angiogenesis	0.015	0.000187	8.18	7	18	0.0569	0.011	100	ANXA1,FGF2,GATA2,THBS1,NRP1,KLF4,MMRN2	301,2247,2624,7057,8829,9314,79812	1
yellow	GO:0045765	regulation of angiogenesis	0.0166	0.000236	2.85	20	116	0.163	0.0712	493	ANXA1,CDH5,ENG,FGF2,GATA2,HIF1A,ID1,ITGA5,JAK1,PF4,CX3CL1,THBS1,TIE1,TLR3,VEGFC,NRP1,KLF4,TNFRSF12A,MMRN2,ZC3H12A	301,1003,2022,2247,2624,3091,3397,3678,3716,5196,6376,7057,7075,7098,7424,8829,9314,51330,79812,80149	1
yellow	GO:1903034	regulation of response to wounding	0.0171	0.000253	4.06	12	51	0.0976	0.0313	219	ANXA1,FGF2,SERPINB2,PDGFB,PLAT,PRKCE,MAP2K1,SELP,THBD,THBS1,KLF4,TNFRSF12A	301,2247,5055,5155,5327,5581,5604,6403,7056,7057,9314,51330	1
yellow	GO:0043536	positive regulation of blood vessel endothelial cell migration	0.0177	0.000305	6.08	8	25	0.065	0.0153	93	ANXA1,FGF2,GATA2,HIF1A,PDGFB,THBS1,VEGFC,NRP1	301,2247,2624,3091,5155,7057,7424,8829	1
yellow	GO:0001938	positive regulation of endothelial cell proliferation	0.0198	0.000405	4.5	10	39	0.0813	0.0239	127	BMP2,BMP6,FGF2,GATA2,HIF1A,NR4A1,ITGB3,PDGFB,VEGFC,NRP1	650,654,2247,2624,3091,3164,3690,5155,7424,8829	1
yellow	GO:0060749	mammary gland alveolus development	0.0199	0.00042	12.7	5	10	0.0407	0.00614	19	AREG,EGF,HIF1A,TNFRSF11A,SOCS2	374,1950,3091,8792,8835	1
yellow	GO:0061377	mammary gland lobule development	0.0199	0.00042	12.7	5	10	0.0407	0.00614	19	AREG,EGF,HIF1A,TNFRSF11A,SOCS2	374,1950,3091,8792,8835	1
yellow	GO:0010631	epithelial cell migration	0.0209	0.000464	2.93	17	95	0.138	0.0583	452	ANXA1,CDH5,FGF2,GATA2,HIF1A,NR4A1,ID1,ITGB3,PDGFB,PRKCE,PTPN11,THBS1,VEGFC,NRP1,KLF4,MMRN2,ZC3H12A	301,1003,2247,2624,3091,3164,3397,3690,5155,5581,5781,7057,7424,8829,9314,79812,80149	1
yellow	GO:0090132	epithelium migration	0.0226	0.000529	2.89	17	96	0.138	0.0589	455	ANXA1,CDH5,FGF2,GATA2,HIF1A,NR4A1,ID1,ITGB3,PDGFB,PRKCE,PTPN11,THBS1,VEGFC,NRP1,KLF4,MMRN2,ZC3H12A	301,1003,2247,2624,3091,3164,3397,3690,5155,5581,5781,7057,7424,8829,9314,79812,80149	1
yellow	GO:0010594	regulation of endothelial cell migration	0.0228	0.000537	3.67	12	55	0.0976	0.0338	288	ANXA1,FGF2,GATA2,HIF1A,ITGB3,PDGFB,THBS1,VEGFC,NRP1,KLF4,MMRN2,ZC3H12A	301,2247,2624,3091,3690,5155,7057,7424,8829,9314,79812,80149	2
yellow	GO:0090130	tissue migration	0.0239	0.0006	2.86	17	97	0.138	0.0595	461	ANXA1,CDH5,FGF2,GATA2,HIF1A,NR4A1,ID1,ITGB3,PDGFB,PRKCE,PTPN11,THBS1,VEGFC,NRP1,KLF4,MMRN2,ZC3H12A	301,1003,2247,2624,3091,3164,3397,3690,5155,5581,5781,7057,7424,8829,9314,79812,80149	2
yellow	GO:0007157	heterophilic cell-cell adhesion via plasma membrane cell adhesion molecules	0.0258	0.000701	7.65	6	16	0.0488	0.00982	50	CXADR,ICAM1,ITGA5,PVR,SELE,SELP	1525,3383,3678,5817,6401,6403	1
yellow	GO:0001936	regulation of endothelial cell proliferation	0.0261	0.000715	3.79	11	49	0.0894	0.0301	214	BMP2,BMP6,FGF2,GATA2,HIF1A,NR4A1,ITGB3,PDGFB,THBS1,VEGFC,NRP1	650,654,2247,2624,3091,3164,3690,5155,7057,7424,8829	1
yellow	GO:0043535	regulation of blood vessel endothelial cell migration	0.0275	0.00077	4.07	10	42	0.0813	0.0258	193	ANXA1,FGF2,GATA2,HIF1A,PDGFB,THBS1,VEGFC,NRP1,KLF4,MMRN2	301,2247,2624,3091,5155,7057,7424,8829,9314,79812	1
yellow	GO:0010634	positive regulation of epithelial cell migration	0.029	0.000859	3.69	11	50	0.0894	0.0307	212	ANXA1,FGF2,GATA2,HIF1A,ITGB3,PDGFB,PRKCE,THBS1,VEGFC,NRP1,ZC3H12A	301,2247,2624,3091,3690,5155,5581,7057,7424,8829,80149	1
yellow	GO:0061844	antimicrobial humoral immune response mediated by antimicrobial peptide	0.0324	0.00104	5.61	7	23	0.0569	0.0141	98	ELANE,LTF,PF4,PGC,PPBP,CXCL5,SEMG1	1991,4057,5196,5225,5473,6374,6406	1
yellow	GO:0019731	antibacterial humoral response	0.0346	0.00117	9.05	5	12	0.0407	0.00737	70	CTSG,ELANE,LTF,PGC,SEMG1	1511,1991,4057,5225,6406	1
yellow	GO:0050817	coagulation	0.0386	0.00138	2.61	17	104	0.138	0.0638	456	C1QBP,GATA1,GATA2,ITGA2B,ITGB3,SERPINB2,PDGFB,PF4,PLAT,PRKAR1B,PRKCE,PTPN11,SELP,SEMG1,THBD,THBS1,DOCK9	708,2623,2624,3674,3690,5055,5155,5196,5327,5575,5581,5781,6403,6406,7056,7057,23348	1
yellow	GO:0001935	endothelial cell proliferation	0.0389	0.00144	3.42	11	53	0.0894	0.0325	232	BMP2,BMP6,FGF2,GATA2,HIF1A,NR4A1,ITGB3,PDGFB,THBS1,VEGFC,NRP1	650,654,2247,2624,3091,3164,3690,5155,7057,7424,8829	1
yellow	GO:0060215	primitive hemopoiesis	0.0406	0.00159	37.4	3	4	0.0244	0.00246	8	GATA1,GATA2,TAL1	2623,2624,6886	1
yellow	GO:0060216	definitive hemopoiesis	0.0406	0.00159	37.4	3	4	0.0244	0.00246	23	GATA1,GATA2,TAL1	2623,2624,6886	1
yellow	GO:0061041	regulation of wound healing	0.0413	0.00164	3.61	10	46	0.0813	0.0282	185	ANXA1,FGF2,SERPINB2,PDGFB,PLAT,PRKCE,SELP,THBD,THBS1,TNFRSF12A	301,2247,5055,5155,5327,5581,6403,7056,7057,51330	1
yellow	GO:0002576	platelet degranulation	0.0439	0.00181	3.88	9	39	0.0732	0.0239	132	EGF,ITGA2B,ITGB3,PDGFB,PF4,PPBP,SELP,THBS1,VEGFC	1950,3674,3690,5155,5196,5473,6403,7057,7424	1
yellow	GO:0045652	regulation of megakaryocyte differentiation	0.0456	0.00197	5.88	6	19	0.0488	0.0117	98	GATA1,GATA2,ITGA2B,PF4,THBS1,NR4A3	2623,2624,3674,5196,7057,8013	1
yellow	GO:1904994	regulation of leukocyte adhesion to vascular endothelial cell	0.0456	0.00197	5.88	6	19	0.0488	0.0117	41	ELANE,ICAM1,IRAK1,SELE,SELP,KLF4	1991,3383,3654,6401,6403,9314	1
yellow	GO:0032496	response to lipopolysaccharide	0.0479	0.00224	2.25	21	147	0.171	0.0902	373	BMP6,CTSG,ELANE,HPGD,ICAM1,IRAK1,IRAK2,LTF,MPO,PF4,PPBP,PRKCE,CXCL5,CX3CL1,SELE,SELP,THBD,TNFRSF11A,IL24,ZC3H12A,TICAM1	654,1511,1991,3248,3383,3654,3656,4057,4353,5196,5473,5581,6374,6376,6401,6403,7056,8792,11009,80149,148022	1
yellow	GO:0002237	response to molecule of bacterial origin	0.048	0.00225	2.21	22	157	0.179	0.0964	412	BMP6,CTSG,ELANE,HPGD,ICAM1,IRAK1,IRAK2,IRF5,LTF,MPO,PF4,PPBP,PRKCE,CXCL5,CX3CL1,SELE,SELP,THBD,TNFRSF11A,IL24,ZC3H12A,TICAM1	654,1511,1991,3248,3383,3654,3656,3663,4057,4353,5196,5473,5581,6374,6376,6401,6403,7056,8792,11009,80149,148022	1
yellow	GO:1902895	positive regulation of pri-miRNA transcription by RNA polymerase II	0.0484	0.00231	4.71	7	26	0.0569	0.016	46	BMP2,FGF2,GATA2,HIF1A,PDGFB,FOSL1,KLF4	650,2247,2624,3091,5155,8061,9314	1
yellow	GO:0050679	positive regulation of epithelial cell proliferation	0.0486	0.00238	2.85	13	73	0.106	0.0448	236	AREG,BMP2,BMP6,FGF2,GATA2,HIF1A,NR4A1,ID1,ITGB3,PDGFB,VEGFC,NR4A3,NRP1	374,650,654,2247,2624,3091,3164,3397,3690,5155,7424,8013,8829	2

## Sheet: GO.MF
module	geneset_id	description	p.adj	p.val	odds.ratio	n_fg	n_bg	fg_freq	bg_freq	n_set	gene_names	entrez_ids	n_modules_sig
black	GO:0030020	extracellular matrix structural constituent conferring tensile strength	0.00917	0.000123	10.9	6	16	0.0667	0.00982	76	COL1A1,COL1A2,COL3A1,COL5A1,COL5A2,COL6A3	1277,1278,1281,1289,1290,1293	1
black	GO:0005201	extracellular matrix structural constituent	0.0144	0.000224	6.14	8	32	0.0889	0.0196	302	COL1A1,COL1A2,COL3A1,COL5A1,COL5A2,COL6A3,VCAN,FN1	1277,1278,1281,1289,1290,1293,1462,2335	1
black	GO:0086007	voltage-gated calcium channel activity involved in cardiac muscle cell action potential	0.0207	0.000627	52.6	3	4	0.0333	0.00246	7	CACNA1C,CACNA2D1,CACNA1G	775,781,8913	1
black	GO:0048407	platelet-derived growth factor binding	0.0264	0.000888	14.2	4	9	0.0444	0.00552	15	COL1A1,COL1A2,COL3A1,COL5A1	1277,1278,1281,1289	1
black	GO:0004022	alcohol dehydrogenase (NAD+) activity	0.033	0.00151	26.3	3	5	0.0333	0.00307	16	ADH1A,ADH1B,ADH1C	124,125,126	1
black	GO:0004024	alcohol dehydrogenase activity, zinc-dependent	0.033	0.00151	26.3	3	5	0.0333	0.00307	11	ADH1A,ADH1B,ADH1C	124,125,126	1
black	GO:0018455	alcohol dehydrogenase [NAD(P)+] activity	0.033	0.00151	26.3	3	5	0.0333	0.00307	17	ADH1A,ADH1B,ADH1C	124,125,126	1
black	GO:0004745	retinol dehydrogenase activity	0.0405	0.00289	17.6	3	6	0.0333	0.00368	23	ADH1A,ADH1B,ADH1C	124,125,126	1
black	GO:0005109	frizzled binding	0.0473	0.00424	7.88	4	13	0.0444	0.00798	56	ROR2,WNT3,FZD1,FZD7	4920,7473,8321,8324	1
black	GO:0002020	protease binding	0.0487	0.00448	3.97	7	39	0.0778	0.0239	151	COL1A1,COL1A2,COL3A1,FAP,FN1,LRP1,PTEN	1277,1278,1281,2191,2335,4035,5728	1
blue	GO:0019838	growth factor binding	0.004	2.88e-05	3.54	21	56	0.0843	0.0344	196	A2M,ACVR1B,DUSP1,EGFR,ERBB2,FGFR1,FGFR3,FGFR2,FGFR4,GHR,IL1R1,IL6ST,ITGAV,ITGB4,KDR,LTBP1,NGFR,PDGFA,SHC1,TGFB3,TGFBR1	2,91,1843,1956,2064,2260,2261,2263,2264,2690,3554,3572,3685,3691,3791,4052,4804,5154,6464,7043,7046	1
blue	GO:0045296	cadherin binding	0.00496	5.57e-05	3.97	17	42	0.0683	0.0258	348	CDH1,CDH3,CTNNB1,EGFR,EPHA2,FLNA,FLNB,ITGB1,JUP,KDR,KRT18,EPCAM,CD46,PPL,TWF1,PROM1,PKP3	999,1001,1499,1956,1969,2316,2317,3688,3728,3791,3875,4072,4179,5493,5756,8842,11187	1
blue	GO:0019199	transmembrane receptor protein kinase activity	0.0189	0.000417	3.94	13	32	0.0522	0.0196	169	ACVR1B,EGFR,EPHA2,ERBB2,FGFR1,FGFR3,FGFR2,FGFR4,KDR,LTBP1,MET,MST1R,TGFBR1	91,1956,1969,2064,2260,2261,2263,2264,3791,4052,4233,4486,7046	1
blue	GO:0005007	fibroblast growth factor-activated receptor activity	0.0199	0.000535	#NUM!	4	4	0.0161	0.00246	14	FGFR1,FGFR3,FGFR2,FGFR4	2260,2261,2263,2264	1
blue	GO:0005516	calmodulin binding	0.0368	0.00215	4.27	9	21	0.0361	0.0129	233	AKT1,EGFR,NGFR,NOS3,PPP3CA,RASGRF2,RRAD,PLCB1,SPA17	207,1956,4804,4846,5530,5924,6236,23236,53340	1
blue	GO:0004714	transmembrane receptor protein tyrosine kinase activity	0.042	0.00321	3.56	10	26	0.0402	0.016	123	EGFR,EPHA2,ERBB2,FGFR1,FGFR3,FGFR2,FGFR4,KDR,MET,MST1R	1956,1969,2064,2260,2261,2263,2264,3791,4233,4486	1
blue	GO:0031434	mitogen-activated protein kinase kinase binding	0.042	0.00353	#NUM!	3	3	0.012	0.00184	14	PIN1,RAF1,MAPK8IP1	5300,5894,9479	1
blue	GO:1990430	extracellular matrix protein binding	0.042	0.00353	#NUM!	3	3	0.012	0.00184	6	ITGAV,ITGB8,CLEC14A	3685,3696,161198	1
blue	GO:0098631	cell adhesion mediator activity	0.0445	0.00384	4.95	7	15	0.0281	0.00921	66	DSP,ITGB1,JUP,KRT18,EPCAM,PKP3,JAM3	1832,3688,3728,3875,4072,11187,83700	1
brown	GO:0046978	TAP1 binding	0.0144	0.000226	#NUM!	4	4	0.0199	0.00246	8	HLA-F,TAP1,TAP2,TAPBP	3134,6890,6891,6892	1
brown	GO:0042605	peptide antigen binding	0.0189	0.000423	6.52	8	17	0.0398	0.0104	36	HLA-B,HLA-DPB1,HLA-E,HLA-F,HLA-G,TAP1,TAPBP,CD209	3106,3115,3133,3134,3135,6890,6892,30835	1
brown	GO:0046977	TAP binding	0.0197	0.000465	18.1	5	7	0.0249	0.0043	12	HLA-B,HLA-F,TAP1,TAP2,TAPBP	3106,3134,6890,6891,6892	1
brown	GO:0003823	antigen binding	0.0199	0.000565	3.87	12	35	0.0597	0.0215	200	CD1B,CD1E,CD40,HLA-B,HLA-DPB1,HLA-E,HLA-F,HLA-G,TAP1,TAPBP,TGFB1,CD209	910,913,958,3106,3115,3133,3134,3135,6890,6892,7040,30835	2
brown	GO:0005164	tumor necrosis factor receptor binding	0.0303	0.00106	5.33	8	19	0.0398	0.0117	38	CD70,LTA,STAT1,TRAF2,TNFSF12,TNFSF10,FADD,TNFSF13B	970,4049,6772,7186,8742,8743,8772,10673	1
brown	GO:0042288	MHC class I protein binding	0.033	0.0016	7.28	6	12	0.0299	0.00737	25	HLA-E,TAP1,TAP2,TAPBP,LILRB2,LILRB1	3133,6890,6891,6892,10288,10859	1
brown	GO:0001730	2'-5'-oligoadenylate synthetase activity	0.033	0.00185	#NUM!	3	3	0.0149	0.00184	7	OAS1,OAS2,OAS3	4938,4939,4940	1
brown	GO:0015433	ATPase-coupled peptide antigen transmembrane transporter activity	0.033	0.00185	#NUM!	3	3	0.0149	0.00184	5	TAP1,TAP2,TAPBP	6890,6891,6892	1
brown	GO:0015440	ATPase-coupled peptide transmembrane transporter activity	0.033	0.00185	#NUM!	3	3	0.0149	0.00184	6	TAP1,TAP2,TAPBP	6890,6891,6892	1
brown	GO:0033220	ATPase-coupled amide-transporter activity	0.033	0.00185	#NUM!	3	3	0.0149	0.00184	8	TAP1,TAP2,TAPBP	6890,6891,6892	1
brown	GO:0046979	TAP2 binding	0.033	0.00185	#NUM!	3	3	0.0149	0.00184	4	HLA-F,TAP1,TAPBP	3134,6890,6892	1
brown	GO:0005525	GTP binding	0.0402	0.00263	3.89	9	26	0.0448	0.016	424	GBP1,GBP2,MX1,RAC3,GIMAP4,CGAS,GBP4,IRGM,GIMAP6	2633,2634,4599,5881,55303,115004,115361,345611,474344	1
brown	GO:0019001	guanyl nucleotide binding	0.0402	0.00263	3.89	9	26	0.0448	0.016	471	GBP1,GBP2,MX1,RAC3,GIMAP4,CGAS,GBP4,IRGM,GIMAP6	2633,2634,4599,5881,55303,115004,115361,345611,474344	1
brown	GO:0032550	purine ribonucleoside binding	0.0402	0.00263	3.89	9	26	0.0448	0.016	447	GBP1,GBP2,MX1,RAC3,GIMAP4,CGAS,GBP4,IRGM,GIMAP6	2633,2634,4599,5881,55303,115004,115361,345611,474344	1
brown	GO:0032561	guanyl ribonucleotide binding	0.0402	0.00263	3.89	9	26	0.0448	0.016	470	GBP1,GBP2,MX1,RAC3,GIMAP4,CGAS,GBP4,IRGM,GIMAP6	2633,2634,4599,5881,55303,115004,115361,345611,474344	1
brown	GO:0016779	nucleotidyltransferase activity	0.0402	0.00266	6.23	6	13	0.0299	0.00798	224	OAS1,OAS2,OAS3,POLD1,TERT,CGAS	4938,4939,4940,5424,7015,115004	1
brown	GO:0023029	MHC class Ib protein binding	0.0405	0.00276	14.4	4	6	0.0199	0.00368	9	TAP1,TAP2,LILRB2,LILRB1	6890,6891,10288,10859	1
brown	GO:0001883	purine nucleoside binding	0.042	0.00353	3.67	9	27	0.0448	0.0166	450	GBP1,GBP2,MX1,RAC3,GIMAP4,CGAS,GBP4,IRGM,GIMAP6	2633,2634,4599,5881,55303,115004,115361,345611,474344	1
brown	GO:0032549	ribonucleoside binding	0.042	0.00353	3.67	9	27	0.0448	0.0166	450	GBP1,GBP2,MX1,RAC3,GIMAP4,CGAS,GBP4,IRGM,GIMAP6	2633,2634,4599,5881,55303,115004,115361,345611,474344	1
brown	GO:0003725	double-stranded RNA binding	0.0472	0.00418	5.45	6	14	0.0299	0.00859	97	OAS1,OAS2,OAS3,OASL,DDX58,IFIH1	4938,4939,4940,8638,23586,64135	1
brown	GO:0001882	nucleoside binding	0.0494	0.00465	3.47	9	28	0.0448	0.0172	456	GBP1,GBP2,MX1,RAC3,GIMAP4,CGAS,GBP4,IRGM,GIMAP6	2633,2634,4599,5881,55303,115004,115361,345611,474344	1
cyan	GO:0030246	carbohydrate binding	0.00459	4.64e-05	9.41	7	53	0.219	0.0325	298	ALDOA,CD22,FBP1,G6PD,GPI,GUSB,OLR1	226,933,2203,2539,2821,2990,4973	1
cyan	GO:0038024	cargo receptor activity	0.0199	0.000582	13.2	4	21	0.125	0.0129	102	MSR1,OLR1,MARCO,CXCL16	4481,4973,8685,58191	1
cyan	GO:0048029	monosaccharide binding	0.0199	0.000582	13.2	4	21	0.125	0.0129	78	ALDOA,FBP1,G6PD,GPI	226,2203,2539,2821	1
cyan	GO:0005044	scavenger receptor activity	0.033	0.00172	16.3	3	13	0.0938	0.00798	52	MSR1,MARCO,CXCL16	4481,8685,58191	2
green	GO:0003735	structural constituent of ribosome	0.0237	0.000773	17.6	4	7	0.0339	0.0043	285	RPL7A,RPS6,RPS27A,RPL23	6130,6194,6233,9349	1
green	GO:0036002	pre-mRNA binding	0.033	0.00141	39.1	3	4	0.0254	0.00246	70	EP300,SRSF2,SOX9	2033,6427,6662	1
green	GO:0004129	cytochrome-c oxidase activity	0.042	0.00333	19.6	3	5	0.0254	0.00307	34	COX4I1,COX6A1,COX6B1	1327,1337,1340	1
green	GO:0015002	heme-copper terminal oxidase activity	0.042	0.00333	19.6	3	5	0.0254	0.00307	34	COX4I1,COX6A1,COX6B1	1327,1337,1340	1
green	GO:0016675	oxidoreductase activity, acting on a heme group of donors	0.042	0.00333	19.6	3	5	0.0254	0.00307	35	COX4I1,COX6A1,COX6B1	1327,1337,1340	1
green	GO:0016676	oxidoreductase activity, acting on a heme group of donors, oxygen as acceptor	0.042	0.00333	19.6	3	5	0.0254	0.00307	34	COX4I1,COX6A1,COX6B1	1327,1337,1340	1
green	GO:0047485	protein N-terminus binding	0.0494	0.00462	4.7	6	23	0.0508	0.0141	107	GTF2H3,MDM2,MEN1,MNAT1,TP53,TSC1	2967,4193,4221,4331,7157,7248	1
greenyellow	GO:0001851	complement component C3b binding	0.0173	0.000292	#NUM!	3	3	0.0275	0.00184	6	CR1,ITGAM,ITGB2	1378,3684,3689	1
greenyellow	GO:0038187	pattern recognition receptor activity	0.0189	0.000361	8.77	6	16	0.055	0.00982	30	TLR4,LY96,TLR7,TLR8,NOD2,CLEC7A	7099,23643,51284,51311,64127,64581	1
greenyellow	GO:0023026	MHC class II protein complex binding	0.033	0.00184	11.5	4	9	0.0367	0.00552	16	CD74,HLA-DMA,HLA-DMB,HLA-DOA	972,3108,3109,3111	1
greenyellow	GO:0033218	amide binding	0.042	0.00341	2.99	11	66	0.101	0.0405	477	C1QA,CD74,HLA-DPA1,HLA-DRB3,HLA-DRB5,ITGAM,ITGB2,PLA2G4A,TLR1,TLR4,NOD2	712,972,3113,3125,3127,3684,3689,5321,7096,7099,64127	1
lightcyan	GO:0005126	cytokine receptor binding	0.0199	0.000531	4.88	9	138	0.3	0.0847	405	IL1RAP,IL1RN,IL6,CXCL8,LIF,OSM,CCL20,CCL23,CLCF1	3556,3557,3569,3576,3976,5008,6364,6368,23529	1
lightcyan	GO:0005125	cytokine activity	0.0237	0.00076	5.06	8	115	0.267	0.0706	302	IL1RN,IL6,CXCL8,LIF,OSM,CCL20,CCL23,CLCF1	3557,3569,3576,3976,5008,6364,6368,23529	1
lightgreen	GO:0044389	ubiquitin-like protein ligase binding	0.0405	0.00284	5.11	6	87	0.214	0.0534	354	BRCA1,CCNB1,DAXX,UBE2C,UBE2T,TUBB	672,891,1616,11065,29089,203068	1
pink	GO:0004180	carboxypeptidase activity	0.033	0.00134	39.9	3	4	0.0259	0.00246	64	CPA3,FOLH1,FOLH1B	1359,2346,219595	1
pink	GO:0004181	metallocarboxypeptidase activity	0.033	0.00134	39.9	3	4	0.0259	0.00246	37	CPA3,FOLH1,FOLH1B	1359,2346,219595	1
pink	GO:0008235	metalloexopeptidase activity	0.033	0.00134	39.9	3	4	0.0259	0.00246	83	CPA3,FOLH1,FOLH1B	1359,2346,219595	1
pink	GO:0043121	neurotrophin binding	0.033	0.00134	39.9	3	4	0.0259	0.00246	13	NTRK1,NTRK2,FURIN	4914,4915,5045	1
purple	GO:0043548	phosphatidylinositol 3-kinase binding	0.04	0.00238	15.6	3	9	0.0566	0.00552	36	IGF1R,IRS1,PDGFRB	3480,3667,5159	1
red	GO:0005044	scavenger receptor activity	0.0486	0.00442	7.79	4	13	0.044	0.00798	52	CD36,DMBT1,CFI,COLEC12	948,1755,3426,81035	2
salmon	GO:0003823	antigen binding	0.0189	0.000359	7.81	6	35	0.128	0.0215	200	HLA-A,HLA-C,IGLL1,SLC7A5,LILRA1,LILRA3	3105,3107,3543,8140,11024,11026	2
salmon	GO:0050786	RAGE receptor binding	0.0189	0.000424	35.5	3	6	0.0638	0.00368	17	FPR1,S100A8,S100A9	2357,6279,6280	1
salmon	GO:0035325	Toll-like receptor binding	0.042	0.00316	13.3	3	11	0.0638	0.00675	14	S100A8,S100A9,TLR2	6279,6280,7097	1
turquoise	GO:0016493	C-C chemokine receptor activity	0.000837	1.88e-06	17.9	10	13	0.038	0.00798	31	CXCR5,CCR4,CCR5,CCR7,XCR1,CXCR3,CXCR4,CXCR6,CCR9,CCR2	643,1233,1234,1236,2829,2833,7852,10663,10803,729230	1
turquoise	GO:0019957	C-C chemokine binding	0.000837	1.88e-06	17.9	10	13	0.038	0.00798	33	CXCR5,CCR4,CCR5,CCR7,XCR1,CXCR3,CXCR4,CXCR6,CCR9,CCR2	643,1233,1234,1236,2829,2833,7852,10663,10803,729230	1
turquoise	GO:0001637	G protein-coupled chemoattractant receptor activity	0.00126	5.65e-06	13.4	10	14	0.038	0.00859	57	CXCR5,CCR4,CCR5,CCR7,XCR1,CXCR3,CXCR4,CXCR6,CCR9,CCR2	643,1233,1234,1236,2829,2833,7852,10663,10803,729230	1
turquoise	GO:0004950	chemokine receptor activity	0.00126	5.65e-06	13.4	10	14	0.038	0.00859	57	CXCR5,CCR4,CCR5,CCR7,XCR1,CXCR3,CXCR4,CXCR6,CCR9,CCR2	643,1233,1234,1236,2829,2833,7852,10663,10803,729230	1
turquoise	GO:0001653	peptide receptor activity	0.004	3.59e-05	7.4	11	19	0.0418	0.0117	250	CXCR5,CCR4,CCR5,CCR7,XCR1,CXCR3,TSHR,CXCR4,CXCR6,CCR9,CCR2	643,1233,1234,1236,2829,2833,7253,7852,10663,10803,729230	1
turquoise	GO:0008528	G protein-coupled peptide receptor activity	0.004	3.59e-05	7.4	11	19	0.0418	0.0117	241	CXCR5,CCR4,CCR5,CCR7,XCR1,CXCR3,TSHR,CXCR4,CXCR6,CCR9,CCR2	643,1233,1234,1236,2829,2833,7253,7852,10663,10803,729230	1
turquoise	GO:0019956	chemokine binding	0.00917	0.000123	5.91	11	21	0.0418	0.0129	51	CXCR5,CCR4,CCR5,CCR7,XCR1,CXCR3,ITGA4,CXCR4,CXCR6,CCR9,CCR2	643,1233,1234,1236,2829,2833,3676,7852,10663,10803,729230	1
turquoise	GO:0042287	MHC protein binding	0.0368	0.00211	4.36	9	20	0.0342	0.0123	55	CD8A,CD8B,COL2A1,KIR3DL2,KLRD1,LAG3,KLRK1,CD244,KLRC4-KLRK1	925,926,1280,3812,3824,3902,22914,51744,100528032	1
turquoise	GO:0016494	C-X-C chemokine receptor activity	0.0405	0.00291	21	4	5	0.0152	0.00307	9	CXCR5,CXCR3,CXCR4,CXCR6	643,2833,7852,10663	1
turquoise	GO:0023024	MHC class I protein complex binding	0.0405	0.00291	21	4	5	0.0152	0.00307	6	CD8A,KLRC2,KLRD1,CD160	925,3822,3824,11126	1
turquoise	GO:0003697	single-stranded DNA binding	0.0472	0.00414	4.25	8	18	0.0304	0.011	150	BLM,BRCA2,MCM2,MCM4,MSH2,PMS2,RAD51,FUBP1	641,675,4171,4173,4436,5395,5888,8880	1
yellow	GO:0070051	fibrinogen binding	0.004	3.11e-05	#NUM!	4	4	0.0325	0.00246	5	CDH5,ITGA2B,ITGB3,THBS1	1003,3674,3690,7057	1
yellow	GO:0005539	glycosaminoglycan binding	0.033	0.00144	3.42	11	53	0.0894	0.0325	260	C1QBP,CTSG,ELANE,ENG,FGF2,LTF,MPO,PF4,SELP,THBS1,NRP1	708,1511,1991,2022,2247,4057,4353,5196,6403,7057,8829	1
yellow	GO:0043184	vascular endothelial growth factor receptor 2 binding	0.033	0.00159	37.4	3	4	0.0244	0.00246	11	CDH5,ITGA5,ITGB3	1003,3678,3690	1
yellow	GO:0005172	vascular endothelial growth factor receptor binding	0.033	0.00171	12.6	4	8	0.0325	0.00491	19	CDH5,ITGA5,ITGB3,VEGFC	1003,3678,3690,7424	1
yellow	GO:0008201	heparin binding	0.0402	0.00263	3.63	9	41	0.0732	0.0252	181	CTSG,ELANE,FGF2,LTF,MPO,PF4,SELP,THBS1,NRP1	1511,1991,2247,4057,4353,5196,6403,7057,8829	1
yellow	GO:1901681	sulfur compound binding	0.0436	0.00372	3.16	10	51	0.0813	0.0313	285	CTSG,ELANE,FGF2,LTF,MPO,PF4,SELP,THBS1,NRP1,FGF20	1511,1991,2247,4057,4353,5196,6403,7057,8829,26281	1

## Sheet: GO.CC
module	geneset_id	description	p.adj	p.val	odds.ratio	n_fg	n_bg	fg_freq	bg_freq	n_set	gene_names	entrez_ids	n_modules_sig
black	GO:0005583	fibrillar collagen trimer	0.00267	4.88e-05	22.4	5	9	0.0556	0.00552	24	COL1A1,COL1A2,COL3A1,COL5A1,COL5A2	1277,1278,1281,1289,1290	1
black	GO:0098643	banded collagen fibril	0.00267	4.88e-05	22.4	5	9	0.0556	0.00552	24	COL1A1,COL1A2,COL3A1,COL5A1,COL5A2	1277,1278,1281,1289,1290	1
black	GO:0098644	complex of collagen trimers	0.00852	0.000268	12.8	5	12	0.0556	0.00737	36	COL1A1,COL1A2,COL3A1,COL5A1,COL5A2	1277,1278,1281,1289,1290	1
black	GO:0097542	ciliary tip	0.0141	0.000627	52.6	3	4	0.0333	0.00246	48	GLI1,GLI3,SMO	2735,2737,6608	1
black	GO:0005581	collagen trimer	0.0229	0.00182	5.7	6	25	0.0667	0.0153	108	COL1A1,COL1A2,COL3A1,COL5A1,COL5A2,COL6A3	1277,1278,1281,1289,1290,1293	2
black	GO:0005788	endoplasmic reticulum lumen	0.0284	0.00282	3.52	9	56	0.1	0.0344	332	COL1A1,COL1A2,COL3A1,COL5A1,COL5A2,COL6A3,VCAN,FN1,WNT3	1277,1278,1281,1289,1290,1293,1462,2335,7473	1
blue	GO:0009925	basal plasma membrane	0.00389	8.55e-05	8.57	9	15	0.0361	0.00921	52	AQP5,DST,CD34,EGFR,ERBB2,ITGA9,TACSTD2,MET,MST1R	362,667,947,1956,2064,3680,4070,4233,4486	1
blue	GO:0098858	actin-based cell projection	0.00852	0.000286	4.16	13	31	0.0522	0.019	268	ACTA2,ANGPT1,APP,AQP5,CTNNB1,ITGA3,ITGAV,ITGB1,KITLG,PDGFA,TWF1,PROM1,JAM3	59,284,351,362,1499,3675,3685,3688,4254,5154,5756,8842,83700	1
blue	GO:0005834	heterotrimeric G-protein complex	0.0104	0.000423	28.2	5	6	0.0201	0.00368	41	GNA11,GNAQ,GNAS,GNG7,GNG12	2767,2776,2778,2788,55970	1
blue	GO:0030057	desmosome	0.0104	0.000423	28.2	5	6	0.0201	0.00368	30	DSP,JUP,PPL,PKP3,JAM3	1832,3728,5493,11187,83700	1
blue	GO:1905360	GTPase complex	0.0104	0.000423	28.2	5	6	0.0201	0.00368	41	GNA11,GNAQ,GNAS,GNG7,GNG12	2767,2776,2778,2788,55970	1
blue	GO:0043256	laminin complex	0.0124	0.000535	#NUM!	4	4	0.0161	0.00246	22	LAMA3,LAMA5,LAMB3,LAMC2	3909,3911,3914,3918	1
blue	GO:0045177	apical part of cell	0.0145	0.000704	2.77	19	59	0.0763	0.0362	493	APP,AQP5,C5AR1,CACNB3,CD9,CD34,CTNNB1,EGFR,ERBB2,GNAS,EPCAM,CEACAM6,PTCH1,SLC16A2,FZD6,PROM1,DUOX1,ACE2,OTOA	351,362,728,784,928,947,1499,1956,2064,2778,4072,4680,5727,6567,8323,8842,53905,59272,146183	1
blue	GO:0043292	contractile fiber	0.0145	0.000782	4.2	11	26	0.0442	0.016	325	ACTA2,DST,CACNA1D,CTNNB1,FLNA,FLNB,JUP,KRT19,PPP3CA,TWF1,TPM1	59,667,776,1499,2316,2317,3728,3880,5530,5756,7168	1
blue	GO:0016323	basolateral plasma membrane	0.0145	0.000815	3.36	14	38	0.0562	0.0233	284	AQP5,DST,C5AR1,CD34,CTNNB1,DSP,EGFR,ERBB2,ITGA3,ITGA9,TACSTD2,EPCAM,MET,MST1R	362,667,728,947,1499,1832,1956,2064,3675,3680,4070,4072,4233,4486	1
blue	GO:0005938	cell cortex	0.0145	0.000835	3.56	13	34	0.0522	0.0209	355	AKT2,RHOB,DST,CAPN2,CDH1,CTNNB1,FGFR2,FLNA,FLNB,KRT19,LAMC2,SPINK5,MLPH	208,388,667,824,999,1499,2263,2316,2317,3880,3918,11005,79083	1
blue	GO:0030016	myofibril	0.0158	0.00106	4.39	10	23	0.0402	0.0141	306	DST,CACNA1D,CTNNB1,FLNA,FLNB,JUP,KRT19,PPP3CA,TWF1,TPM1	667,776,1499,2316,2317,3728,3880,5530,5756,7168	1
blue	GO:0045178	basal part of cell	0.0193	0.00141	4.66	9	20	0.0361	0.0123	74	AQP5,DST,CD34,EGFR,ERBB2,ITGA9,TACSTD2,MET,MST1R	362,667,947,1956,2064,3680,4070,4233,4486	1
blue	GO:0030018	Z disc	0.0229	0.00185	5.05	8	17	0.0321	0.0104	145	DST,CACNA1D,CTNNB1,FLNA,FLNB,JUP,KRT19,PPP3CA	667,776,1499,2316,2317,3728,3880,5530	1
blue	GO:0016324	apical plasma membrane	0.0252	0.00226	2.79	15	46	0.0602	0.0282	410	AQP5,CACNB3,CD9,CD34,EGFR,ERBB2,GNAS,EPCAM,CEACAM6,SLC16A2,FZD6,PROM1,DUOX1,ACE2,OTOA	362,784,928,947,1956,2064,2778,4072,4680,6567,8323,8842,53905,59272,146183	1
blue	GO:0043296	apical junction complex	0.0285	0.0029	4.54	8	18	0.0321	0.011	188	CCND1,CDH1,CDK4,CTNNB1,JUP,EPCAM,TGFBR1,JAM3	595,999,1019,1499,3728,4072,7046,83700	1
blue	GO:0030017	sarcomere	0.0296	0.00316	3.94	9	22	0.0361	0.0135	266	DST,CACNA1D,CTNNB1,FLNA,FLNB,JUP,KRT19,PPP3CA,TPM1	667,776,1499,2316,2317,3728,3880,5530,7168	1
blue	GO:0005610	laminin-5 complex	0.0326	0.00353	#NUM!	3	3	0.012	0.00184	3	LAMA3,LAMA5,LAMB3	3909,3911,3914	1
blue	GO:0070160	tight junction	0.0338	0.00384	4.95	7	15	0.0281	0.00921	171	CCND1,CDK4,CTNNB1,EPHA2,EPCAM,TGFBR1,JAM3	595,1019,1499,1969,4072,7046,83700	1
blue	GO:0005925	focal adhesion	0.0338	0.00398	2.06	24	92	0.0964	0.0565	496	ALCAM,RHOB,DST,CAPN2,CD9,CD59,CTNNB1,DAB2,EGFR,EPHA2,FGFR3,FLNA,FLNB,GRB7,ITGA3,ITGAV,ITGB1,ITGB4,ITGB8,JUP,MCAM,CD46,PRKAR2A,TWF1	214,388,667,824,928,966,1499,1601,1956,1969,2261,2316,2317,2886,3675,3685,3688,3691,3696,3728,4162,4179,5576,5756	2
blue	GO:0031674	I band	0.0358	0.00436	4.13	8	19	0.0321	0.0117	162	DST,CACNA1D,CTNNB1,FLNA,FLNB,JUP,KRT19,PPP3CA	667,776,1499,2316,2317,3728,3880,5530	1
blue	GO:0005923	bicellular tight junction	0.037	0.00494	5.64	6	12	0.0241	0.00737	156	CCND1,CDK4,CTNNB1,EPCAM,TGFBR1,JAM3	595,1019,1499,4072,7046,83700	1
blue	GO:0030175	filopodium	0.0418	0.00596	4.4	7	16	0.0281	0.00982	115	ACTA2,APP,ITGA3,ITGAV,ITGB1,KITLG,TWF1	59,351,3675,3685,3688,4254,5756	1
brown	GO:0030176	integral component of endoplasmic reticulum membrane	0.0153	0.00096	4.73	9	23	0.0448	0.0141	222	B2M,HLA-B,HLA-DPB1,HLA-E,HLA-F,HLA-G,TAP1,TAP2,TAPBP	567,3106,3115,3133,3134,3135,6890,6891,6892	1
brown	GO:0030670	phagocytic vesicle membrane	0.0153	0.00096	4.73	9	23	0.0448	0.0141	78	B2M,HLA-B,HLA-E,HLA-F,HLA-G,TAP1,TAP2,TAPBP,IRGM	567,3106,3133,3134,3135,6890,6891,6892,345611	1
brown	GO:0031227	intrinsic component of endoplasmic reticulum membrane	0.0153	0.00096	4.73	9	23	0.0448	0.0141	235	B2M,HLA-B,HLA-DPB1,HLA-E,HLA-F,HLA-G,TAP1,TAP2,TAPBP	567,3106,3115,3133,3134,3135,6890,6891,6892	1
brown	GO:0042824	MHC class I peptide loading complex	0.0158	0.00102	28.8	4	5	0.0199	0.00307	12	B2M,TAP1,TAP2,TAPBP	567,6890,6891,6892	1
brown	GO:0042612	MHC class I protein complex	0.0161	0.00112	12.1	5	8	0.0249	0.00491	10	B2M,HLA-B,HLA-E,HLA-F,HLA-G	567,3106,3133,3134,3135	1
brown	GO:1990111	spermatoproteasome complex	0.0229	0.00185	#NUM!	3	3	0.0149	0.00184	6	PSMB8,PSMB9,PSMB10	5696,5698,5699	1
brown	GO:0031901	early endosome membrane	0.0271	0.00263	3.89	9	26	0.0448	0.016	175	B2M,FCGR1A,HLA-B,HLA-E,HLA-F,HLA-G,CD274,DTX3L,TICAM2	567,2209,3106,3133,3134,3135,29126,151636,353376	1
brown	GO:0055038	recycling endosome membrane	0.0271	0.00266	6.23	6	13	0.0299	0.00798	98	B2M,HLA-B,HLA-E,HLA-F,HLA-G,CD274	567,3106,3133,3134,3135,29126	1
brown	GO:0031301	integral component of organelle membrane	0.0327	0.00362	3.34	10	32	0.0498	0.0196	494	B2M,HLA-B,HLA-DPB1,HLA-E,HLA-F,HLA-G,MFNG,TAP1,TAP2,TAPBP	567,3106,3115,3133,3134,3135,4242,6890,6891,6892	1
green	GO:0022626	cytosolic ribosome	0.0145	0.000773	17.6	4	7	0.0339	0.0043	247	RPL7A,RPS6,RPS27A,RPL23	6130,6194,6233,9349	1
green	GO:0044391	ribosomal subunit	0.0145	0.000773	17.6	4	7	0.0339	0.0043	395	RPL7A,RPS6,RPS27A,RPL23	6130,6194,6233,9349	1
green	GO:0098803	respiratory chain complex	0.0145	0.00081	5.88	7	23	0.0593	0.0141	193	COX4I1,COX6A1,COX6B1,NDUFA1,NDUFA2,NDUFB4,NDUFB10	1327,1337,1340,4694,4695,4710,4716	2
green	GO:0070469	respirasome	0.0158	0.00108	5.53	7	24	0.0593	0.0147	214	COX4I1,COX6A1,COX6B1,NDUFA1,NDUFA2,NDUFB4,NDUFB10	1327,1337,1340,4694,4695,4710,4716	2
green	GO:0045277	respiratory chain complex IV	0.0193	0.00141	39.1	3	4	0.0254	0.00246	27	COX4I1,COX6A1,COX6B1	1327,1337,1340	1
green	GO:0005746	mitochondrial respirasome	0.0327	0.00363	5	6	22	0.0508	0.0135	199	COX4I1,COX6A1,NDUFA1,NDUFA2,NDUFB4,NDUFB10	1327,1337,4694,4695,4710,4716	2
green	GO:0016591	RNA polymerase II, holoenzyme	0.0415	0.0058	7.52	4	11	0.0339	0.00675	134	GTF2H3,MNAT1,POLR2A,TP53	2967,4331,5430,7157	1
green	GO:0098800	inner mitochondrial membrane protein complex	0.0415	0.0058	4.44	6	24	0.0508	0.0147	299	COX4I1,COX6A1,NDUFA1,NDUFA2,NDUFB4,NDUFB10	1327,1337,4694,4695,4710,4716	2
green	GO:0070069	cytochrome complex	0.0439	0.00631	13.1	3	6	0.0254	0.00368	44	COX4I1,COX6A1,COX6B1	1327,1337,1340	1
greenyellow	GO:0005765	lysosomal membrane	7.96e-05	5.2e-07	6.38	15	52	0.138	0.0319	479	CD74,HLA-DMA,HLA-DMB,HLA-DOA,HLA-DPA1,HLA-DRB3,HLA-DRB4,HLA-DRB5,IGF2R,PSEN1,PSEN2,RAB7A,TLR7,TLR8,NFAM1	972,3108,3109,3111,3113,3125,3126,3127,3482,5663,5664,7879,51284,51311,150372	1
greenyellow	GO:0098852	lytic vacuole membrane	7.96e-05	5.2e-07	6.38	15	52	0.138	0.0319	479	CD74,HLA-DMA,HLA-DMB,HLA-DOA,HLA-DPA1,HLA-DRB3,HLA-DRB4,HLA-DRB5,IGF2R,PSEN1,PSEN2,RAB7A,TLR7,TLR8,NFAM1	972,3108,3109,3111,3113,3125,3126,3127,3482,5663,5664,7879,51284,51311,150372	1
greenyellow	GO:0042613	MHC class II protein complex	8.55e-05	6.71e-07	19.9	8	14	0.0734	0.00859	19	CD74,HLA-DMA,HLA-DMB,HLA-DOA,HLA-DPA1,HLA-DRB3,HLA-DRB4,HLA-DRB5	972,3108,3109,3111,3113,3125,3126,3127	1
greenyellow	GO:0070820	tertiary granule	0.00198	2.5e-05	5.4	12	46	0.11	0.0282	167	CD33,CHIT1,CR1,CTSS,CYBB,FCER1G,IDH1,ITGAM,ITGB2,LAIR1,LYZ,CD300A	945,1118,1378,1520,1536,2207,3417,3684,3689,3903,4069,11314	1
greenyellow	GO:0042611	MHC protein complex	0.00267	4.53e-05	8.5	8	22	0.0734	0.0135	30	CD74,HLA-DMA,HLA-DMB,HLA-DOA,HLA-DPA1,HLA-DRB3,HLA-DRB4,HLA-DRB5	972,3108,3109,3111,3113,3125,3126,3127	1
greenyellow	GO:0030139	endocytic vesicle	0.00267	4.68e-05	3.85	16	81	0.147	0.0497	368	CD74,CTSS,CYBB,HLA-DPA1,HLA-DRB3,HLA-DRB4,HLA-DRB5,IGF2R,NCF4,SYK,TLR1,UBC,RAB7A,CD207,TLR7,NOD2	972,1520,1536,3113,3125,3126,3127,3482,4689,6850,7096,7316,7879,50489,51284,64127	1
greenyellow	GO:0032588	trans-Golgi network membrane	0.00389	9.14e-05	12.5	6	13	0.055	0.00798	103	CD74,HLA-DPA1,HLA-DRB3,HLA-DRB4,HLA-DRB5,IGF2R	972,3113,3125,3126,3127,3482	1
greenyellow	GO:0030665	clathrin-coated vesicle membrane	0.00888	0.000313	5.93	8	28	0.0734	0.0172	138	CD4,CD74,HLA-DPA1,HLA-DRB3,HLA-DRB4,HLA-DRB5,IGF2R,CD207	920,972,3113,3125,3126,3127,3482,50489	1
greenyellow	GO:0005770	late endosome	0.00959	0.000351	4.54	10	43	0.0917	0.0264	362	CD74,CTSS,HLA-DMA,HLA-DMB,HLA-DRB3,HLA-DRB4,HLA-DRB5,IGF2R,SIGLEC1,RAB7A	972,1520,3108,3109,3125,3126,3127,3482,6614,7879	1
greenyellow	GO:0070821	tertiary granule membrane	0.0119	0.000497	6.44	7	23	0.0642	0.0141	75	CD33,CYBB,FCER1G,ITGAM,ITGB2,LAIR1,CD300A	945,1536,2207,3684,3689,3903,11314	1
greenyellow	GO:0030669	clathrin-coated endocytic vesicle membrane	0.0145	0.000749	7.3	6	18	0.055	0.011	49	CD74,HLA-DPA1,HLA-DRB3,HLA-DRB4,HLA-DRB5,CD207	972,3113,3125,3126,3127,50489	1
greenyellow	GO:0031902	late endosome membrane	0.0158	0.00104	6.74	6	19	0.055	0.0117	154	HLA-DMA,HLA-DMB,HLA-DRB3,HLA-DRB4,HLA-DRB5,RAB7A	3108,3109,3125,3126,3127,7879	1
greenyellow	GO:0005802	trans-Golgi network	0.0229	0.00185	5.83	6	21	0.055	0.0129	301	CD74,HLA-DPA1,HLA-DRB3,HLA-DRB4,HLA-DRB5,IGF2R	972,3113,3125,3126,3127,3482	1
greenyellow	GO:0030136	clathrin-coated vesicle	0.0232	0.00194	4.21	8	36	0.0734	0.0221	256	CD4,CD74,HLA-DPA1,HLA-DRB3,HLA-DRB4,HLA-DRB5,IGF2R,CD207	920,972,3113,3125,3126,3127,3482,50489	1
greenyellow	GO:0030662	coated vesicle membrane	0.0252	0.00234	4.07	8	37	0.0734	0.0227	243	CD4,CD74,HLA-DPA1,HLA-DRB3,HLA-DRB4,HLA-DRB5,IGF2R,CD207	920,972,3113,3125,3126,3127,3482,50489	1
greenyellow	GO:0045335	phagocytic vesicle	0.0252	0.00234	4.07	8	37	0.0734	0.0227	167	CTSS,CYBB,NCF4,SYK,TLR1,RAB7A,TLR7,NOD2	1520,1536,4689,6850,7096,7879,51284,64127	1
greenyellow	GO:0045334	clathrin-coated endocytic vesicle	0.0296	0.00309	5.14	6	23	0.055	0.0141	77	CD74,HLA-DPA1,HLA-DRB3,HLA-DRB4,HLA-DRB5,CD207	972,3113,3125,3126,3127,50489	2
greenyellow	GO:0030666	endocytic vesicle membrane	0.0296	0.0031	3.23	10	56	0.0917	0.0344	175	CD74,CYBB,HLA-DPA1,HLA-DRB3,HLA-DRB4,HLA-DRB5,TLR1,UBC,RAB7A,CD207	972,1536,3113,3125,3126,3127,7096,7316,7879,50489	1
greenyellow	GO:0030667	secretory granule membrane	0.0296	0.00318	2.86	12	75	0.11	0.046	328	CD33,CR1,CYBB,FCER1G,IGF2R,ITGAM,ITGB2,LAIR1,PSEN1,RAB7A,CD300A,NFAM1	945,1378,1536,2207,3482,3684,3689,3903,5663,7879,11314,150372	1
greenyellow	GO:0071556	integral component of lumenal side of endoplasmic reticulum membrane	0.0338	0.00396	6.03	5	17	0.0459	0.0104	34	CD74,HLA-DPA1,HLA-DRB3,HLA-DRB4,HLA-DRB5	972,3113,3125,3126,3127	1
greenyellow	GO:0098553	lumenal side of endoplasmic reticulum membrane	0.0338	0.00396	6.03	5	17	0.0459	0.0104	34	CD74,HLA-DPA1,HLA-DRB3,HLA-DRB4,HLA-DRB5	972,3113,3125,3126,3127	1
greenyellow	GO:0098576	lumenal side of membrane	0.0338	0.00396	6.03	5	17	0.0459	0.0104	41	CD74,HLA-DPA1,HLA-DRB3,HLA-DRB4,HLA-DRB5	972,3113,3125,3126,3127	1
greenyellow	GO:0005798	Golgi-associated vesicle	0.037	0.00485	4.59	6	25	0.055	0.0153	246	CD74,HLA-DPA1,HLA-DRB3,HLA-DRB4,HLA-DRB5,IGF2R	972,3113,3125,3126,3127,3482	1
greenyellow	GO:0031984	organelle subcompartment	0.037	0.00485	4.59	6	25	0.055	0.0153	482	CD74,HLA-DPA1,HLA-DRB3,HLA-DRB4,HLA-DRB5,IGF2R	972,3113,3125,3126,3127,3482	1
greenyellow	GO:0098791	Golgi apparatus subcompartment	0.037	0.00485	4.59	6	25	0.055	0.0153	451	CD74,HLA-DPA1,HLA-DRB3,HLA-DRB4,HLA-DRB5,IGF2R	972,3113,3125,3126,3127,3482	1
greenyellow	GO:0036019	endolysosome	0.037	0.00503	14.3	3	6	0.0275	0.00368	21	CTSS,TLR7,TLR8	1520,51284,51311	1
greenyellow	GO:0099056	integral component of presynaptic membrane	0.037	0.00503	14.3	3	6	0.0275	0.00368	75	ADORA2A,PSEN1,PSEN2	135,5663,5664	1
greenyellow	GO:0042581	specific granule	0.0417	0.00589	3.79	7	34	0.0642	0.0209	166	CD33,CHIT1,CYBB,ITGAM,ITGB2,LAIR1,LYZ	945,1118,1536,3684,3689,3903,4069	1
grey60	GO:0030658	transport vesicle membrane	0.0477	0.00723	8.99	3	24	0.107	0.0147	273	HLA-DQA1,HLA-DQB1,LAMP1	3117,3119,3916	1
lightgreen	GO:0000152	nuclear ubiquitin ligase complex	0.00389	8.8e-05	62.7	3	6	0.107	0.00368	66	BRCA1,CDC20,UBE2C	672,991,11065	1
lightgreen	GO:0000793	condensed chromosome	0.00555	0.000151	12.6	5	32	0.179	0.0196	298	BIRC5,BRCA1,CCNB1,H2AX,TOP2A	332,672,891,3014,7153	2
lightgreen	GO:0000786	nucleosome	0.00555	0.000152	47.2	3	7	0.107	0.0043	126	H2AX,H3-3A,H3C2	3014,3020,8358	1
lightgreen	GO:0044815	DNA packaging complex	0.00555	0.000152	47.2	3	7	0.107	0.0043	140	H2AX,H3-3A,H3C2	3014,3020,8358	1
lightgreen	GO:0030496	midbody	0.00631	0.000181	18.7	4	18	0.143	0.011	207	BIRC5,CDK1,PRC1,CEP55	332,983,9055,55165	1
lightgreen	GO:0005876	spindle microtubule	0.00801	0.000241	37.8	3	8	0.107	0.00491	81	BIRC5,CDK1,PRC1	332,983,9055	1
lightgreen	GO:0005819	spindle	0.0145	0.000706	8.68	5	44	0.179	0.027	465	BIRC5,CCNB1,CDK1,CDC20,PRC1	332,891,983,991,9055	1
lightgreen	GO:0000781	chromosome, telomeric region	0.0229	0.00181	9.32	4	32	0.143	0.0196	226	CDK1,H2AX,H3-3A,PCNA	983,3014,3020,5111	1
lightgreen	GO:0000307	cyclin-dependent protein kinase holoenzyme complex	0.0252	0.00219	14.6	3	16	0.107	0.00982	65	CCNB1,CDK1,PCNA	891,983,5111	1
lightgreen	GO:0032993	protein-DNA complex	0.0252	0.00227	8.69	4	34	0.143	0.0209	261	H2AX,H3-3A,PCNA,H3C2	3014,3020,5111,8358	1
lightgreen	GO:0000794	condensed nuclear chromosome	0.0355	0.00427	11.1	3	20	0.107	0.0123	132	BRCA1,CCNB1,H2AX	672,891,3014	1
lightgreen	GO:0000151	ubiquitin ligase complex	0.037	0.00492	10.5	3	21	0.107	0.0129	411	BRCA1,CDC20,UBE2C	672,991,11065	1
lightgreen	GO:0000922	spindle pole	0.037	0.00492	10.5	3	21	0.107	0.0129	193	CCNB1,CDC20,PRC1	891,991,9055	1
lightyellow	GO:0035770	ribonucleoprotein granule	0.0252	0.00224	14.4	3	25	0.167	0.0153	307	MBNL1,CNOT2,ROCK1	4154,4848,6093	1
lightyellow	GO:0036464	cytoplasmic ribonucleoprotein granule	0.0252	0.00224	14.4	3	25	0.167	0.0153	295	MBNL1,CNOT2,ROCK1	4154,4848,6093	1
pink	GO:0101002	ficolin-1-rich granule	0.0444	0.00661	4.28	6	25	0.0517	0.0153	124	HSPA1A,HSPA6,KRT1,PSMB7,TNFAIP6,PGM2	3303,3310,3848,5695,7130,55276	1
pink	GO:1904813	ficolin-1-rich granule lumen	0.0444	0.00661	4.28	6	25	0.0517	0.0153	124	HSPA1A,HSPA6,KRT1,PSMB7,TNFAIP6,PGM2	3303,3310,3848,5695,7130,55276	1
pink	GO:0043679	axon terminus	0.0493	0.00773	6.7	4	12	0.0345	0.00737	143	ELK1,NOS1,NTRK2,PNOC	2002,4842,4915,5368	1
purple	GO:1990204	oxidoreductase complex	0.0167	0.00118	7.69	5	26	0.0943	0.016	228	NDUFB7,SDHA,NOX1,NDUFA13,NDUFB11	4713,6389,27035,51079,54539	1
purple	GO:0016234	inclusion body	0.0359	0.00446	11.7	3	11	0.0566	0.00675	84	CLU,PSMC4,KEAP1	1191,5704,9817	1
purple	GO:0005746	mitochondrial respirasome	0.037	0.00473	7.04	4	22	0.0755	0.0135	199	NDUFB7,SDHA,NDUFA13,NDUFB11	4713,6389,51079,54539	2
purple	GO:0098803	respiratory chain complex	0.0407	0.00559	6.67	4	23	0.0755	0.0141	193	NDUFB7,SDHA,NDUFA13,NDUFB11	4713,6389,51079,54539	2
purple	GO:0070469	respirasome	0.0444	0.00655	6.33	4	24	0.0755	0.0147	214	NDUFB7,SDHA,NDUFA13,NDUFB11	4713,6389,51079,54539	2
purple	GO:0098800	inner mitochondrial membrane protein complex	0.0444	0.00655	6.33	4	24	0.0755	0.0147	299	NDUFB7,SDHA,NDUFA13,NDUFB11	4713,6389,51079,54539	2
red	GO:0042599	lamellar body	2.71e-05	4.45e-08	63.4	7	9	0.0769	0.00552	21	ABCA3,CTSH,SFTPB,SFTPC,NAPSA,LAMP3,SFTPA1	21,1512,6439,6440,9476,27074,653509	1
red	GO:0097208	alveolar lamellar body	4.42e-05	1.73e-07	107	6	7	0.0659	0.0043	8	ABCA3,CTSH,SFTPB,SFTPC,NAPSA,LAMP3	21,1512,6439,6440,9476,27074	1
red	GO:0031906	late endosome lumen	0.000874	9.14e-06	#NUM!	4	4	0.044	0.00246	9	CTSH,SFTPB,SFTPC,NAPSA	1512,6439,6440,9476	1
red	GO:0097486	multivesicular body lumen	0.000874	9.14e-06	#NUM!	4	4	0.044	0.00246	7	CTSH,SFTPB,SFTPC,NAPSA	1512,6439,6440,9476	1
red	GO:0005771	multivesicular body	0.00389	8.59e-05	11.9	6	15	0.0659	0.00921	67	CTSH,SFTPB,SFTPC,SFTPD,NAPSA,SFTPA1	1512,6439,6440,6441,9476,653509	1
red	GO:0005581	collagen trimer	0.0232	0.00193	5.63	6	25	0.0659	0.0153	108	COL4A3,FCN1,SFTPD,COLEC12,COL6A6,SFTPA1	1285,2219,6441,81035,131873,653509	2
red	GO:0030135	coated vesicle	0.0348	0.00414	3.6	8	48	0.0879	0.0295	415	EDN1,SERPINA1,SFTPB,SFTPC,SFTPD,SREBF1,FZD5,SFTPA1	1906,5265,6439,6440,6441,6720,7855,653509	1
red	GO:0031904	endosome lumen	0.0359	0.00442	7.79	4	13	0.044	0.00798	35	CTSH,SFTPB,SFTPC,NAPSA	1512,6439,6440,9476	1
red	GO:0045334	clathrin-coated endocytic vesicle	0.0481	0.00736	4.9	5	23	0.0549	0.0141	77	SFTPB,SFTPC,SFTPD,FZD5,SFTPA1	6439,6440,6441,7855,653509	2
turquoise	GO:0009897	external side of plasma membrane	2.71e-05	7.09e-08	2.88	50	153	0.19	0.0939	454	ADA,FASLG,CXCR5,CD2,CD3D,CD3E,CD3G,CD5,CD6,CD8A,MS4A1,CD27,CD28,CD69,CD79A,CCR4,CCR5,CCR7,CTLA4,FCER2,FLT3LG,XCR1,CXCR3,IL2RB,IL2RG,IL7R,IL12RB2,ITGAE,KLRD1,LAG3,MAP3K5,CXCL9,NCAM1,PRLR,PTPRC,SELL,SPN,TNF,VCAM1,CXCR4,TNFRSF18,EBI3,CXCR6,CCR9,KLRK1,ICOS,CD244,CCR2,MICA,KLRC4-KLRK1	100,356,643,914,915,916,917,921,923,925,931,939,940,969,973,1233,1234,1236,1493,2208,2323,2829,2833,3560,3561,3575,3595,3682,3824,3902,4217,4283,4684,5618,5788,6402,6693,7124,7412,7852,8784,10148,10663,10803,22914,29851,51744,729230,100507436,100528032	1
turquoise	GO:0042101	T cell receptor complex	0.00198	2.58e-05	12	9	13	0.0342	0.00798	146	CD3D,CD3E,CD3G,CD247,CD6,CD8A,CD8B,ZAP70,TRAT1	915,916,917,919,923,925,926,7535,50852	1
turquoise	GO:0042105	alpha-beta T cell receptor complex	0.0145	0.000666	#NUM!	4	4	0.0152	0.00246	7	CD3D,CD3E,CD3G,CD247	915,916,917,919	1
turquoise	GO:0001772	immunological synapse	0.022	0.00164	5.32	8	16	0.0304	0.00982	43	CD3E,CD6,CD28,GZMA,LCK,ZAP70,LAT,CARD11	916,923,940,3001,3932,7535,27040,84433	1
turquoise	GO:0000775	chromosome, centromeric region	0.0271	0.00264	3.21	12	32	0.0456	0.0196	317	CENPF,DNMT1,HELLS,RAD21,TTK,KAT2B,SMC3,NDC80,KIF2C,SIN3A,SUV39H2,PHF6	1063,1786,3070,5885,7272,8850,9126,10403,11004,25942,79723,84295	1
turquoise	GO:0000793	condensed chromosome	0.0271	0.00264	3.21	12	32	0.0456	0.0196	298	BLM,BRCA2,CDK2,CENPF,CHEK1,MKI67,RAD21,RAD51,SMC3,NDC80,KIF2C,PHF6	641,675,1017,1063,1111,4288,5885,5888,9126,10403,11004,84295	2
turquoise	GO:0000800	lateral element	0.0285	0.00291	21	4	5	0.0152	0.00307	16	BLM,BRCA2,RAD51,SMC3	641,675,5888,9126	1
turquoise	GO:0000795	synaptonemal complex	0.0489	0.00761	6.59	5	9	0.019	0.00552	56	BLM,BRCA2,RAD21,RAD51,SMC3	641,675,5885,5888,9126	1
turquoise	GO:0099086	synaptonemal structure	0.0489	0.00761	6.59	5	9	0.019	0.00552	56	BLM,BRCA2,RAD21,RAD51,SMC3	641,675,5885,5888,9126	1
yellow	GO:0031091	platelet alpha granule	0.00852	0.00029	5.31	9	31	0.0732	0.019	100	EGF,ITGA2B,ITGB3,PDGFB,PF4,PPBP,SELP,THBS1,VEGFC	1950,3674,3690,5155,5196,5473,6403,7057,7424	1
yellow	GO:0005925	focal adhesion	0.0153	0.000962	2.81	16	92	0.13	0.0565	496	ANXA1,ENG,ICAM1,ITGA6,ITGA1,ITGA2B,ITGA5,ITGB3,JAK1,MAP2K1,PVR,NECTIN2,TPM4,NRP1,IL1RL1,SPRY4	301,2022,3383,3655,3672,3674,3678,3690,3716,5604,5817,5819,7171,8829,9173,81848	2
yellow	GO:0031092	platelet alpha granule membrane	0.0472	0.0071	12.5	3	6	0.0244	0.00368	18	ITGA2B,ITGB3,SELP	3674,3690,6403	1

## Sheet: KEGG
module	geneset_id	description	p.adj	p.val	odds.ratio	n_fg	n_bg	fg_freq	bg_freq	n_set	gene_names	entrez_ids	n_modules_sig
black	path:hsa00071	Fatty acid degradation	0.00658	0.00012	35.5	4	6	0.0444	0.00368	43	ADH1A,ADH1B,ADH1C,EHHADH	124,125,126,1962	1
black	path:hsa05217	Basal cell carcinoma	0.0166	0.000536	5.25	8	36	0.0889	0.0221	63	DDB2,GLI1,GLI3,BAX,SMO,WNT3,FZD1,FZD7	1643,2735,2737,581,6608,7473,8321,8324	1
black	path:hsa04974	Protein digestion and absorption	0.0193	0.000667	7.24	6	21	0.0667	0.0129	103	COL1A1,COL1A2,COL3A1,COL5A1,COL5A2,COL6A3	1277,1278,1281,1289,1290,1293	1
black	path:hsa00830	Retinol metabolism	0.0315	0.00151	26.3	3	5	0.0333	0.00307	68	ADH1A,ADH1B,ADH1C	124,125,126	1
black	path:hsa00982	Drug metabolism - cytochrome P450	0.0315	0.00151	26.3	3	5	0.0333	0.00307	72	ADH1A,ADH1B,ADH1C	124,125,126	1
black	path:hsa00980	Metabolism of xenobiotics by cytochrome P450	0.0478	0.00289	17.6	3	6	0.0333	0.00368	78	ADH1A,ADH1B,ADH1C	124,125,126	1
blue	path:hsa05225	Hepatocellular carcinoma	0.000409	3.17e-06	3.08	32	95	0.129	0.0583	168	AKT3,CDK4,CDKN1A,CDKN2A,CTNNB1,GADD45A,E2F1,EGFR,AKT1,AKT2,GSK3B,HGF,HRAS,LRP5,MET,MYC,NFE2L2,SHC3,BAD,RAF1,CCND1,BCL2L1,SHC1,SMARCA4,TGFB2,TGFB3,TGFBR1,WNT5A,AXIN2,FZD6,FZD8,TCF7L1	10000,1019,1026,1029,1499,1647,1869,1956,207,208,2932,3082,3265,4041,4233,4609,4780,53358,572,5894,595,598,6464,6597,7042,7043,7046,7474,8313,8323,8325,83439	1
blue	path:hsa04014	Ras signaling pathway	0.000589	5.24e-06	2.66	39	129	0.157	0.0792	232	AKT3,EFNA5,EGFR,EPHA2,AKT1,AKT2,FGF10,FGFR1,FGFR3,FGFR2,FGFR4,VEGFD,ABL1,PLA2G4F,GNG7,ANGPT1,HGF,HRAS,KDR,MET,KITLG,NF1,NGF,NGFR,PLA2G3,PLCE1,PDGFA,PLA2G1B,SHC3,PRKACA,GNG12,BAD,RAF1,RASGRF2,BCL2L1,SHC1,PDGFD,PLA2G10,IKBKG	10000,1946,1956,1969,207,208,2255,2260,2261,2263,2264,2277,25,255189,2788,284,3082,3265,3791,4233,4254,4763,4803,4804,50487,51196,5154,5319,53358,5566,55970,572,5894,5924,598,6464,80310,8399,8517	1
blue	path:hsa04020	Calcium signaling pathway	0.000589	5.38e-06	3.66	24	63	0.0964	0.0387	240	EGFR,ERBB2,FGF10,FGFR1,FGFR3,FGFR2,FGFR4,VEGFD,PLCB1,GNA11,GNAQ,GNAS,HGF,KDR,MET,MST1R,NGF,NOS3,PLCE1,PDGFA,PPP3CA,PRKACA,CACNA1D,PDGFD	1956,2064,2255,2260,2261,2263,2264,2277,23236,2767,2776,2778,3082,3791,4233,4486,4803,4846,51196,5154,5530,5566,776,80310	1
blue	path:hsa05226	Gastric cancer	0.000601	5.91e-06	3.02	31	93	0.124	0.0571	149	AKT3,CDKN1A,CTNNB1,GADD45A,E2F1,EGFR,ERBB2,AKT1,AKT2,FGF10,FGFR2,GSK3B,HGF,HRAS,JUP,LRP5,MET,MYC,SHC3,RAF1,CCND1,SHC1,TGFB2,TGFB3,TGFBR1,WNT5A,AXIN2,FZD6,FZD8,TCF7L1,CDH1	10000,1026,1499,1647,1869,1956,2064,207,208,2255,2263,2932,3082,3265,3728,4041,4233,4609,53358,5894,595,6464,7042,7043,7046,7474,8313,8323,8325,83439,999	1
blue	path:hsa04510	Focal adhesion	0.00081	8.54e-06	2.79	34	108	0.137	0.0663	201	AKT3,COL4A4,COMP,CTNNB1,EGFR,ERBB2,AKT1,AKT2,VEGFD,FLNA,FLNB,GSK3B,HGF,HRAS,ITGA3,ITGA9,ITGAV,ITGB1,ITGB4,ITGB8,KDR,LAMA3,LAMA5,LAMB3,LAMC2,MET,PDGFA,SHC3,BAD,RAF1,CCND1,SHC1,PDGFD,CAPN2	10000,1286,1311,1499,1956,2064,207,208,2277,2316,2317,2932,3082,3265,3675,3680,3685,3688,3691,3696,3791,3909,3911,3914,3918,4233,5154,53358,572,5894,595,6464,80310,824	1
blue	path:hsa04015	Rap1 signaling pathway	0.000974	1.1e-05	2.96	30	91	0.12	0.0559	210	AKT3,CTNNB1,EFNA5,EGFR,EPHA2,AKT1,AKT2,FGF10,FGFR1,FGFR3,FGFR2,FGFR4,VEGFD,PLCB1,GNAQ,GNAS,ANGPT1,HGF,HRAS,ITGB1,KDR,MET,KITLG,NGF,NGFR,PLCE1,PDGFA,RAF1,PDGFD,CDH1	10000,1499,1946,1956,1969,207,208,2255,2260,2261,2263,2264,2277,23236,2776,2778,284,3082,3265,3688,3791,4233,4254,4803,4804,51196,5154,5894,80310,999	1
blue	path:hsa04151	PI3K-Akt signaling pathway	0.00107	1.28e-05	2.23	52	198	0.209	0.122	354	AKT3,CDK4,CDKN1A,COL4A4,COMP,EFNA5,EGFR,EPHA2,ERBB2,AKT1,AKT2,FGF10,FGFR1,FGFR3,FGFR2,FGFR4,VEGFD,GHR,GNG7,ANGPT1,GSK3B,HGF,HRAS,ITGA3,ITGA9,ITGAV,ITGB1,ITGB4,ITGB8,KDR,LAMA3,LAMA5,LAMB3,LAMC2,MET,KITLG,MYC,NGF,NGFR,NOS3,PDGFA,PPP2CB,PPP2R3A,GNG12,BAD,RAF1,CCND1,BCL2L1,PDGFD,TCL1A,IKBKG,CREB3L1	10000,1019,1026,1286,1311,1946,1956,1969,2064,207,208,2255,2260,2261,2263,2264,2277,2690,2788,284,2932,3082,3265,3675,3680,3685,3688,3691,3696,3791,3909,3911,3914,3918,4233,4254,4609,4803,4804,4846,5154,5516,5523,55970,572,5894,595,598,80310,8115,8517,90993	1
blue	path:hsa04010	MAPK signaling pathway	0.00127	1.61e-05	2.28	48	179	0.193	0.11	294	AKT3,GADD45A,DUSP1,EFNA5,EGFR,EPHA2,ERBB2,AKT1,AKT2,MECOM,FGF10,FGFR1,FGFR3,FGFR2,FGFR4,VEGFD,FLNA,FLNB,PLA2G4F,CACNG4,ANGPT1,HGF,HRAS,IL1R1,KDR,MET,KITLG,MYC,NF1,NGF,NGFR,PDGFA,MAP3K20,PPP3CA,PRKACA,GNG12,RAF1,RASGRF2,MAP2K4,TGFB2,TGFB3,TGFBR1,CACNA1D,CACNB3,PDGFD,IKBKG,MAP3K13,MAPK8IP1	10000,1647,1843,1946,1956,1969,2064,207,208,2122,2255,2260,2261,2263,2264,2277,2316,2317,255189,27092,284,3082,3265,3554,3791,4233,4254,4609,4763,4803,4804,5154,51776,5530,5566,55970,5894,5924,6416,7042,7043,7046,776,784,80310,8517,9175,9479	1
blue	path:hsa05220	Chronic myeloid leukemia	0.00142	1.96e-05	3.41	23	63	0.0924	0.0387	76	AKT3,CDK4,CDKN1A,CDKN2A,GADD45A,E2F1,AKT1,AKT2,MECOM,ABL1,HDAC2,HRAS,MYC,SHC3,BAD,RAF1,CCND1,BCL2L1,SHC1,TGFB2,TGFB3,TGFBR1,IKBKG	10000,1019,1026,1029,1647,1869,207,208,2122,25,3066,3265,4609,53358,572,5894,595,598,6464,7042,7043,7046,8517	1
blue	path:hsa05218	Melanoma	0.0043	7.56e-05	3.35	20	55	0.0803	0.0338	72	AKT3,CDK4,CDKN1A,CDKN2A,GADD45A,E2F1,EGFR,AKT1,AKT2,FGF10,FGFR1,HGF,HRAS,MET,PDGFA,BAD,RAF1,CCND1,PDGFD,CDH1	10000,1019,1026,1029,1647,1869,1956,207,208,2255,2260,3082,3265,4233,5154,572,5894,595,80310,999	1
blue	path:hsa04728	Dopaminergic synapse	0.00728	0.000152	3.95	15	37	0.0602	0.0227	132	AKT3,AKT1,AKT2,PLCB1,GNAQ,GNAS,GNG7,GSK3B,PPP2CB,PPP2R3A,PPP3CA,PRKACA,GNG12,CACNA1D,CREB3L1	10000,207,208,23236,2776,2778,2788,2932,5516,5523,5530,5566,55970,776,90993	1
blue	path:hsa05213	Endometrial cancer	0.00728	0.000156	3.53	17	45	0.0683	0.0276	58	AKT3,CDKN1A,CTNNB1,GADD45A,EGFR,ERBB2,AKT1,AKT2,GSK3B,HRAS,MYC,BAD,RAF1,CCND1,AXIN2,TCF7L1,CDH1	10000,1026,1499,1647,1956,2064,207,208,2932,3265,4609,572,5894,595,8313,83439,999	1
blue	path:hsa01521	EGFR tyrosine kinase inhibitor resistance	0.00728	0.000164	3.01	21	62	0.0843	0.0381	79	AKT3,EGFR,ERBB2,AKT1,AKT2,FGFR3,FGFR2,GSK3B,HGF,HRAS,KDR,MET,NF1,PDGFA,SHC3,BAD,RAF1,BCL2L1,SHC1,STAT3,PDGFD	10000,1956,2064,207,208,2261,2263,2932,3082,3265,3791,4233,4763,5154,53358,572,5894,598,6464,6774,80310	1
blue	path:hsa04934	Cushing syndrome	0.00728	0.000164	3.01	21	62	0.0843	0.0381	155	CDK4,CDKN1A,CDKN2A,CTNNB1,E2F1,EGFR,FH,PLCB1,GNA11,GNAQ,GNAS,GSK3B,PRKACA,CCND1,WNT5A,CACNA1D,AXIN2,FZD6,FZD8,TCF7L1,CREB3L1	1019,1026,1029,1499,1869,1956,2271,23236,2767,2776,2778,2932,5566,595,7474,776,8313,8323,8325,83439,90993	1
blue	path:hsa05224	Breast cancer	0.0103	0.00026	2.44	28	96	0.112	0.0589	147	AKT3,CDK4,CDKN1A,CTNNB1,GADD45A,E2F1,EGFR,ERBB2,AKT1,AKT2,FGF10,FGFR1,GSK3B,HRAS,HES1,JAG2,LRP5,MYC,SHC3,DLL4,RAF1,CCND1,SHC1,WNT5A,AXIN2,FZD6,FZD8,TCF7L1	10000,1019,1026,1499,1647,1869,1956,2064,207,208,2255,2260,2932,3265,3280,3714,4041,4609,53358,54567,5894,595,6464,7474,8313,8323,8325,83439	1
blue	path:hsa05223	Non-small cell lung cancer	0.0128	0.000387	3.19	17	48	0.0683	0.0295	72	AKT3,CDK4,CDKN1A,CDKN2A,GADD45A,E2F1,EGFR,ERBB2,AKT1,AKT2,HGF,HRAS,MET,BAD,RAF1,CCND1,STAT3	10000,1019,1026,1029,1647,1869,1956,2064,207,208,3082,3265,4233,572,5894,595,6774	1
blue	path:hsa04726	Serotonergic synapse	0.0128	0.000388	4.31	12	28	0.0482	0.0172	115	DUSP1,PLCB1,PLA2G4F,GNAQ,GNAS,GNG7,HRAS,APP,PRKACA,GNG12,RAF1,CACNA1D	1843,23236,255189,2776,2778,2788,3265,351,5566,55970,5894,776	1
blue	path:hsa04371	Apelin signaling pathway	0.0132	0.000409	3.31	16	44	0.0643	0.027	137	AKT3,EGR1,AKT1,AKT2,PLCB1,GNAQ,GNG7,HRAS,NOS3,PRKACA,GNG12,RAF1,ACTA2,CCND1,TGFBR1,CDH1	10000,1958,207,208,23236,2776,2788,3265,4846,5566,55970,5894,59,595,7046,999	2
blue	path:hsa05414	Dilated cardiomyopathy	0.0176	0.000595	3.51	14	37	0.0562	0.0227	96	CACNG4,GNAS,ITGA3,ITGA9,ITGAV,ITGB1,ITGB4,ITGB8,PRKACA,TGFB2,TGFB3,TPM1,CACNA1D,CACNB3	27092,2778,3675,3680,3685,3688,3691,3696,5566,7042,7043,7168,776,784	1
blue	path:hsa05215	Prostate cancer	0.0199	0.000752	2.52	22	73	0.0884	0.0448	97	AKT3,CDKN1A,CTNNB1,E2F1,EGFR,ERBB2,AKT1,AKT2,FGFR1,FGFR2,GSK3B,HRAS,PDGFA,BAD,RAF1,CCND1,ZEB1,TMPRSS2,PDGFD,TCF7L1,IKBKG,CREB3L1	10000,1026,1499,1869,1956,2064,207,208,2260,2263,2932,3265,5154,572,5894,595,6935,7113,80310,83439,8517,90993	1
blue	path:hsa05219	Bladder cancer	0.0205	0.000827	3.83	12	30	0.0482	0.0184	41	CDK4,CDKN1A,CDKN2A,E2F1,EGFR,ERBB2,FGFR3,HRAS,MYC,RAF1,CCND1,CDH1	1019,1026,1029,1869,1956,2064,2261,3265,4609,5894,595,999	1
blue	path:hsa05412	Arrhythmogenic right ventricular cardiomyopathy	0.0205	0.000835	3.56	13	34	0.0522	0.0209	77	CTNNB1,DSP,CACNG4,ITGA3,ITGA9,ITGAV,ITGB1,ITGB4,ITGB8,JUP,CACNA1D,CACNB3,TCF7L1	1499,1832,27092,3675,3680,3685,3688,3691,3696,3728,776,784,83439	1
blue	path:hsa05205	Proteoglycans in cancer	0.0252	0.0011	2.17	28	104	0.112	0.0638	205	AKT3,CDKN1A,CTNNB1,EGFR,ERBB2,AKT1,AKT2,FGFR1,FLNA,FLNB,HGF,HRAS,ITGAV,ITGB1,KDR,MET,MYC,PLCE1,PRKACA,PTCH1,RAF1,CCND1,STAT3,TGFB2,WNT5A,FZD6,FZD8,CD63	10000,1026,1499,1956,2064,207,208,2260,2316,2317,3082,3265,3685,3688,3791,4233,4609,51196,5566,5727,5894,595,6774,7042,7474,8323,8325,967	1
blue	path:hsa04261	Adrenergic signaling in cardiomyocytes	0.0252	0.0011	3.23	14	39	0.0562	0.0239	150	AKT3,AKT1,AKT2,PLCB1,CACNG4,GNAQ,GNAS,PPP2CB,PPP2R3A,PRKACA,TPM1,CACNA1D,CACNB3,CREB3L1	10000,207,208,23236,27092,2776,2778,5516,5523,5566,7168,776,784,90993	1
blue	path:hsa05212	Pancreatic cancer	0.0252	0.00112	2.63	19	61	0.0763	0.0374	76	AKT3,CDK4,CDKN1A,CDKN2A,GADD45A,E2F1,EGFR,ERBB2,AKT1,AKT2,BAD,RAF1,CCND1,BCL2L1,STAT3,TGFB2,TGFB3,TGFBR1,IKBKG	10000,1019,1026,1029,1647,1869,1956,2064,207,208,572,5894,595,598,6774,7042,7043,7046,8517	1
blue	path:hsa05222	Small cell lung cancer	0.0252	0.00112	2.63	19	61	0.0763	0.0374	92	AKT3,CDK4,CDKN1A,COL4A4,GADD45A,E2F1,AKT1,AKT2,ITGA3,ITGAV,ITGB1,LAMA3,LAMA5,LAMB3,LAMC2,MYC,CCND1,BCL2L1,IKBKG	10000,1019,1026,1286,1647,1869,207,208,3675,3685,3688,3909,3911,3914,3918,4609,595,598,8517	1
blue	path:hsa04928	Parathyroid hormone synthesis, secretion and action	0.0419	0.00221	3.27	12	33	0.0482	0.0203	106	CDKN1A,EGFR,EGR1,FGFR1,PLCB1,GNA11,GNAQ,GNAS,LRP5,PRKACA,RAF1,CREB3L1	1026,1956,1958,2260,23236,2767,2776,2778,4041,5566,5894,90993	1
blue	path:hsa04926	Relaxin signaling pathway	0.0419	0.00224	2.37	20	69	0.0803	0.0424	129	AKT3,COL4A4,EGFR,AKT1,AKT2,VEGFD,PLCB1,GNAS,GNG7,HRAS,NOS3,SHC3,PRKACA,GNG12,RAF1,ACTA2,MAP2K4,SHC1,TGFBR1,CREB3L1	10000,1286,1956,207,208,2277,23236,2778,2788,3265,4846,53358,5566,55970,5894,59,6416,6464,7046,90993	1
blue	path:hsa04919	Thyroid hormone signaling pathway	0.0419	0.00224	2.59	17	55	0.0683	0.0338	121	AKT3,CTNNB1,AKT1,AKT2,PLCB1,GSK3B,HDAC2,HRAS,ITGAV,MYC,PLCE1,PRKACA,BAD,RAF1,CCND1,SLC16A2,MED12	10000,1499,207,208,23236,2932,3066,3265,3685,4609,51196,5566,572,5894,595,6567,9968	1
blue	path:hsa01522	Endocrine resistance	0.0454	0.00259	2.39	19	65	0.0763	0.0399	98	AKT3,CDK4,CDKN1A,CDKN2A,E2F1,EGFR,ERBB2,AKT1,AKT2,GNAS,HRAS,JAG2,SHC3,DLL4,PRKACA,BAD,RAF1,CCND1,SHC1	10000,1019,1026,1029,1869,1956,2064,207,208,2778,3265,3714,53358,54567,5566,572,5894,595,6464	1
blue	path:hsa04550	Signaling pathways regulating pluripotency of stem cells	0.0478	0.00279	2.26	21	75	0.0843	0.046	143	AKT3,CTNNB1,AKT1,AKT2,FGFR1,FGFR3,FGFR2,FGFR4,GSK3B,HRAS,ID4,IL6ST,INHBB,MYC,RAF1,STAT3,WNT5A,AXIN2,FZD6,FZD8,ACVR1B	10000,1499,207,208,2260,2261,2263,2264,2932,3265,3400,3572,3625,4609,5894,6774,7474,8313,8323,8325,91	1
blue	path:hsa00330	Arginine and proline metabolism	0.0478	0.00283	6.78	6	11	0.0241	0.00675	51	GOT1,PYCR2,NOS3,OAT,PYCR3,P4HA2	2805,29920,4846,4942,65263,8974	1
blue	path:hsa04270	Vascular smooth muscle contraction	0.0483	0.00295	3.12	12	34	0.0482	0.0209	133	PLCB1,PLA2G4F,GNA11,GNAQ,GNAS,PLA2G3,PLA2G1B,PRKACA,RAF1,ACTA2,CACNA1D,PLA2G10	23236,255189,2767,2776,2778,50487,5319,5566,5894,59,776,8399	1
brown	path:hsa04621	NOD-like receptor signaling pathway	5.87e-05	1.39e-07	4.04	28	83	0.139	0.051	181	CASP12,IRF9,TAB1,RIPK3,GBP4,MAPK14,GBP1,GBP2,CXCL1,IFNA1,IFNA2,IRF3,IRF7,NFKB1,OAS1,OAS2,OAS3,IRAK4,ATG16L1,BCL2,CARD9,STAT1,STAT2,TRAF2,TYK2,CASP1,RIPK2,FADD	100506742,10379,10454,11035,115361,1432,2633,2634,2919,3439,3440,3661,3665,4790,4938,4939,4940,51135,55054,596,64170,6772,6773,7186,7297,834,8767,8772	1
brown	path:hsa05168	Herpes simplex virus 1 infection	5.87e-05	1.65e-07	3.37	35	119	0.174	0.0731	498	IRF9,TAB1,CGAS,DDX58,HLA-B,HLA-DOB,HLA-DPB1,HLA-E,HLA-F,HLA-G,IFNA1,IFNA2,IRF3,IRF7,JAK2,LTA,NFKB1,OAS1,OAS2,OAS3,IRAK4,B2M,BCL2,IFIH1,CARD9,STAT1,STAT2,BST2,TAP1,TAP2,TAPBP,TRAF2,TYK2,TNFRSF14,FADD	10379,10454,115004,23586,3106,3112,3115,3133,3134,3135,3439,3440,3661,3665,3717,4049,4790,4938,4939,4940,51135,567,596,64135,64170,6772,6773,684,6890,6891,6892,7186,7297,8764,8772	1
brown	path:hsa05169	Epstein-Barr virus infection	0.000371	2.09e-06	2.84	37	142	0.184	0.0872	202	IRF9,TAB1,MAPK14,DDX58,HLA-B,HLA-DOB,HLA-DPB1,HLA-E,HLA-F,HLA-G,IFNA1,IFNA2,CXCL10,IRF3,IRF7,NFKB1,NFKB2,OAS1,OAS2,OAS3,IRAK4,B2M,BCL2,RELB,STAT1,STAT2,TAP1,TAP2,TAPBP,TRAF2,TYK2,FADD,CCNE1,CD19,CD40,CD44,ISG15	10379,10454,1432,23586,3106,3112,3115,3133,3134,3135,3439,3440,3627,3661,3665,4790,4791,4938,4939,4940,51135,567,596,5971,6772,6773,6890,6891,6892,7186,7297,8772,898,930,958,960,9636	1
brown	path:hsa05164	Influenza A	0.00898	0.000214	2.54	26	105	0.129	0.0645	171	IRF9,DDX58,HLA-DOB,HLA-DPB1,IFNA1,IFNA2,IL1A,CXCL10,IRF3,IRF7,JAK2,MX1,NFKB1,OAS1,OAS2,OAS3,IRAK4,PRKCA,IFIH1,STAT1,STAT2,TYK2,CASP1,TNFSF10,FADD,RSAD2	10379,23586,3112,3115,3439,3440,3552,3627,3661,3665,3717,4599,4790,4938,4939,4940,51135,5578,64135,6772,6773,7297,834,8743,8772,91543	1
brown	path:hsa05162	Measles	0.0122	0.000327	2.55	24	96	0.119	0.0589	139	IRF9,DDX58,CD209,IFNA1,IFNA2,IL1A,IL2RA,IRF3,IRF7,MX1,NFKB1,OAS1,OAS2,OAS3,IRAK4,BCL2,IFIH1,STAT1,STAT2,STAT5B,TP73,TYK2,FADD,CCNE1	10379,23586,30835,3439,3440,3552,3559,3661,3665,4599,4790,4938,4939,4940,51135,596,64135,6772,6773,6777,7161,7297,8772,898	1
brown	path:hsa04623	Cytosolic DNA-sensing pathway	0.0126	0.000354	4.53	11	29	0.0547	0.0178	63	RIPK3,CGAS,DDX58,IFNA1,IFNA2,CXCL10,IRF3,IRF7,NFKB1,CCL4,CASP1	11035,115004,23586,3439,3440,3627,3661,3665,4790,6351,834	1
brown	path:hsa05320	Autoimmune thyroid disease	0.0199	0.000756	3.71	12	36	0.0597	0.0221	53	GZMB,HLA-B,HLA-DOB,HLA-DPB1,HLA-E,HLA-F,HLA-G,IFNA1,IFNA2,TPO,CD80,CD40	3002,3106,3112,3115,3133,3134,3135,3439,3440,7173,941,958	1
brown	path:hsa04622	RIG-I-like receptor signaling pathway	0.0203	0.000784	3.45	13	41	0.0647	0.0252	70	MAPK14,DDX58,IFNA1,IFNA2,CXCL10,IRF3,IRF7,NFKB1,IFIH1,TRAF2,CASP10,FADD,ISG15	1432,23586,3439,3440,3627,3661,3665,4790,64135,7186,843,8772,9636	1
brown	path:hsa05171	Coronavirus disease - COVID-19	0.0413	0.00206	2.21	23	102	0.114	0.0626	232	IRF9,CGAS,MAPK14,DDX58,IFNA1,IFNA2,CXCL10,IRF3,MBL2,MX1,NFKB1,OAS1,OAS2,OAS3,IRAK4,PRKCA,RPLP0,IFIH1,STAT1,STAT2,TYK2,CASP1,ISG15	10379,115004,1432,23586,3439,3440,3627,3661,4153,4599,4790,4938,4939,4940,51135,5578,6175,64135,6772,6773,7297,834,9636	1
brown	path:hsa04217	Necroptosis	0.0425	0.00239	2.6	16	62	0.0796	0.0381	159	IRF9,RIPK3,IFNA1,IFNA2,TICAM2,IL1A,JAK2,BCL2,STAT1,STAT2,STAT5B,TRAF2,TYK2,CASP1,TNFSF10,FADD	10379,11035,3439,3440,353376,3552,3717,596,6772,6773,6777,7186,7297,834,8743,8772	1
brown	path:hsa04940	Type I diabetes mellitus	0.0478	0.00278	3.5	10	31	0.0498	0.019	43	GZMB,HLA-B,HLA-DOB,HLA-DPB1,HLA-E,HLA-F,HLA-G,IL1A,LTA,CD80	3002,3106,3112,3115,3133,3134,3135,3552,4049,941	1
cyan	path:hsa00030	Pentose phosphate pathway	0.000365	1.79e-06	112	4	6	0.125	0.00368	30	FBP1,ALDOA,G6PD,GPI	2203,226,2539,2821	1
cyan	path:hsa00010	Glycolysis / Gluconeogenesis	0.0119	0.00031	16	4	18	0.125	0.011	67	FBP1,ALDOA,GPI,PCK2	2203,226,2821,5106	1
cyan	path:hsa03320	PPAR signaling pathway	0.0199	0.000753	23.3	3	10	0.0938	0.00614	76	OLR1,PCK2,PPARG	4973,5106,5468	1
cyan	path:hsa01200	Carbon metabolism	0.0239	0.00099	11.2	4	24	0.125	0.0147	118	FBP1,ALDOA,G6PD,GPI	2203,226,2539,2821	1
green	path:hsa05016	Huntington disease	0.00244	3.77e-05	4.16	15	66	0.127	0.0405	306	COX4I1,COX6A1,COX6B1,CREBBP,CREB3L4,EP300,NDUFA1,NDUFA2,NDUFB4,NDUFB10,POLR2A,MAPK9,PSMB2,TP53,CREB5	1327,1337,1340,1387,148327,2033,4694,4695,4710,4716,5430,5601,5690,7157,9586	1
green	path:hsa04714	Thermogenesis	0.00728	0.000151	4.03	13	58	0.11	0.0356	231	COX4I1,COX6A1,COX6B1,CREB3L4,NDUFA1,NDUFA2,NDUFB4,NDUFB10,ARID1B,RPS6,SOS2,TSC1,CREB5	1327,1337,1340,148327,4694,4695,4710,4716,57492,6194,6655,7248,9586	1
green	path:hsa03010	Ribosome	0.0126	0.000351	26.3	4	6	0.0339	0.00368	158	RPL7A,RPS6,RPS27A,RPL23	6130,6194,6233,9349	1
green	path:hsa05012	Parkinson disease	0.0126	0.000362	3.86	12	55	0.102	0.0338	249	COX4I1,COX6A1,COX6B1,NDUFA1,NDUFA2,NDUFB4,NDUFB10,MAPK9,PSMB2,RPS27A,TP53,CALML3	1327,1337,1340,4694,4695,4710,4716,5601,5690,6233,7157,810	1
green	path:hsa04024	cAMP signaling pathway	0.0333	0.00164	3.35	11	56	0.0932	0.0344	216	CREBBP,CREB3L4,EP300,RHOA,PIK3R1,MAPK1,MAPK9,RAC1,SOX9,CALML3,CREB5	1387,148327,2033,387,5295,5594,5601,5879,6662,810,9586	1
green	path:hsa00190	Oxidative phosphorylation	0.0419	0.0023	4.69	7	27	0.0593	0.0166	133	COX4I1,COX6A1,COX6B1,NDUFA1,NDUFA2,NDUFB4,NDUFB10	1327,1337,1340,4694,4695,4710,4716	1
green	path:hsa04922	Glucagon signaling pathway	0.0419	0.0023	4.69	7	27	0.0593	0.0166	107	CREBBP,CREB3L4,EP300,LDHB,SLC2A1,CALML3,CREB5	1387,148327,2033,3945,6513,810,9586	1
greenyellow	path:hsa05152	Tuberculosis	5.87e-05	9.96e-08	4.68	23	105	0.211	0.0645	180	CR1,CTSS,FCER1G,FCGR3A,HLA-DMA,HLA-DMB,HLA-DOA,HLA-DPA1,HLA-DRB3,HLA-DRB4,HLA-DRB5,IFNGR2,IL10RA,ITGAM,ITGB2,IL23A,NOD2,CLEC7A,SYK,TLR1,TLR4,RAB7A,CD74	1378,1520,2207,2214,3108,3109,3111,3113,3125,3126,3127,3460,3587,3684,3689,51561,64127,64581,6850,7096,7099,7879,972	1
greenyellow	path:hsa05150	Staphylococcus aureus infection	0.000199	8.38e-07	6.62	14	47	0.128	0.0289	96	FCGR3A,FPR3,HLA-DMA,HLA-DMB,HLA-DOA,HLA-DPA1,HLA-DRB3,HLA-DRB4,HLA-DRB5,ITGAM,ITGB2,C1QA,C1QB,C2	2214,2359,3108,3109,3111,3113,3125,3126,3127,3684,3689,712,713,717	1
greenyellow	path:hsa04145	Phagosome	0.000409	2.8e-06	5.05	16	66	0.147	0.0405	152	CTSS,CYBB,FCGR3A,HLA-DMA,HLA-DMB,HLA-DOA,HLA-DPA1,HLA-DRB3,HLA-DRB4,HLA-DRB5,ITGAM,ITGB2,NCF4,CLEC7A,TLR4,RAB7A	1520,1536,2214,3108,3109,3111,3113,3125,3126,3127,3684,3689,4689,64581,7099,7879	1
greenyellow	path:hsa05140	Leishmaniasis	0.000409	3.11e-06	5.34	15	59	0.138	0.0362	77	CR1,CYBB,FCGR3A,HLA-DMA,HLA-DMB,HLA-DOA,HLA-DPA1,HLA-DRB3,HLA-DRB4,HLA-DRB5,IFNGR2,ITGAM,ITGB2,NCF4,TLR4	1378,1536,2214,3108,3109,3111,3113,3125,3126,3127,3460,3684,3689,4689,7099	1
greenyellow	path:hsa05310	Asthma	0.00142	2e-05	9.92	8	20	0.0734	0.0123	31	FCER1G,HLA-DMA,HLA-DMB,HLA-DOA,HLA-DPA1,HLA-DRB3,HLA-DRB4,HLA-DRB5	2207,3108,3109,3111,3113,3125,3126,3127	1
greenyellow	path:hsa05322	Systemic lupus erythematosus	0.00259	4.2e-05	5.56	11	41	0.101	0.0252	136	FCGR3A,HLA-DMA,HLA-DMB,HLA-DOA,HLA-DPA1,HLA-DRB3,HLA-DRB4,HLA-DRB5,C1QA,C1QB,C2	2214,3108,3109,3111,3113,3125,3126,3127,712,713,717	1
greenyellow	path:hsa05321	Inflammatory bowel disease	0.00728	0.000139	4.35	12	54	0.11	0.0331	65	HLA-DMA,HLA-DMB,HLA-DOA,HLA-DPA1,HLA-DRB3,HLA-DRB4,HLA-DRB5,IFNGR2,MAF,IL23A,NOD2,TLR4	3108,3109,3111,3113,3125,3126,3127,3460,4094,51561,64127,7099	1
greenyellow	path:hsa04612	Antigen processing and presentation	0.00934	0.00023	4.84	10	41	0.0917	0.0252	78	CTSS,HLA-DMA,HLA-DMB,HLA-DOA,HLA-DPA1,HLA-DRB3,HLA-DRB4,HLA-DRB5,CD4,CD74	1520,3108,3109,3111,3113,3125,3126,3127,920,972	1
greenyellow	path:hsa04672	Intestinal immune network for IgA production	0.0156	0.000493	4.79	9	37	0.0826	0.0227	49	ICOSLG,HLA-DMA,HLA-DMB,HLA-DOA,HLA-DPA1,HLA-DRB3,HLA-DRB4,HLA-DRB5,IL15	23308,3108,3109,3111,3113,3125,3126,3127,3600	1
greenyellow	path:hsa05133	Pertussis	0.0199	0.000713	3.76	11	55	0.101	0.0338	76	NLRP3,LY96,PYCARD,IRF8,ITGAM,ITGB2,IL23A,TLR4,C1QA,C1QB,C2	114548,23643,29108,3394,3684,3689,51561,7099,712,713,717	1
greenyellow	path:hsa05323	Rheumatoid arthritis	0.0205	0.000837	3.67	11	56	0.101	0.0344	93	HLA-DMA,HLA-DMB,HLA-DOA,HLA-DPA1,HLA-DRB3,HLA-DRB4,HLA-DRB5,IL15,ITGB2,IL23A,TLR4	3108,3109,3111,3113,3125,3126,3127,3600,3689,51561,7099	1
greenyellow	path:hsa05145	Toxoplasmosis	0.0333	0.00163	2.98	13	79	0.119	0.0485	112	CHUK,LY96,HLA-DMA,HLA-DMB,HLA-DOA,HLA-DPA1,HLA-DRB3,HLA-DRB4,HLA-DRB5,IFNGR2,IL10RA,TLR4,BIRC7	1147,23643,3108,3109,3111,3113,3125,3126,3127,3460,3587,7099,79444	1
lightcyan	path:hsa04657	IL-17 signaling pathway	0.0175	0.000578	7.13	6	60	0.2	0.0368	94	CEBPB,IL6,CXCL8,JUN,PTGS2,CCL20	1051,3569,3576,3725,5743,6364	2
lightgreen	path:hsa04110	Cell cycle	0.0315	0.0015	5.86	6	77	0.214	0.0473	124	ORC6,PCNA,CCNB1,PTTG1,CDK1,CDC20	23594,5111,891,9232,983,991	1
lightgreen	path:hsa03460	Fanconi anemia pathway	0.0419	0.00219	14.6	3	16	0.107	0.00982	54	FANCA,UBE2T,BRCA1	2175,29089,672	1
lightgreen	path:hsa04114	Oocyte meiosis	0.0419	0.00227	8.69	4	34	0.143	0.0209	129	CCNB1,PTTG1,CDK1,CDC20	891,9232,983,991	1
purple	path:hsa04371	Apelin signaling pathway	0.00312	5.27e-05	7.58	8	44	0.151	0.027	137	HDAC5,JAG1,MTOR,MEF2C,NOS2,NOTCH3,MAPK3,MAP2K2	10014,182,2475,4208,4843,4854,5595,5605	2
purple	path:hsa04140	Autophagy - animal	0.0278	0.00125	5.05	7	53	0.132	0.0325	137	MTOR,IGF1R,IRS1,MAPK3,MAP2K2,RPTOR,STK11	2475,3480,3667,5595,5605,57521,6794	1
purple	path:hsa05010	Alzheimer disease	0.0294	0.00134	3.45	11	122	0.208	0.0749	369	MTOR,NOX1,IRS1,NDUFB7,NOS2,NDUFA13,NDUFB11,MAPK3,MAP2K2,PSMC4,SDHA	2475,27035,3667,4713,4843,51079,54539,5595,5605,5704,6389	1
salmon	path:hsa04657	IL-17 signaling pathway	0.00898	0.000215	6.02	8	60	0.17	0.0368	94	IL17B,IL4,NFKBIA,S100A8,S100A9,CCL2,HSP90B1,TRAF6	27190,3565,4792,6279,6280,6347,7184,7189	2
turquoise	path:hsa04650	Natural killer cell mediated cytotoxicity	5.87e-05	1.32e-07	3.6	34	88	0.129	0.054	131	KIR2DS2,MICA,KLRC4-KLRK1,SH2D1B,KLRK1,FYN,LAT,IFNAR2,IFNG,FASLG,ITGAL,KIR3DL2,KLRC2,KLRD1,KRAS,LCK,SH2D1A,NFATC2,CD244,PIK3CD,PLCG2,PPP3CB,PPP3CC,PRF1,PRKCB,RAC2,BID,SOS1,TNF,ZAP70,CASP3,CD247,NCR1,CD48	100132285,100507436,100528032,117157,22914,2534,27040,3455,3458,356,3683,3812,3822,3824,3845,3932,4068,4773,51744,5293,5336,5532,5533,5551,5579,5880,637,6654,7124,7535,836,919,9437,962	1
turquoise	path:hsa04660	T cell receptor signaling pathway	0.000199	8.23e-07	3.75	28	70	0.106	0.043	104	RASGRP1,CTLA4,FYN,LAT,ICOS,IFNG,IL5,ITK,KRAS,LCK,NFATC2,NFKBIE,PIK3CD,PPP3CB,PPP3CC,PTPRC,SOS1,TNF,ZAP70,CARD11,MAP3K14,CD3D,CD3E,CD3G,CD247,CD8A,CD8B,CD28	10125,1493,2534,27040,29851,3458,3567,3702,3845,3932,4773,4794,5293,5532,5533,5788,6654,7124,7535,84433,9020,915,916,917,919,925,926,940	1
turquoise	path:hsa05340	Primary immunodeficiency	0.00216	3.19e-05	5.86	13	25	0.0494	0.0153	38	ADA,ICOS,IL2RG,IL7R,JAK3,LCK,PTPRC,ZAP70,CD3D,CD3E,CD8A,CD8B,CD79A	100,29851,3561,3575,3718,3932,5788,7535,915,916,925,926,973	1
turquoise	path:hsa04062	Chemokine signaling pathway	0.0199	0.000756	2.18	30	106	0.114	0.0651	192	RASGRP2,CXCL13,CXCR6,CCR9,CCR4,CCR5,CCR7,XCR1,CXCR3,ITK,JAK3,KRAS,CXCL9,PIK3CD,PIK3CG,PLCG2,PRKACB,PRKCB,RAC2,CCL5,CCL17,CCL19,CCL22,CXCR5,SOS1,XCL2,CCR2,CXCR4,CXCL14,ELMO1	10235,10563,10663,10803,1233,1234,1236,2829,2833,3702,3718,3845,4283,5293,5294,5336,5567,5579,5880,6352,6361,6363,6367,643,6654,6846,729230,7852,9547,9844	1
turquoise	path:hsa04061	Viral protein interaction with cytokine and cytokine receptor	0.0425	0.00239	2.26	22	75	0.0837	0.046	100	CXCL13,CCR9,CCR4,CCR5,CCR7,XCR1,CXCR3,IL2RB,IL2RG,CXCL9,CCL5,CCL17,CCL19,CCL22,CXCR5,XCL2,TNF,CCR2,CXCR4,TNFSF14,IL18RAP,CXCL14	10563,10803,1233,1234,1236,2829,2833,3560,3561,4283,6352,6361,6363,6367,643,6846,7124,729230,7852,8740,8807,9547	1
turquoise	path:hsa04658	Th1 and Th2 cell differentiation	0.0478	0.00288	2.22	22	76	0.0837	0.0467	92	GATA3,LAT,TBX21,HLA-DRA,IFNG,IL2RB,IL2RG,IL5,IL12RB2,JAK3,LCK,NFATC2,NFKBIE,PPP3CB,PPP3CC,STAT4,ZAP70,RUNX3,CD3D,CD3E,CD3G,CD247	2625,27040,30009,3122,3458,3560,3561,3567,3595,3718,3932,4773,4794,5532,5533,6775,7535,864,915,916,917,919	1

## Sheet: xCell
module	geneset_id	p.adj	p.val	odds.ratio	n_fg	n_bg	fg_freq	bg_freq	n_set	gene_names	entrez_ids	n_modules_sig
black	Astrocytes_FANTOM_3	2.24e-10	3.36e-12	20.2	15	30	0.167	0.0184	121	C1S,CDH11,COL1A1,COL1A2,COL3A1,COL5A1,COL5A2,COL6A3,VCAN,FAP,FLNC,FN1,THY1,ADAM12,FZD7	716,1009,1277,1278,1281,1289,1290,1293,1462,2191,2318,2335,7070,8038,8324	1
black	Astrocytes_FANTOM_1	1.14e-09	2.67e-11	14.2	16	39	0.178	0.0239	158	C1S,CDH11,COL1A1,COL1A2,COL3A1,COL5A1,COL5A2,COL6A3,CRABP2,VCAN,FAP,FLNC,FN1,THY1,ADAM12,FZD7	716,1009,1277,1278,1281,1289,1290,1293,1382,1462,2191,2318,2335,7070,8038,8324	1
black	Astrocytes_FANTOM_2	1.22e-06	6.04e-08	15.8	10	22	0.111	0.0135	86	COL1A1,COL1A2,COL3A1,COL5A1,VCAN,FLNC,FN1,THY1,ADAM12,FZD7	1277,1278,1281,1289,1462,2318,2335,7070,8038,8324	1
black	Mesangial cells_FANTOM_1	0.000285	4.38e-05	8.22	8	26	0.0889	0.016	100	COL1A1,COL3A1,COL5A1,COL6A3,VCAN,FOXC1,FLNC,FN1	1277,1281,1289,1293,1462,2296,2318,2335	1
black	Fibroblasts_FANTOM_1	0.000672	0.000123	10.9	6	16	0.0667	0.00982	125	ADH1B,C7,CACNA1C,SMAD5,NFATC4,PIK3R2	125,730,775,4090,4776,5296	1
black	Fibroblasts_HPCA_3	0.000672	0.000123	10.9	6	16	0.0667	0.00982	125	ADH1B,C7,CACNA1C,SMAD5,NFATC4,PIK3R2	125,730,775,4090,4776,5296	1
black	Fibroblasts_HPCA_2	0.000828	0.000164	15	5	11	0.0556	0.00675	61	ADH1B,C7,CACNA1C,SMAD5,NFATC4	125,730,775,4090,4776	1
black	Smooth muscle_FANTOM_1	0.00128	0.000268	12.8	5	12	0.0556	0.00737	190	ADH1B,CACNA1C,SMAD5,NFATC4,MAP3K7	125,775,4090,4776,6885	1
black	Hepatocytes_HPCA_1	0.0016	0.000365	8.36	6	19	0.0667	0.0117	157	ADH1A,ADH1B,ADH1C,SERPING1,C1R,EHHADH	124,125,126,710,715,1962	2
black	Hepatocytes_HPCA_3	0.0016	0.000365	8.36	6	19	0.0667	0.0117	146	ADH1A,ADH1B,ADH1C,SERPING1,C1R,EHHADH	124,125,126,710,715,1962	2
black	Fibroblasts_HPCA_1	0.00204	0.000515	17.8	4	8	0.0444	0.00491	34	ADH1B,C7,CACNA1C,NFATC4	125,730,775,4776	1
black	Hepatocytes_FANTOM_2	0.0024	0.000667	7.24	6	21	0.0667	0.0129	166	ADH1A,ADH1C,SERPING1,C1R,C1S,EHHADH	124,126,710,715,716,1962	1
black	Mesangial cells_FANTOM_3	0.0028	0.00079	4.9	8	38	0.0889	0.0233	167	COL1A1,COL1A2,COL3A1,COL5A1,COL6A3,FOXC1,FN1,SIX1	1277,1278,1281,1289,1293,2296,2335,6495	1
black	Chondrocytes_FANTOM_3	0.00677	0.00213	10.1	4	11	0.0444	0.00675	107	CACNA1C,RUNX1,IGF1,NFATC4	775,861,3479,4776	1
black	Chondrocytes_FANTOM_1	0.011	0.00369	5.96	5	20	0.0556	0.0123	191	CACNA1C,RUNX1,IGF1,SMAD5,NFATC4	775,861,3479,4090,4776	1
black	Hepatocytes_FANTOM_3	0.0127	0.00463	5.59	5	21	0.0556	0.0129	161	ADH1A,SERPING1,C1R,C1S,EHHADH	124,710,715,716,1962	1
black	Hepatocytes_FANTOM_1	0.0154	0.00574	5.26	5	22	0.0556	0.0135	191	ADH1A,SERPING1,C1R,C1S,EHHADH	124,710,715,716,1962	1
black	Chondrocytes_FANTOM_2	0.0333	0.0147	7.53	3	10	0.0333	0.00614	106	CACNA1C,RUNX1,NFATC4	775,861,4776	1
black	Hepatocytes_HPCA_2	0.0441	0.0214	4.42	4	20	0.0444	0.0123	185	ADH1A,ADH1C,SERPING1,EHHADH	124,126,710,1962	2
blue	Epithelial cells_ENCODE_3	0.00158	0.000348	7.59	8	14	0.0321	0.00859	84	FLNB,GRB7,JUP,LAMA5,TACSTD2,MST1R,SHC1,TNFRSF10B	2317,2886,3728,3911,4070,4486,6464,8795	1
blue	Keratinocytes_FANTOM_1	0.0053	0.00162	3.44	12	32	0.0482	0.0196	97	CDH3,FGFR3,ITGB4,JAG2,LAMA3,LAMB3,LAMC2,NGFR,PPL,TP63,PKP3,CBLC	1001,2261,3691,3714,3909,3914,3918,4804,5493,8626,11187,23624	1
blue	Epithelial cells_FANTOM_2	0.0159	0.00596	4.4	7	16	0.0281	0.00982	45	EGFR,ITGB4,KRT7,LAMA3,LAMB3,TACSTD2,PPL	1956,3691,3855,3909,3914,4070,5493	1
blue	Epithelial cells_FANTOM_3	0.0164	0.00621	11.2	4	6	0.0161	0.00368	23	ITGB4,KRT7,LAMA3,LAMB3	3691,3855,3909,3914	1
blue	Epithelial cells_HPCA_3	0.0298	0.0125	16.8	3	4	0.012	0.00246	19	FLNB,TACSTD2,CBLC	2317,4070,23624	1
blue	Epithelial cells_FANTOM_1	0.0301	0.0128	7.48	4	7	0.0161	0.0043	17	ITGB4,KRT7,LAMA3,LAMB3	3691,3855,3909,3914	1
brown	Melanocytes_FANTOM_2	3.17e-07	1.19e-08	7.05	20	42	0.0995	0.0258	157	ASPA,CEACAM1,ESR2,HLA-F,IFI35,IFIT3,ISG20,MX1,OAS1,OAS2,STAT1,TAP1,OASL,TNFRSF14,ISG15,DDX58,SAMD9,TMEM140,IFIH1,RSAD2	443,634,2100,3134,3430,3437,3669,4599,4938,4939,6772,6890,8638,8764,9636,23586,54809,55281,64135,91543	1
brown	Melanocytes_FANTOM_3	4.43e-07	2.09e-08	5.92	22	51	0.109	0.0313	200	ASPA,CEACAM1,ESR2,HLA-F,IFI35,IFIT3,IRF7,ISG20,MX1,OAS1,OAS2,STAT1,TAP1,OASL,TNFRSF14,ISG15,DDX58,SAMD9,TMEM140,IFIH1,APOL6,RSAD2	443,634,2100,3134,3430,3437,3665,3669,4599,4938,4939,6772,6890,8638,8764,9636,23586,54809,55281,64135,80830,91543	1
brown	cDC_NOVERSHTERN_1	0.00863	0.00276	14.4	4	6	0.0199	0.00368	13	CD1B,CD1E,CD80,CD209	910,913,941,30835	1
brown	cDC_NOVERSHTERN_2	0.00863	0.00276	14.4	4	6	0.0199	0.00368	12	CD1B,CD1E,CD80,CD209	910,913,941,30835	1
brown	B-cells_NOVERSHTERN_3	0.0146	0.00537	4.25	7	19	0.0348	0.0117	55	TNFRSF17,CD19,CD37,CD53,IFNA2,PAX5,TERT	608,930,951,963,3440,5079,7015	1
brown	DC_BLUEPRINT_1	0.0343	0.0153	10.8	3	5	0.0149	0.00307	8	CD1B,CD1E,CD209	910,913,30835	1
brown	cDC_NOVERSHTERN_3	0.037	0.0172	5.77	4	9	0.0199	0.00552	20	CD1B,CD1E,CD80,CD209	910,913,941,30835	1
brown	DC_HPCA_1	0.037	0.0172	5.77	4	9	0.0199	0.00552	11	CD1B,CD1E,CD80,CD209	910,913,941,30835	1
brown	DC_HPCA_2	0.037	0.0172	5.77	4	9	0.0199	0.00552	11	CD1B,CD1E,CD80,CD209	910,913,941,30835	1
brown	Plasma cells_BLUEPRINT_3	0.0454	0.0222	3.35	6	19	0.0299	0.0117	174	APOC3,TNFRSF17,CASP10,CD19,TERT,TP73	345,608,843,930,7015,7161	1
cyan	Macrophages M2_BLUEPRINT_1	0.00457	0.00134	18.1	3	12	0.0938	0.00737	94	ITGAX,MSR1,MARCO	3687,4481,8685	1
cyan	Macrophages_FANTOM_3	0.0114	0.00389	11.6	3	17	0.0938	0.0104	56	ITGAX,MSR1,MARCO	3687,4481,8685	1
cyan	Macrophages_HPCA_3	0.0127	0.0046	10.9	3	18	0.0938	0.011	111	ITGAX,MSR1,MARCO	3687,4481,8685	2
cyan	Macrophages_HPCA_1	0.0146	0.00539	10.2	3	19	0.0938	0.0117	120	ITGAX,MSR1,MARCO	3687,4481,8685	2
cyan	Macrophages M1_FANTOM_2	0.0309	0.0132	7.06	3	26	0.0938	0.016	88	MSR1,MARCO,TREM2	4481,8685,54209	3
cyan	Macrophages M1_BLUEPRINT_3	0.038	0.0178	6.23	3	29	0.0938	0.0178	104	BLVRA,MARCO,TREM2	644,8685,54209	2
cyan	Macrophages M1_FANTOM_3	0.0441	0.0213	5.78	3	31	0.0938	0.019	81	MSR1,MARCO,TREM2	4481,8685,54209	3
green	Neurons_ENCODE_2	0.0022	0.000595	11.1	5	11	0.0424	0.00675	164	MLLT3,CD200,CXCL12,SFRP4,SETBP1	4300,4345,6387,6424,26040	1
greenyellow	Monocytes_FANTOM_2	9.52e-06	6.95e-07	7.47	13	40	0.119	0.0246	177	BTK,CD4,CD33,CSF1R,CYBB,FCER1G,HCK,IL10RA,NCF4,CLEC4A,TLR7,TLR8,MS4A6A	695,920,945,1436,1536,2207,3055,3587,4689,50856,51284,51311,64231	1
greenyellow	Monocytes_FANTOM_3	1.29e-05	1e-06	8.03	12	35	0.11	0.0215	161	BTK,CD4,CD33,CSF1R,CYBB,FCER1G,HCK,IL10RA,CLEC4A,TLR7,TLR8,MS4A6A	695,920,945,1436,1536,2207,3055,3587,50856,51284,51311,64231	1
greenyellow	Macrophages M1_FANTOM_2	2.84e-05	2.57e-06	9.46	10	26	0.0917	0.016	88	C1QA,C1QB,CHIT1,CMKLR1,CSF1R,CYBB,FCER1G,FPR3,LILRB4,MS4A4A	712,713,1118,1240,1436,1536,2207,2359,11006,51338	3
greenyellow	Monocytes_NOVERSHTERN_1	4.02e-05	4.06e-06	7.62	11	33	0.101	0.0203	91	BTK,CD4,CD33,CYBB,HCK,NCF4,CLEC4A,TLR7,TLR8,MS4A4A,MS4A6A	695,920,945,1536,3055,4689,50856,51284,51311,51338,64231	1
greenyellow	Macrophages_BLUEPRINT_2	5.12e-05	5.66e-06	8.4	10	28	0.0917	0.0172	110	C1QA,CCR1,CMKLR1,CYBB,FCER1G,FPR3,LAIR1,LILRB4,MS4A4A,MS4A6A	712,1230,1240,1536,2207,2359,3903,11006,51338,64231	2
greenyellow	Macrophages_BLUEPRINT_3	9.24e-05	1.09e-05	9	9	24	0.0826	0.0147	84	C1QA,CCR1,CYBB,FCER1G,FPR3,LAIR1,LILRB4,MS4A4A,MS4A6A	712,1230,1536,2207,2359,3903,11006,51338,64231	2
greenyellow	Macrophages M1_FANTOM_3	0.000129	1.61e-05	7.19	10	31	0.0917	0.019	81	C1QA,C1QB,CHIT1,CMKLR1,CSF1R,CYBB,FPR3,SIGLEC1,LILRB4,MS4A4A	712,713,1118,1240,1436,1536,2359,6614,11006,51338	3
greenyellow	Macrophages_BLUEPRINT_1	0.000139	2e-05	9.92	8	20	0.0734	0.0123	68	C1QA,CCR1,CYBB,FCER1G,FPR3,LAIR1,LILRB4,MS4A4A	712,1230,1536,2207,2359,3903,11006,51338	1
greenyellow	Monocytes_FANTOM_1	0.00146	0.000313	5.93	8	28	0.0734	0.0172	80	TNFRSF8,CD33,CSF1R,CYBB,HCK,TLR7,TLR8,MS4A6A	943,945,1436,1536,3055,51284,51311,64231	2
greenyellow	Macrophages M1_BLUEPRINT_3	0.0017	0.000409	5.64	8	29	0.0734	0.0178	104	C1QA,CCR1,CMKLR1,FCER1G,FPR3,LAIR1,LILRB4,MS4A4A	712,1230,1240,2207,2359,3903,11006,51338	2
greenyellow	Macrophages_HPCA_3	0.00268	0.000749	7.3	6	18	0.055	0.011	111	CCR1,CYBB,GRB2,LAIR1,LILRB4,MS4A4A	1230,1536,2885,3903,11006,51338	2
greenyellow	Macrophages_HPCA_1	0.00358	0.00104	6.74	6	19	0.055	0.0117	120	CCR1,CYBB,GRB2,LAIR1,LILRB4,MS4A4A	1230,1536,2885,3903,11006,51338	2
greenyellow	aDC_IRIS_2	0.00644	0.00202	3.47	10	53	0.0917	0.0325	171	C1QA,C1QB,CMKLR1,FCER1G,FPR3,GRB2,HCK,IL10RA,LAIR1,SIGLEC1	712,713,1240,2207,2359,2885,3055,3587,3903,6614	1
greenyellow	Macrophages_HPCA_2	0.00908	0.00295	6.58	5	16	0.0459	0.00982	75	CCR1,CYBB,LAIR1,LILRB4,MS4A4A	1230,1536,3903,11006,51338	1
greenyellow	Macrophages M1_FANTOM_1	0.0164	0.00618	7.18	4	12	0.0367	0.00737	53	CHIT1,CYBB,FCER1G,LILRB4	1118,1536,2207,11006	1
greenyellow	DC_FANTOM_3	0.0333	0.0146	5.22	4	15	0.0367	0.00921	21	C1QA,C1QB,FPR3,MS4A6A	712,713,2359,64231	1
greenyellow	aDC_HPCA_2	0.0383	0.0182	7.12	3	9	0.0275	0.00552	10	C1QA,C1QB,FPR3	712,713,2359	1
greenyellow	aDC_HPCA_3	0.0383	0.0182	7.12	3	9	0.0275	0.00552	10	C1QA,C1QB,FPR3	712,713,2359	1
grey60	Macrophages_BLUEPRINT_3	0.0186	0.00723	8.99	3	24	0.107	0.0147	84	LAMP1,CD84,LY86	3916,8832,9450	2
grey60	Macrophages_BLUEPRINT_2	0.0273	0.0112	7.54	3	28	0.107	0.0172	110	LAMP1,CD84,LY86	3916,8832,9450	2
lightcyan	Monocytes_IRIS_3	0.000379	5.97e-05	26.9	4	13	0.133	0.00798	35	OSM,SLC11A1,CLEC5A,TREM1	5008,6556,23601,54210	1
lightcyan	Monocytes_HPCA_3	0.0053	0.00161	9.64	4	29	0.133	0.0178	133	OSM,SLC11A1,CLEC5A,TREM1	5008,6556,23601,54210	1
lightgreen	Erythrocytes_NOVERSHTERN_3	6.49e-10	1.37e-11	56.9	9	22	0.321	0.0135	100	BIRC5,BRCA1,CCNB1,CDK1,CDC20,PCNA,RRM2,TOP2A,PTTG1	332,672,891,983,991,5111,6241,7153,9232	1
lightgreen	pro B-cells_NOVERSHTERN_1	1.27e-06	6.6e-08	47.5	6	15	0.214	0.00921	58	FOXM1,H2AX,RRM2,PTTG1,UBE2C,CEP55	2305,3014,6241,9232,11065,55165	2
lightgreen	Erythrocytes_NOVERSHTERN_1	2.28e-05	1.86e-06	37.9	5	14	0.179	0.00859	75	BRCA1,CDC20,PCNA,RRM2,TOP2A	672,991,5111,6241,7153	1
lightgreen	Erythrocytes_NOVERSHTERN_2	0.000529	8.8e-05	62.7	3	6	0.107	0.00368	40	BRCA1,PCNA,TOP2A	672,5111,7153	1
lightgreen	Tgd cells_HPCA_2	0.00439	0.00128	7.49	5	50	0.179	0.0307	162	CDK1,DAXX,H2AX,RRM2,CEP55	983,1616,3014,6241,55165	2
lightgreen	Tgd cells_HPCA_1	0.0216	0.00869	5.75	4	49	0.143	0.0301	152	DAXX,H2AX,RRM2,CEP55	1616,3014,6241,55165	2
lightgreen	Tgd cells_HPCA_3	0.0365	0.0166	4.68	4	59	0.143	0.0362	181	CDK1,DAXX,H2AX,CEP55	983,1616,3014,55165	2
midnightblue	Macrophages M1_FANTOM_2	0.029	0.0121	7.31	3	26	0.0968	0.016	88	C3AR1,CCL18,CD163	719,6362,9332	3
midnightblue	Monocytes_FANTOM_1	0.0333	0.0148	6.72	3	28	0.0968	0.0172	80	C3AR1,MEFV,CD163	719,4210,9332	2
midnightblue	Macrophages M1_FANTOM_3	0.041	0.0196	5.99	3	31	0.0968	0.019	81	C3AR1,CCL18,CD163	719,6362,9332	3
purple	mv Endothelial cells_ENCODE_3	0.00991	0.00329	7.93	4	20	0.0755	0.0123	130	MAPK3,ZNF205,KEAP1,NDUFB11	5595,7755,9817,54539	2
purple	mv Endothelial cells_ENCODE_1	0.0115	0.00397	7.46	4	21	0.0755	0.0129	162	MAPK3,ZNF205,KEAP1,NDUFB11	5595,7755,9817,54539	2
red	Hepatocytes_HPCA_1	0.00922	0.00304	6.31	5	19	0.0549	0.0117	157	C4BPA,CXCL2,SERPINA1,SPINK1,IL17RB	722,2920,5265,6690,55540	2
red	Hepatocytes_HPCA_3	0.00922	0.00304	6.31	5	19	0.0549	0.0117	146	C4BPA,CXCL2,SERPINA1,SPINK1,IL17RB	722,2920,5265,6690,55540	2
red	Hepatocytes_HPCA_2	0.0454	0.0222	4.37	4	20	0.044	0.0123	185	C4BPA,SERPINA1,SPINK1,IL17RB	722,5265,6690,55540	2
salmon	pro B-cells_NOVERSHTERN_2	0.000155	2.25e-05	#NUM!	3	3	0.0638	0.00184	13	CD79B,FLT3,IGLL1	974,2322,3543	1
salmon	pro B-cells_NOVERSHTERN_3	0.000529	8.84e-05	106	3	4	0.0638	0.00246	15	CD79B,FLT3,IGLL1	974,2322,3543	1
salmon	pro B-cells_NOVERSHTERN_1	0.0201	0.00803	8.89	3	15	0.0638	0.00921	58	CD79B,FLT3,IGLL1	974,2322,3543	2
salmon	Keratinocytes_FANTOM_2	0.0383	0.0182	6.26	3	20	0.0638	0.0123	63	DSC3,S100A8,S100A9	1825,6279,6280	1
salmon	Keratinocytes_FANTOM_3	0.048	0.0236	5.59	3	22	0.0638	0.0135	65	DSC3,S100A8,S100A9	1825,6279,6280	1
turquoise	CD8+ Tem_BLUEPRINT_3	5.5e-15	1.29e-17	37.2	26	30	0.0989	0.0184	64	CD2,CD3D,CD3G,CD8A,CD8B,CTSW,GZMH,GZMA,GZMK,GZMM,IFNG,IL2RB,ITGAL,KLRB1,KLRD1,LAG3,SH2D1A,NKG7,PRF1,SLAMF1,IL18RAP,KLRG1,GNLY,CXCR6,CD160,TBX21	914,915,917,925,926,1521,2999,3001,3003,3004,3458,3560,3683,3820,3824,3902,4068,4818,5551,6504,8807,10219,10578,10663,11126,30009	1
turquoise	CD8+ Tem_HPCA_2	7.91e-14	3.72e-16	12.1	33	49	0.125	0.0301	161	FASLG,CASP8,CD2,CD3D,CD3E,CD3G,CD8A,CD8B,CCR5,CXCR3,GZMH,GZMA,GZMK,GZMM,IFNG,ITGAL,KLRB1,KLRD1,LAG3,SH2D1A,NKG7,PRF1,PTPRC,SLAMF1,ZAP70,IL18RAP,NCR1,KLRG1,CD96,GNLY,CXCR6,CD160,TBX21	356,841,914,915,916,917,925,926,1234,2833,2999,3001,3003,3004,3458,3683,3820,3824,3902,4068,4818,5551,5788,6504,7535,8807,9437,10219,10225,10578,10663,11126,30009	1
turquoise	CD8+ Tcm_HPCA_3	1.12e-11	7.88e-14	52.9	19	21	0.0722	0.0129	53	CASP8,CD3E,CD8A,CD8B,CD27,CD28,CTSW,GZMH,GZMA,GZMK,IL2RB,KLRD1,LAG3,SH2D1A,RPS6KB1,ZAP70,KLRG1,CD96,SFXN1	841,916,925,926,939,940,1521,2999,3001,3003,3560,3824,3902,4068,6198,7535,10219,10225,94081	1
turquoise	Tgd cells_HPCA_3	1.32e-11	1.25e-13	7.95	34	59	0.129	0.0362	181	FASLG,CCNA2,CD2,CD247,CCR5,CTLA4,CXCR3,GZMH,GZMA,GZMK,IFNG,IL2RB,IL5,ITGAL,ITGB7,LAG3,SH2D1A,MKI67,NKG7,PRF1,RAD21,SLAMF1,SOS1,ATG5,MELK,KLRG1,CD96,GNLY,CXCR6,KIF2C,TBX21,CD244,SFXN1,CCR2	356,890,914,919,1234,1493,2833,2999,3001,3003,3458,3560,3567,3683,3695,3902,4068,4288,4818,5551,5885,6504,6654,9474,9833,10219,10225,10578,10663,11004,30009,51744,94081,729230	2
turquoise	CD8+ Tem_BLUEPRINT_2	1.96e-11	2.31e-13	14.2	25	35	0.0951	0.0215	142	CD2,CD3D,CD3G,CD7,CD8A,CD8B,CCR5,CTSW,GZMH,GZMA,GZMK,GZMM,IFNG,ITGAL,KLRB1,KLRD1,LAG3,NKG7,SLAMF1,ZAP70,IL18RAP,KLRG1,GNLY,CXCR6,CD160	914,915,917,924,925,926,1234,1521,2999,3001,3003,3004,3458,3683,3820,3824,3902,4818,6504,7535,8807,10219,10578,10663,11126	1
turquoise	Tgd cells_HPCA_1	2.24e-10	3.7e-12	8.32	29	49	0.11	0.0301	152	FASLG,CD2,CD247,CHEK1,CCR5,CXCR3,GZMH,GZMA,GZMK,IL2RB,IL5,ITGAL,ITGB7,LAG3,MKI67,NKG7,PRF1,SOS1,IL18RAP,ATG5,KLRG1,CD96,GNLY,CXCR6,KIF2C,TBX21,CD244,SFXN1,CCR2	356,914,919,1111,1234,2833,2999,3001,3003,3560,3567,3683,3695,3902,4288,4818,5551,6654,8807,9474,10219,10225,10578,10663,11004,30009,51744,94081,729230	2
turquoise	CD8+ Tem_HPCA_1	2.92e-10	5.5e-12	9.86	26	41	0.0989	0.0252	167	FASLG,CASP8,CD2,CD3D,CD3G,CD8A,CD8B,CCR5,CXCR3,GZMH,GZMA,GZMK,GZMM,IFNG,KLRD1,LAG3,SH2D1A,NKG7,PRF1,PTPRC,ZAP70,KLRG1,CD96,CXCR6,CD160,TBX21	356,841,914,915,917,925,926,1234,2833,2999,3001,3003,3004,3458,3824,3902,4068,4818,5551,5788,7535,10219,10225,10663,11126,30009	1
turquoise	Tgd cells_HPCA_2	2.23e-09	5.76e-11	7.27	28	50	0.106	0.0307	162	FASLG,CCNA2,CD2,CD247,CCR5,CXCR3,GZMH,GZMA,GZMK,IFNG,IL2RB,IL5,ITGAL,ITGB7,LAG3,MKI67,PRF1,SOS1,TTK,ATG5,KLRG1,CD96,GNLY,CXCR6,KIF2C,TBX21,SFXN1,CCR2	356,890,914,919,1234,2833,2999,3001,3003,3458,3560,3567,3683,3695,3902,4288,5551,6654,7272,9474,10219,10225,10578,10663,11004,30009,94081,729230	2
turquoise	CD4+ T-cells_HPCA_2	1.67e-08	4.71e-10	70.7	13	14	0.0494	0.00859	30	CD2,CD3D,CD3E,CD3G,CD5,CD6,CD7,CD27,CD28,CCR4,CTLA4,CD96,ICOS	914,915,916,917,921,923,924,939,940,1233,1493,10225,29851	1
turquoise	CD4+ T-cells_HPCA_3	1.75e-08	5.35e-10	38.2	14	16	0.0532	0.00982	35	CD2,CD3D,CD3E,CD3G,CD5,CD7,CD27,CD28,CCR4,CTLA4,TRAF1,CD96,ICOS,TRAT1	914,915,916,917,921,924,939,940,1233,1493,7185,10225,29851,50852	1
turquoise	CD4+ naive T-cells_FANTOM_2	8.56e-08	2.82e-09	65	12	13	0.0456	0.00798	55	CD3E,CD6,CD7,CD27,TNFSF8,CCR7,GZMM,ITK,JAK3,ZAP70,TRAT1,GPSM3	916,923,924,939,944,1236,3004,3702,3718,7535,50852,63940	1
turquoise	CD4+ T-cells_BLUEPRINT_2	2.83e-07	1e-08	19.1	14	18	0.0532	0.011	66	CD2,CD3E,CD3G,CD5,CD6,CD28,CCR4,CCR7,CTLA4,TRAF1,ZAP70,CCR9,ICOS,TRAT1	914,916,917,921,923,940,1233,1236,1493,7185,7535,10803,29851,50852	1
turquoise	CD4+ T-cells_HPCA_1	3.26e-07	1.38e-08	23.5	13	16	0.0494	0.00982	37	CD2,CD3D,CD3E,CD3G,CD5,CD7,CD27,CD28,CCR4,CTLA4,CD96,ICOS,TRAT1	914,915,916,917,921,924,939,940,1233,1493,10225,29851,50852	1
turquoise	CD8+ Tem_NOVERSHTERN_1	3.26e-07	1.38e-08	23.5	13	16	0.0494	0.00982	25	FASLG,CD8A,CD8B,GZMH,GZMK,IFNG,LAG3,SH2D1A,PRF1,ZAP70,KLRG1,CXCR6,TBX21	356,925,926,2999,3003,3458,3902,4068,5551,7535,10219,10663,30009	1
turquoise	CD8+ Tem_NOVERSHTERN_3	3.78e-07	1.69e-08	32.5	12	14	0.0456	0.00859	22	FASLG,CD8A,CD8B,GZMH,GZMK,IFNG,SH2D1A,PRF1,ZAP70,KLRG1,CXCR6,TBX21	356,925,926,2999,3003,3458,4068,5551,7535,10219,10663,30009	1
turquoise	CD8+ Tem_NOVERSHTERN_2	1.65e-06	9.32e-08	29.7	11	13	0.0418	0.00798	20	FASLG,CD8A,CD8B,GZMH,GZMK,IFNG,PRF1,ZAP70,KLRG1,CXCR6,TBX21	356,925,926,2999,3003,3458,5551,7535,10219,10663,30009	1
turquoise	NK cells_BLUEPRINT_3	1.65e-06	9.32e-08	29.7	11	13	0.0418	0.00798	25	FASLG,CD247,CTSW,IL2RB,KLRD1,PRF1,IL18RAP,NCR1,GNLY,TBX21,CD244	356,919,1521,3560,3824,5551,8807,9437,10578,30009,51744	1
turquoise	CD4+ T-cells_BLUEPRINT_1	7.96e-06	5.05e-07	26.9	10	12	0.038	0.00737	34	CD2,CD3G,CD5,CD28,CCR4,CCR7,CTLA4,TRAF1,ICOS,TRAT1	914,917,921,940,1233,1236,1493,7185,29851,50852	1
turquoise	CD8+ T-cells_HPCA_3	7.96e-06	5.05e-07	26.9	10	12	0.038	0.00737	24	CD8A,CD8B,CD27,CTSW,GZMH,GZMK,KLRB1,LY9,KLRG1,CD160	925,926,939,1521,2999,3003,3820,4063,10219,11126	1
turquoise	CD8+ Tcm_NOVERSHTERN_2	7.96e-06	5.05e-07	26.9	10	12	0.038	0.00737	24	CD3E,CD7,CD8A,CD8B,CXCR3,GZMK,LAG3,SH2D1A,KLRG1,GNLY	916,924,925,926,2833,3003,3902,4068,10219,10578	1
turquoise	CD4+ Tem_HPCA_2	8.23e-06	5.62e-07	9.52	14	22	0.0532	0.0135	52	CD5,CD6,CD28,TNFSF8,CD48,CCR4,CTLA4,GZMK,ITGB7,KLRB1,CCR9,TRAT1,SAMSN1,CCR2	921,923,940,944,962,1233,1493,3003,3695,3820,10803,50852,64092,729230	1
turquoise	CD4+ Tem_NOVERSHTERN_1	8.23e-06	5.62e-07	9.52	14	22	0.0532	0.0135	43	CD5,CD6,CD28,TNFSF8,CD48,CCR4,CTLA4,GZMK,ITGB7,KLRB1,CCR9,TRAT1,SAMSN1,CCR2	921,923,940,944,962,1233,1493,3003,3695,3820,10803,50852,64092,729230	1
turquoise	CD4+ memory T-cells_FANTOM_1	9.17e-06	6.47e-07	8.18	15	25	0.057	0.0153	198	CD2,CD5,CD6,CD28,CCR4,CTLA4,GABPA,HDAC1,ITK,JAK3,SH2D1A,RAD21,SLAMF1,ATG5,ICOS	914,921,923,940,1233,1493,2551,3065,3702,3718,4068,5885,6504,9474,29851	1
turquoise	CD8+ Tcm_BLUEPRINT_2	9.61e-06	7.24e-07	13	12	17	0.0456	0.0104	40	CASP8,CD8A,CD8B,CD27,CD28,TNFSF8,CD48,CXCR3,GZMK,LAG3,SH2D1A,CD96	841,925,926,939,940,944,962,2833,3003,3902,4068,10225	1
turquoise	NK cells_HPCA_2	2.28e-05	1.88e-06	17.9	10	13	0.038	0.00798	37	CTSW,GZMH,IFNG,KLRD1,LAG3,NKG7,IL18RAP,NCR1,GNLY,TBX21	1521,2999,3458,3824,3902,4818,8807,9437,10578,30009	1
turquoise	CD4+ naive T-cells_FANTOM_1	2.84e-05	2.67e-06	#NUM!	7	7	0.0266	0.0043	15	CD3E,CD6,CD7,CCR7,JAK3,ZAP70,GPSM3	916,923,924,1236,3718,7535,63940	1
turquoise	CD4+ naive T-cells_NOVERSHTERN_3	2.84e-05	2.67e-06	#NUM!	7	7	0.0266	0.0043	15	CD3E,CD6,CD7,CCR7,JAK3,ZAP70,GPSM3	916,923,924,1236,3718,7535,63940	1
turquoise	CD4+ T-cells_FANTOM_1	2.84e-05	2.67e-06	#NUM!	7	7	0.0266	0.0043	26	CD5,CD6,CD28,CCR7,CTLA4,ITK,ICOS	921,923,940,1236,1493,3702,29851	1
turquoise	NK cells_IRIS_2	2.84e-05	2.67e-06	#NUM!	7	7	0.0266	0.0043	19	FASLG,CTSW,GZMM,KLRD1,IL18RAP,NCR1,CD244	356,1521,3004,3824,8807,9437,51744	1
turquoise	CD4+ memory T-cells_IRIS_3	3.3e-05	3.27e-06	42.7	8	9	0.0304	0.00552	21	CD28,CCR4,CTLA4,GZMA,GZMK,CD96,ICOS,TRAT1	940,1233,1493,3001,3003,10225,29851,50852	1
turquoise	NK cells_FANTOM_1	3.3e-05	3.27e-06	42.7	8	9	0.0304	0.00552	15	FASLG,CD247,IL2RB,PRF1,NCR1,GNLY,CD160,TBX21	356,919,3560,5551,9437,10578,11126,30009	1
turquoise	CD4+ Tem_HPCA_1	4.75e-05	4.92e-06	6.91	14	25	0.0532	0.0153	135	CD2,CD3E,CD5,CTLA4,CXCR3,ITK,SLAMF1,SOS1,TRAF1,CCR9,ICOS,TRAT1,GPSM3,SAMSN1	914,916,921,1493,2833,3702,6504,6654,7185,10803,29851,50852,63940,64092	1
turquoise	CD8+ Tcm_NOVERSHTERN_1	5.12e-05	5.65e-06	13.4	10	14	0.038	0.00859	29	CD3E,CD7,CD8A,CD8B,CXCR3,GZMK,LAG3,SH2D1A,KLRG1,GNLY	916,924,925,926,2833,3003,3902,4068,10219,10578	1
turquoise	NK cells_HPCA_1	5.12e-05	5.65e-06	13.4	10	14	0.038	0.00859	50	CD247,GZMH,GZMM,IFNG,LAG3,NKG7,PRF1,NCR1,KLRG1,TBX21	919,2999,3004,3458,3902,4818,5551,9437,10219,30009	1
turquoise	CD4+ Tcm_NOVERSHTERN_3	7.08e-05	8e-06	9.87	11	17	0.0418	0.0104	56	CD5,CD6,CD28,TNFSF8,CD48,CCR4,CCR7,CTLA4,ITK,ICOS,TRAT1	921,923,940,944,962,1233,1236,1493,3702,29851,50852	1
turquoise	CD4+ naive T-cells_IRIS_3	8.03e-05	9.25e-06	16.1	9	12	0.0342	0.00737	47	CD2,CD3G,CD247,CD5,CD7,CD27,CCR7,TRAF1,TRAT1	914,917,919,921,924,939,1236,7185,50852	1
turquoise	CD4+ T-cells_BLUEPRINT_3	0.000117	1.4e-05	21.3	8	10	0.0304	0.00614	29	CD2,CD3G,CD5,CD28,CCR4,CTLA4,ICOS,TRAT1	914,917,921,940,1233,1493,29851,50852	1
turquoise	NK cells_BLUEPRINT_2	0.000119	1.45e-05	10.7	10	15	0.038	0.00921	36	FASLG,GZMM,IL2RB,KLRD1,PRF1,IL18RAP,NCR1,GNLY,TBX21,CD244	356,3004,3560,3824,5551,8807,9437,10578,30009,51744	1
turquoise	CD8+ T-cells_BLUEPRINT_3	0.00013	1.69e-05	#NUM!	6	6	0.0228	0.00368	21	CD7,CD8A,CD8B,CD27,CCR7,CTSW	924,925,926,939,1236,1521	1
turquoise	CD8+ Tcm_HPCA_2	0.00013	1.69e-05	#NUM!	6	6	0.0228	0.00368	10	CD8A,CD8B,CTSW,GZMK,IL2RB,SH2D1A	925,926,1521,3003,3560,4068	1
turquoise	CD4+ memory T-cells_FANTOM_3	0.000131	1.76e-05	8.46	11	18	0.0418	0.011	139	CD5,CD6,CD28,CCR4,HDAC1,ITK,SH2D1A,RAD21,SLAMF1,ATG5,ICOS	921,923,940,1233,3065,3702,4068,5885,6504,9474,29851	1
turquoise	CD8+ T-cells_HPCA_2	0.000131	1.84e-05	37.2	7	8	0.0266	0.00491	22	CD3D,CD8A,CD8B,GZMK,LY9,KLRG1,CD160	915,925,926,3003,4063,10219,11126	1
turquoise	CD8+ Tcm_BLUEPRINT_3	0.000131	1.84e-05	37.2	7	8	0.0266	0.00491	16	CASP8,CD8B,CD27,TNFSF8,GZMK,SH2D1A,CD96	841,926,939,944,3003,4068,10225	1
turquoise	CD8+ Tcm_HPCA_1	0.000131	1.84e-05	37.2	7	8	0.0266	0.00491	23	CASP8,CD8A,CD8B,CD27,GZMK,LAG3,SH2D1A	841,925,926,939,3003,3902,4068	1
turquoise	NK cells_NOVERSHTERN_3	0.000131	1.84e-05	37.2	7	8	0.0266	0.00491	9	GZMH,KLRD1,PRF1,NCR1,GNLY,CD160,TBX21	2999,3824,5551,9437,10578,11126,30009	1
turquoise	CD4+ Tcm_HPCA_3	0.000174	2.58e-05	12	9	13	0.0342	0.00798	36	CD5,CD6,CD28,TNFSF8,CD48,CTLA4,ITK,ICOS,TRAT1	921,923,940,944,962,1493,3702,29851,50852	1
turquoise	CD4+ T-cells_FANTOM_3	0.000221	3.33e-05	8.94	10	16	0.038	0.00982	77	CD2,CD28,TNFSF8,CCR7,ITK,LY9,FUBP1,CCR9,TRAT1,CCR2	914,940,944,1236,3702,4063,8880,10803,50852,729230	1
turquoise	CD4+ Tcm_BLUEPRINT_3	0.000285	4.43e-05	14.2	8	11	0.0304	0.00675	85	CD2,CD247,CCR7,CTLA4,DNMT1,LY9,SLAMF1,ICOS	914,919,1236,1493,1786,4063,6504,29851	1
turquoise	CD4+ Tcm_HPCA_1	0.000389	6.22e-05	9.62	9	14	0.0342	0.00859	55	CD5,CD6,CD28,TNFSF8,CD48,CTLA4,ITK,ICOS,TRAT1	921,923,940,944,962,1493,3702,29851,50852	1
turquoise	CD4+ Tem_BLUEPRINT_3	0.00044	7.15e-05	18.6	7	9	0.0266	0.00552	21	CD2,CTLA4,SLAMF1,CCR9,ICOS,TRAT1,SAMSN1	914,1493,6504,10803,29851,50852,64092	1
turquoise	CD4+ memory T-cells_IRIS_1	0.000594	0.000102	31.7	6	7	0.0228	0.0043	13	CD3G,CD28,CCR4,CTLA4,CXCR6,TRAT1	917,940,1233,1493,10663,50852	1
turquoise	CD4+ T-cells_FANTOM_2	0.000594	0.000106	#NUM!	5	5	0.019	0.00307	13	CD28,CTLA4,ITK,ICOS,TRAT1	940,1493,3702,29851,50852	1
turquoise	NK cells_BLUEPRINT_1	0.000594	0.000106	#NUM!	5	5	0.019	0.00307	13	FASLG,KLRD1,IL18RAP,NCR1,CD244	356,3824,8807,9437,51744	1
turquoise	NK cells_IRIS_1	0.000594	0.000106	#NUM!	5	5	0.019	0.00307	13	FASLG,KLRD1,IL18RAP,NCR1,CD244	356,3824,8807,9437,51744	1
turquoise	CD4+ Tcm_HPCA_2	0.000722	0.000134	6.7	10	18	0.038	0.011	75	CD5,CD6,CD28,TNFSF8,CD48,CCR4,CTLA4,ITK,ICOS,TRAT1	921,923,940,944,962,1233,1493,3702,29851,50852	1
turquoise	CD4+ naive T-cells_NOVERSHTERN_1	0.00124	0.000256	8.52	8	13	0.0304	0.00798	39	CASP8,CD3E,CD27,CD28,CCR7,CTLA4,ICOS,TRAT1	841,916,939,940,1236,1493,29851,50852	1
turquoise	CD4+ memory T-cells_IRIS_2	0.00158	0.000353	15.9	6	8	0.0228	0.00491	15	CD28,CCR4,CTLA4,GZMA,GZMK,TRAT1	940,1233,1493,3001,3003,50852	1
turquoise	CD4+ Tcm_BLUEPRINT_2	0.00158	0.000353	15.9	6	8	0.0228	0.00491	38	CD2,CD247,CCR7,CTLA4,DNMT1,ICOS	914,919,1236,1493,1786,29851	1
turquoise	Tregs_FANTOM_3	0.00158	0.000353	15.9	6	8	0.0228	0.00491	21	CD5,CD28,CCR4,CTLA4,ITGB7,ICOS	921,940,1233,1493,3695,29851	1
turquoise	CD8+ T-cells_BLUEPRINT_2	0.00196	0.000488	9.29	7	11	0.0266	0.00675	52	CD7,CD8A,CD8B,CD27,CCR7,CTSW,CD96	924,925,926,939,1236,1521,10225	1
turquoise	CD8+ T-cells_FANTOM_1	0.00196	0.000488	9.29	7	11	0.0266	0.00675	52	CD7,CD8A,CD8B,CD27,CCR7,CTSW,CD96	924,925,926,939,1236,1521,10225	1
turquoise	NK cells_HPCA_3	0.00196	0.000488	9.29	7	11	0.0266	0.00675	38	CD247,IFNG,IL2RB,NKG7,PRF1,NCR1,TBX21	919,3458,3560,4818,5551,9437,30009	1
turquoise	CD4+ Tem_NOVERSHTERN_2	0.00206	0.000553	26.4	5	6	0.019	0.00368	14	CD48,KLRB1,CCR9,TRAT1,CCR2	962,3820,10803,50852,729230	1
turquoise	CD4+ Tem_NOVERSHTERN_3	0.00206	0.000553	26.4	5	6	0.019	0.00368	14	CD48,KLRB1,CCR9,TRAT1,CCR2	962,3820,10803,50852,729230	1
turquoise	CD8+ T-cells_FANTOM_2	0.00206	0.000553	26.4	5	6	0.019	0.00368	12	CASP8,CD8A,CD8B,GZMK,KLRG1	841,925,926,3003,10219	1
turquoise	CD8+ T-cells_HPCA_1	0.00206	0.000553	26.4	5	6	0.019	0.00368	11	CD8A,CD8B,GZMK,LY9,KLRG1	925,926,3003,4063,10219	1
turquoise	CD8+ T-cells_NOVERSHTERN_2	0.00206	0.000553	26.4	5	6	0.019	0.00368	11	CD8A,CD8B,GZMK,LY9,KLRG1	925,926,3003,4063,10219	1
turquoise	CD8+ Tem_BLUEPRINT_1	0.00206	0.000553	26.4	5	6	0.019	0.00368	10	GZMH,GZMK,LAG3,ZAP70,CXCR6	2999,3003,3902,7535,10663	1
turquoise	Th1 cells_IRIS_1	0.00206	0.000553	26.4	5	6	0.019	0.00368	24	IFNG,LAG3,SLAMF1,MDC1,GNLY	3458,3902,6504,9656,10578	1
turquoise	CD4+ memory T-cells_FANTOM_2	0.0024	0.000666	#NUM!	4	4	0.0152	0.00246	11	CD6,CD28,ITK,ICOS	923,940,3702,29851	1
turquoise	CD8+ Tcm_BLUEPRINT_1	0.0024	0.000666	#NUM!	4	4	0.0152	0.00246	9	CASP8,CD27,TNFSF8,GZMK	841,939,944,3003	1
turquoise	CD8+ Tem_HPCA_3	0.00331	0.000951	6.08	8	15	0.0304	0.00921	41	CASP8,CD8A,GZMH,IFNG,LAG3,SH2D1A,KLRG1,CXCR6	841,925,2999,3458,3902,4068,10219,10663	1
turquoise	CD8+ T-cells_FANTOM_3	0.00541	0.00168	13.2	5	7	0.019	0.0043	40	CD8A,CD8B,GZMM,LY9,CD96	925,926,3004,4063,10225	1
turquoise	CD8+ T-cells_NOVERSHTERN_3	0.00541	0.00168	13.2	5	7	0.019	0.0043	40	CD8A,CD8B,GZMM,LY9,CD96	925,926,3004,4063,10225	1
turquoise	NK cells_FANTOM_3	0.00902	0.00291	21	4	5	0.0152	0.00307	8	IL2RB,NCR1,GNLY,CD160	3560,9437,10578,11126	1
turquoise	CD8+ T-cells_BLUEPRINT_1	0.0114	0.00389	8.78	5	8	0.019	0.00491	30	CD8A,CD8B,CD27,CCR7,CD96	925,926,939,1236,10225	1
turquoise	CD8+ T-cells_IRIS_2	0.0117	0.00417	#NUM!	3	3	0.0114	0.00184	9	CD8A,CD8B,CD27	925,926,939	1
turquoise	CD8+ Tcm_NOVERSHTERN_3	0.0117	0.00417	#NUM!	3	3	0.0114	0.00184	10	CD8B,CXCR3,GZMK	926,2833,3003	1
turquoise	NK cells_FANTOM_2	0.0117	0.00417	#NUM!	3	3	0.0114	0.00184	8	IL2RB,IL18RAP,NCR1	3560,8807,9437	1
turquoise	NK cells_IRIS_3	0.0117	0.00417	#NUM!	3	3	0.0114	0.00184	8	KLRD1,IL18RAP,NCR1	3824,8807,9437	1
turquoise	NK cells_NOVERSHTERN_1	0.0117	0.00417	#NUM!	3	3	0.0114	0.00184	8	IFNG,NCR1,TBX21	3458,9437,30009	1
turquoise	Th1 cells_IRIS_2	0.0117	0.00417	#NUM!	3	3	0.0114	0.00184	10	IFNG,LAG3,GNLY	3458,3902,10578	1
turquoise	CD4+ naive T-cells_HPCA_1	0.0192	0.00762	10.5	4	6	0.0152	0.00368	35	CD6,CCR7,LY9,ICOS	923,1236,4063,29851	1
turquoise	CD4+ Tcm_BLUEPRINT_1	0.0192	0.00762	10.5	4	6	0.0152	0.00368	42	CD247,CTLA4,DNMT1,ICOS	919,1493,1786,29851	1
turquoise	CD4+ Tcm_NOVERSHTERN_2	0.0192	0.00762	10.5	4	6	0.0152	0.00368	19	CCR4,CTLA4,ICOS,TRAT1	1233,1493,29851,50852	1
turquoise	CD8+ T-cells_NOVERSHTERN_1	0.0192	0.00762	10.5	4	6	0.0152	0.00368	30	CD8A,CD8B,LY9,CD96	925,926,4063,10225	1
turquoise	MPP_FANTOM_1	0.0224	0.00906	3.19	9	24	0.0342	0.0147	53	CTSW,ITGAL,JAK3,NKG7,PIK3CG,PRKCB,PTPRC,SPN,CD244	1521,3683,3718,4818,5294,5579,5788,6693,51744	1
turquoise	DC_FANTOM_2	0.0296	0.0124	3.26	8	21	0.0304	0.0129	63	CCR7,GRIN1,IRF4,CCL17,CCL22,SLAMF1,TRAF1,SAMSN1	1236,2902,3662,6361,6367,6504,7185,64092	1
turquoise	CD8+ T-cells_IRIS_1	0.0333	0.0147	15.7	3	4	0.0114	0.00246	10	CD8A,CD8B,CD96	925,926,10225	1
turquoise	CD8+ T-cells_IRIS_3	0.0333	0.0147	15.7	3	4	0.0114	0.00246	16	CD8A,CD8B,CD27	925,926,939	1
turquoise	Th1 cells_IRIS_3	0.0333	0.0147	15.7	3	4	0.0114	0.00246	17	IFNG,LAG3,PKMYT1	3458,3902,9088	1
turquoise	Tregs_BLUEPRINT_1	0.0333	0.0147	15.7	3	4	0.0114	0.00246	22	CTLA4,CXCR6,ICOS	1493,10663,29851	1
turquoise	CD4+ Tcm_NOVERSHTERN_1	0.0346	0.0155	7	4	7	0.0152	0.0043	22	CCR4,CTLA4,ICOS,TRAT1	1233,1493,29851,50852	1
turquoise	MPP_FANTOM_2	0.0356	0.0161	2.81	9	26	0.0342	0.016	59	CTSW,ITGAL,JAK3,NKG7,PIK3CG,PRKCB,PTPRC,SPN,CD244	1521,3683,3718,4818,5294,5579,5788,6693,51744	1
yellow	mv Endothelial cells_HPCA_2	0.000594	0.000106	21.1	5	8	0.0407	0.00491	28	SELE,TIE1,ROBO4,MMRN2,MYCT1	6401,7075,54538,79812,80177	1
yellow	ly Endothelial cells_HPCA_1	0.000758	0.000146	50.3	4	5	0.0325	0.00307	12	SELE,TIE1,ROBO4,MMRN2	6401,7075,54538,79812	1
yellow	ly Endothelial cells_HPCA_2	0.000758	0.000146	50.3	4	5	0.0325	0.00307	9	SELE,TIE1,ROBO4,MMRN2	6401,7075,54538,79812	1
yellow	ly Endothelial cells_HPCA_3	0.000758	0.000146	50.3	4	5	0.0325	0.00307	14	SELE,TIE1,ROBO4,MMRN2	6401,7075,54538,79812	1
yellow	mv Endothelial cells_FANTOM_1	0.000807	0.000158	6.9	8	23	0.065	0.0141	99	ERG,IL3RA,SELE,TAL1,TIE1,ROBO4,MMRN2,MYCT1	2078,3563,6401,6886,7075,54538,79812,80177	1
yellow	Endothelial cells_ENCODE_1	0.00109	0.000223	15.8	5	9	0.0407	0.00552	51	ERG,TIE1,ROBO4,MMRN2,MYCT1	2078,7075,54538,79812,80177	1
yellow	Endothelial cells_ENCODE_2	0.00109	0.000223	15.8	5	9	0.0407	0.00552	42	ERG,TIE1,ROBO4,MMRN2,MYCT1	2078,7075,54538,79812,80177	1
yellow	ly Endothelial cells_FANTOM_2	0.00109	0.000223	15.8	5	9	0.0407	0.00552	41	ERG,TIE1,ROBO4,MMRN2,MYCT1	2078,7075,54538,79812,80177	1
yellow	Endothelial cells_FANTOM_3	0.00141	0.000298	9.57	6	14	0.0488	0.00859	40	ERG,SELE,TIE1,ROBO4,MMRN2,MYCT1	2078,6401,7075,54538,79812,80177	1
yellow	mv Endothelial cells_FANTOM_2	0.0017	0.0004	6.91	7	20	0.0569	0.0123	59	ERG,IL3RA,TAL1,TIE1,ROBO4,MMRN2,MYCT1	2078,3563,6886,7075,54538,79812,80177	1
yellow	Endothelial cells_FANTOM_1	0.0017	0.000413	25.1	4	6	0.0325	0.00368	10	TIE1,ROBO4,MMRN2,MYCT1	7075,54538,79812,80177	1
yellow	Endothelial cells_FANTOM_2	0.0017	0.000413	25.1	4	6	0.0325	0.00368	11	TIE1,ROBO4,MMRN2,MYCT1	7075,54538,79812,80177	1
yellow	mv Endothelial cells_HPCA_1	0.0017	0.000413	25.1	4	6	0.0325	0.00368	17	SELE,TIE1,ROBO4,MMRN2	6401,7075,54538,79812	1
yellow	mv Endothelial cells_HPCA_3	0.0017	0.000413	25.1	4	6	0.0325	0.00368	20	SELE,TIE1,ROBO4,MMRN2	6401,7075,54538,79812	1
yellow	Endothelial cells_ENCODE_3	0.00319	0.000907	16.8	4	7	0.0325	0.0043	25	TIE1,ROBO4,MMRN2,MYCT1	7075,54538,79812,80177	1
yellow	Endothelial cells_BLUEPRINT_3	0.00483	0.00143	6.37	6	18	0.0488	0.011	140	ERG,SELE,TIE1,ROBO4,MMRN2,MYCT1	2078,6401,7075,54538,79812,80177	1
yellow	Endothelial cells_BLUEPRINT_1	0.00528	0.00159	37.4	3	4	0.0244	0.00246	8	TIE1,ROBO4,MMRN2	7075,54538,79812	1
yellow	Endothelial cells_BLUEPRINT_2	0.00528	0.00159	37.4	3	4	0.0244	0.00246	8	TIE1,ROBO4,MMRN2	7075,54538,79812	1
yellow	CMP_BLUEPRINT_3	0.0112	0.00376	18.7	3	5	0.0244	0.00307	15	CTSG,ELANE,MPO	1511,1991,4353	1
yellow	Endothelial cells_HPCA_3	0.0126	0.00455	8.38	4	10	0.0325	0.00614	68	TIE1,ROBO4,MMRN2,MYCT1	7075,54538,79812,80177	1
yellow	Mast cells_FANTOM_3	0.0176	0.00669	5.27	5	17	0.0407	0.0104	67	ANXA1,CTSG,GATA1,ITGA2B,TAL1	301,1511,2623,3674,6886	1
yellow	CMP_BLUEPRINT_1	0.0184	0.0071	12.5	3	6	0.0244	0.00368	18	CTSG,ELANE,MPO	1511,1991,4353	1
yellow	CMP_BLUEPRINT_2	0.0184	0.0071	12.5	3	6	0.0244	0.00368	19	CTSG,ELANE,MPO	1511,1991,4353	1
yellow	GMP_BLUEPRINT_2	0.0234	0.00952	6.28	4	12	0.0325	0.00737	96	CTSG,ELANE,MPO,SELP	1511,1991,4353,6403	1
yellow	Sebocytes_FANTOM_1	0.0284	0.0117	9.36	3	7	0.0244	0.0043	32	SFN,KRT6B,IL24	2810,3854,11009	1
yellow	Sebocytes_FANTOM_3	0.0284	0.0117	9.36	3	7	0.0244	0.0043	35	SFN,KRT6B,IL24	2810,3854,11009	1
yellow	mv Endothelial cells_ENCODE_3	0.0326	0.014	4.21	5	20	0.0407	0.0123	130	SELE,TIE1,ROBO4,MMRN2,MYCT1	6401,7075,54538,79812,80177	2
yellow	mv Endothelial cells_ENCODE_1	0.037	0.0172	3.94	5	21	0.0407	0.0129	162	SELE,TIE1,ROBO4,MMRN2,MYCT1	6401,7075,54538,79812,80177	2
yellow	mv Endothelial cells_ENCODE_2	0.037	0.0172	3.94	5	21	0.0407	0.0129	178	SELE,TIE1,ROBO4,MMRN2,MYCT1	6401,7075,54538,79812,80177	1
yellow	Mast cells_FANTOM_2	0.0437	0.021	3.71	5	22	0.0407	0.0135	99	ANXA1,CTSG,GATA1,ITGA2B,TAL1	301,1511,2623,3674,6886	1

## Sheet: msigdb_biocarta
module	geneset_id	p.adj	p.val	odds.ratio	n_fg	n_bg	fg_freq	bg_freq	n_set	gene_names	entrez_ids	n_modules_sig
blue	BIOCARTA_ERK_PATHWAY	0.0153	0.000434	5.2	10	21	0.0402	0.0129	27	NGF,HRAS,GNAS,RAF1,MYC,NGFR,SHC1,STAT3,EGFR,ITGB1	4803,3265,2778,5894,4609,4804,6464,6774,1956,3688	2
blue	BIOCARTA_TFF_PATHWAY	0.0236	0.000895	5.13	9	19	0.0361	0.0117	24	HRAS,GHR,BAD,SHC1,ERBB2,CTNNB1,EGFR,AKT1,ITGB1	3265,2690,572,6464,2064,1499,1956,207,3688	1
brown	BIOCARTA_IFNA_PATHWAY	0.0236	0.00112	12.1	5	8	0.0249	0.00491	9	IRF9,IFNA1,TYK2,STAT2,STAT1	10379,3439,7297,6773,6772	1
brown	BIOCARTA_TALL1_PATHWAY	0.049	0.00418	5.45	6	14	0.0299	0.00859	15	TNFRSF17,TNFSF12,MAPK14,TRAF2,TNFSF13B,NFKB1	608,8742,1432,7186,10673,4790	1
green	BIOCARTA_CDC42RAC_PATHWAY	0.049	0.00333	19.6	3	5	0.0254	0.00307	8	PIK3R1,RHOA,RAC1	5295,387,5879	1
green	BIOCARTA_PELP1_PATHWAY	0.049	0.00333	19.6	3	5	0.0254	0.00307	6	MAPK1,CREBBP,EP300	5594,1387,2033	1
greenyellow	BIOCARTA_BLYMPHOCYTE_PATHWAY	0.0211	0.000664	10.4	5	12	0.0459	0.00737	14	CR1,ITGB2,HLA-DRB5,HLA-DRB4,HLA-DRB3	1378,3689,3127,3126,3125	1
greenyellow	BIOCARTA_BBCELL_PATHWAY	0.0333	0.00184	11.5	4	9	0.0367	0.00552	11	HLA-DRB5,CD4,HLA-DRB4,HLA-DRB3	3127,920,3126,3125	1
greenyellow	BIOCARTA_FCER1_PATHWAY	0.049	0.0034	4.27	7	31	0.0642	0.019	39	BTK,SYK,FCER1G,GRB2,LYN,PLA2G4A,MAP3K1	695,6850,2207,2885,4067,5321,4214	1
greenyellow	BIOCARTA_ASBCELL_PATHWAY	0.049	0.00434	8.21	4	11	0.0367	0.00675	15	HLA-DRB5,CD4,HLA-DRB4,HLA-DRB3	3127,920,3126,3125	1
greenyellow	BIOCARTA_IL5_PATHWAY	0.049	0.00434	8.21	4	11	0.0367	0.00675	13	HLA-DRB5,CD4,HLA-DRB4,HLA-DRB3	3127,920,3126,3125	1
lightcyan	BIOCARTA_IL1R_PATHWAY	0.032	0.00161	9.64	4	29	0.133	0.0178	31	IL1RN,IL1RAP,IL6,JUN	3557,3556,3569,3725	1
lightcyan	BIOCARTA_IL6_PATHWAY	0.049	0.00448	10.9	3	19	0.1	0.0117	21	CEBPB,IL6,JUN	1051,3569,3725	1
lightgreen	BIOCARTA_G2_PATHWAY	0.049	0.00367	11.8	3	19	0.107	0.0117	24	CCNB1,BRCA1,CDK1	891,672,983	1
pink	BIOCARTA_TID_PATHWAY	0.0472	0.00283	6.75	5	15	0.0431	0.00921	19	HSPA1A,TNFRSF1A,RB1,RELA,IKBKB	3303,7132,5925,5970,3551	1
purple	BIOCARTA_ERK_PATHWAY	0.049	0.00397	7.46	4	21	0.0755	0.0129	27	MAPK3,MAP2K2,PTPRR,IGF1R	5595,5605,5801,3480	2
turquoise	BIOCARTA_TCYTOTOXIC_PATHWAY	0.00293	9.25e-06	16.1	9	12	0.0342	0.00737	12	CD3G,CD3E,CD8A,CD247,ITGAL,CD28,CD3D,CD2,PTPRC	917,916,925,919,3683,940,915,914,5788	1
turquoise	BIOCARTA_TCRA_PATHWAY	0.00352	2.58e-05	12	9	13	0.0342	0.00798	14	CD3G,CD3E,CD247,ZAP70,FYN,LCK,CD3D,HLA-DRA,PTPRC	917,916,919,7535,2534,3932,915,3122,5788	1
turquoise	BIOCARTA_NO2IL12_PATHWAY	0.00352	3.33e-05	8.94	10	16	0.038	0.00982	16	IFNG,CD3G,CD3E,STAT4,CD247,CXCR3,CCR5,IL12RB2,CD3D,CD2	3458,917,916,6775,919,2833,1234,3595,915,914	1
turquoise	BIOCARTA_CSK_PATHWAY	0.00453	6.94e-05	7.66	10	17	0.038	0.0104	22	CD3G,CD3E,CD247,ZAP70,PRKAR2B,LCK,PRKACB,CD3D,HLA-DRA,PTPRC	917,916,919,7535,5577,3932,5567,915,3122,5788	1
turquoise	BIOCARTA_TCAPOPTOSIS_PATHWAY	0.00453	7.15e-05	18.6	7	9	0.0266	0.00552	9	FASLG,CD3G,CD3E,CD247,CD28,CCR5,CD3D	356,917,916,919,940,1234,915	1
turquoise	BIOCARTA_THELPER_PATHWAY	0.00605	0.000114	10.7	8	12	0.0304	0.00737	12	CD3G,CD3E,CD247,ITGAL,CD28,CD3D,CD2,PTPRC	917,916,919,3683,940,915,914,5788	1
turquoise	BIOCARTA_IL12_PATHWAY	0.011	0.000243	5.95	10	19	0.038	0.0117	20	IFNG,CD3G,CD3E,STAT4,CD247,CXCR3,CCR5,MAP2K6,IL12RB2,CD3D	3458,917,916,6775,919,2833,1234,5608,3595,915	1
turquoise	BIOCARTA_CTLA4_PATHWAY	0.0153	0.000418	5.35	10	20	0.038	0.0123	22	CD3G,CD3E,ICOS,CD247,CTLA4,CD28,LCK,CD3D,HLA-DRA,ITK	917,916,29851,919,1493,940,3932,915,3122,3702	1
turquoise	BIOCARTA_IL17_PATHWAY	0.0236	0.00101	7.43	7	12	0.0266	0.00737	15	CD3G,CD3E,CD58,CD8A,CD247,CD3D,CD2	917,916,965,925,919,915,914	1
turquoise	BIOCARTA_STATHMIN_PATHWAY	0.0236	0.00101	7.43	7	12	0.0266	0.00737	20	CD3G,CD3E,CD247,PRKAR2B,PRKACB,CD3D,CD2	917,916,919,5577,5567,915,914	1
turquoise	BIOCARTA_TCR_PATHWAY	0.0236	0.00106	3.28	14	37	0.0532	0.0227	44	CD3G,CD3E,PIK3CG,CD247,ZAP70,NFATC2,FYN,PRKCB,LCK,PPP3CB,CD3D,LAT,SOS1,PPP3CC	917,916,5294,919,7535,4773,2534,5579,3932,5532,915,27040,6654,5533	1
turquoise	BIOCARTA_CTL_PATHWAY	0.0333	0.00189	6.19	7	13	0.0266	0.00798	13	FASLG,PRF1,CD3G,CD3E,CD247,ITGAL,CD3D	356,5551,917,916,919,3683,915	1
turquoise	BIOCARTA_NOS1_PATHWAY	0.049	0.00378	6.34	6	11	0.0228	0.00675	21	PRKAR2B,PRKCB,PRKACB,PPP3CB,GRIN1,PPP3CC	5577,5579,5567,5532,2902,5533	1
turquoise	BIOCARTA_NKT_PATHWAY	0.0491	0.00464	3.68	9	22	0.0342	0.0135	26	IFNG,IL5,CCR4,CXCR3,CCR7,CD28,CCR5,IL12RB2,CXCR4	3458,3567,1233,2833,1236,940,1234,3595,7852	1

## Sheet: msigdb_reactome
module	geneset_id	p.adj	p.val	odds.ratio	n_fg	n_bg	fg_freq	bg_freq	n_set	gene_names	entrez_ids	n_modules_sig
black	REACTOME_ECM_PROTEOGLYCANS	0.00298	5.38e-05	6.71	9	34	0.1	0.0209	76	VCAN,ITGA8,COL1A1,FN1,COL5A1,COL6A3,COL1A2,COL3A1,COL5A2	1462,8516,1277,2335,1289,1293,1278,1281,1290	1
black	REACTOME_COLLAGEN_DEGRADATION	0.0039	7.68e-05	9.16	7	21	0.0778	0.0129	64	COL1A1,COL5A1,COL6A3,COL1A2,COL3A1,MMP1,COL5A2	1277,1289,1293,1278,1281,4312,1290	1
black	REACTOME_NCAM1_INTERACTIONS	0.00397	8.06e-05	12.1	6	15	0.0667	0.00921	42	CACNA1G,COL5A1,CACNA1C,COL6A3,COL3A1,COL5A2	8913,1289,775,1293,1281,1290	1
black	REACTOME_COLLAGEN_CHAIN_TRIMERIZATION	0.00502	0.000123	10.9	6	16	0.0667	0.00982	44	COL1A1,COL5A1,COL6A3,COL1A2,COL3A1,COL5A2	1277,1289,1293,1278,1281,1290	1
black	REACTOME_SYNDECAN_INTERACTIONS	0.00622	0.000182	9.89	6	17	0.0667	0.0104	27	COL1A1,FN1,COL5A1,COL1A2,COL3A1,COL5A2	1277,2335,1289,1278,1281,1290	1
black	REACTOME_DEGRADATION_OF_THE_EXTRACELLULAR_MATRIX	0.0105	0.000436	5.45	8	35	0.0889	0.0215	140	COL1A1,FN1,COL5A1,COL6A3,COL1A2,COL3A1,MMP1,COL5A2	1277,2335,1289,1293,1278,1281,4312,1290	1
black	REACTOME_ASSEMBLY_OF_COLLAGEN_FIBRILS_AND_OTHER_MULTIMERIC_STRUCTURES	0.0106	0.000446	6.39	7	27	0.0778	0.0166	61	COL1A1,COL5A1,LOXL2,COL6A3,COL1A2,COL3A1,COL5A2	1277,1289,4017,1293,1278,1281,1290	1
black	REACTOME_COLLAGEN_BIOSYNTHESIS_AND_MODIFYING_ENZYMES	0.0112	0.000498	7.76	6	20	0.0667	0.0123	67	COL1A1,COL5A1,COL6A3,COL1A2,COL3A1,COL5A2	1277,1289,1293,1278,1281,1290	1
black	REACTOME_MET_ACTIVATES_PTK2_SIGNALING	0.0141	0.000667	7.24	6	21	0.0667	0.0129	30	COL1A1,FN1,COL5A1,COL1A2,COL3A1,COL5A2	1277,2335,1289,1278,1281,1290	1
black	REACTOME_COLLAGEN_FORMATION	0.0202	0.0011	5.31	7	31	0.0778	0.019	90	COL1A1,COL5A1,LOXL2,COL6A3,COL1A2,COL3A1,COL5A2	1277,1289,4017,1293,1278,1281,1290	1
black	REACTOME_MET_PROMOTES_CELL_MOTILITY	0.0202	0.00113	6.38	6	23	0.0667	0.0141	41	COL1A1,FN1,COL5A1,COL1A2,COL3A1,COL5A2	1277,2335,1289,1278,1281,1290	1
black	REACTOME_ETHANOL_OXIDATION	0.0241	0.00151	26.3	3	5	0.0333	0.00307	12	ADH1A,ADH1B,ADH1C	124,125,126	1
black	REACTOME_SIGNALING_BY_RETINOIC_ACID	0.0241	0.00151	26.3	3	5	0.0333	0.00307	43	CRABP2,ADH1A,ADH1C	1382,124,126	1
black	REACTOME_TRANSCRIPTIONAL_REGULATION_BY_MECP2	0.0304	0.00223	6.89	5	18	0.0556	0.011	63	HDAC3,PTEN,TBL1XR1,SOX2,DLL1	8841,5728,79718,6657,28514	1
black	REACTOME_NCAM_SIGNALING_FOR_NEURITE_OUT_GROWTH	0.0304	0.00226	5.41	6	26	0.0667	0.016	63	CACNA1G,COL5A1,CACNA1C,COL6A3,COL3A1,COL5A2	8913,1289,775,1293,1281,1290	1
black	REACTOME_SIGNALING_BY_MET	0.0328	0.00279	4.38	7	36	0.0778	0.0221	79	COL1A1,FN1,COL5A1,COL1A2,COL3A1,UBB,COL5A2	1277,2335,1289,1278,1281,7314,1290	1
black	REACTOME_CROSSLINKING_OF_COLLAGEN_FIBRILS	0.0333	0.00289	17.6	3	6	0.0333	0.00368	18	COL1A1,LOXL2,COL1A2	1277,4017,1278	1
black	REACTOME_BINDING_AND_UPTAKE_OF_LIGANDS_BY_SCAVENGER_RECEPTORS	0.0347	0.00307	8.87	4	12	0.0444	0.00737	98	COL1A1,LRP1,COL1A2,COL3A1	1277,4035,1278,1281	1
black	REACTOME_INTEGRIN_CELL_SURFACE_INTERACTIONS	0.0418	0.0044	3.56	8	49	0.0889	0.0301	85	ITGA8,COL1A1,FN1,COL5A1,COL6A3,COL1A2,COL3A1,COL5A2	8516,1277,2335,1289,1293,1278,1281,1290	1
blue	REACTOME_DISEASES_OF_SIGNAL_TRANSDUCTION_BY_GROWTH_FACTOR_RECEPTORS_AND_SECOND_MESSENGERS	0.00189	1.91e-05	2.39	42	150	0.169	0.0921	374	BAD,HGF,KITLG,FGFR2,FGFR3,FGF10,FGFR1,GSK3B,PEBP1,HDAC6,PSMB5,PSMD7,PPP2CB,AKT2,MET,TGFBR1,RNF43,FBXW7,HES1,AKT3,CDKN1A,KDR,DLL4,RAF1,MYC,ERBB2,AKT1,EGFR,SHC1,FGFR4,LRP5,HDAC11,POLR2H,FZD6,CTNNB1,STAT3,HRAS,FZD8,JAG2,HDAC2,NF1,PDGFA	572,3082,4254,2263,2261,2255,2260,2932,5037,10013,5693,5713,5516,208,4233,7046,54894,55294,3280,10000,1026,3791,54567,5894,4609,2064,207,1956,6464,2264,4041,79885,5437,8323,1499,6774,3265,8325,3714,3066,4763,5154	1
blue	REACTOME_INTEGRATION_OF_ENERGY_METABOLISM	0.00502	0.000127	5.74	11	22	0.0442	0.0135	108	PRKACA,GNAS,GNA11,PPP2CB,PRKAR2A,GNAQ,CACNA1D,CACNB3,GNG12,GNG7,PLCB1	5566,2778,2767,5516,5576,2776,776,784,55970,2788,23236	1
blue	REACTOME_REGULATION_OF_INSULIN_SECRETION	0.00551	0.000151	6.36	10	19	0.0402	0.0117	78	PRKACA,GNAS,GNA11,PRKAR2A,GNAQ,CACNA1D,CACNB3,GNG12,GNG7,PLCB1	5566,2778,2767,5576,2776,776,784,55970,2788,23236	1
blue	REACTOME_LAMININ_INTERACTIONS	0.00895	0.000313	6.42	9	17	0.0361	0.0104	30	ITGA3,LAMA3,LAMC2,COL4A4,LAMA5,ITGB4,ITGAV,ITGB1,LAMB3	3675,3909,3918,1286,3911,3691,3685,3688,3914	1
blue	REACTOME_CELL_JUNCTION_ORGANIZATION	0.00941	0.000337	4.85	11	24	0.0442	0.0147	92	CDH1,LAMA3,LAMC2,CDH3,ITGB4,ITGB1,DST,CTNNB1,JUP,LAMB3,FLNA	999,3909,3918,1001,3691,3688,667,1499,3728,3914,2316	1
blue	REACTOME_CA2_PATHWAY	0.02	0.00106	4.39	10	23	0.0402	0.0141	62	WNT5A,MYC,PPP3CA,TCF7L1,FZD6,CTNNB1,AXIN2,GNG12,GNG7,PLCB1	7474,4609,5530,83439,8323,1499,8313,55970,2788,23236	1
blue	REACTOME_EXTRACELLULAR_MATRIX_ORGANIZATION	0.0218	0.00129	2.18	27	100	0.108	0.0614	301	ITGA3,CDH1,LTBP1,LAMA3,LAMC2,P4HA2,COL4A4,CEACAM6,TGFB2,BMP7,ICAM4,COMP,ITGB8,TGFB3,KDR,LAMA5,ITGB4,ITGAV,APP,ITGA9,ITGB1,DST,CAPN2,JAM3,A2M,LAMB3,PDGFA	3675,999,4052,3909,3918,8974,1286,4680,7042,655,3386,1311,3696,7043,3791,3911,3691,3685,351,3680,3688,667,824,83700,2,3914,5154	1
blue	REACTOME_AKT_PHOSPHORYLATES_TARGETS_IN_THE_CYTOSOL	0.024	0.00147	8.48	6	10	0.0241	0.00614	14	BAD,GSK3B,AKT2,AKT3,CDKN1A,AKT1	572,2932,208,10000,1026,207	1
blue	REACTOME_KERATINIZATION	0.0263	0.00185	5.05	8	17	0.0321	0.0104	217	DSP,KRT18,PPL,SPINK5,KRT7,KRT19,JUP,PKP3	1832,3875,5493,11005,3855,3880,3728,11187	1
blue	REACTOME_FORMATION_OF_THE_CORNIFIED_ENVELOPE	0.0263	0.00185	5.05	8	17	0.0321	0.0104	129	DSP,KRT18,PPL,SPINK5,KRT7,KRT19,JUP,PKP3	1832,3875,5493,11005,3855,3880,3728,11187	1
blue	REACTOME_REGULATION_OF_GENE_EXPRESSION_IN_BETA_CELLS	0.0307	0.00235	22.4	4	5	0.0161	0.00307	21	AKT2,AKT3,FOXA2,AKT1	208,10000,3170,207	1
blue	REACTOME_THROMBOXANE_SIGNALLING_THROUGH_TP_RECEPTOR	0.0307	0.00235	22.4	4	5	0.0161	0.00307	24	GNA11,GNAQ,GNG12,GNG7	2767,2776,55970,2788	1
blue	REACTOME_MOLECULES_ASSOCIATED_WITH_ELASTIC_FIBRES	0.0307	0.00235	5.66	7	14	0.0281	0.00859	38	LTBP1,TGFB2,BMP7,ITGB8,TGFB3,ITGAV,ITGB1	4052,7042,655,3696,7043,3685,3688	1
blue	REACTOME_G_PROTEIN_BETA_GAMMA_SIGNALLING	0.0328	0.00283	6.78	6	11	0.0241	0.00675	32	AKT2,AKT3,AKT1,GNG12,GNG7,PLCB1	208,10000,207,55970,2788,23236	1
blue	REACTOME_AQUAPORIN_MEDIATED_TRANSPORT	0.0328	0.00283	6.78	6	11	0.0241	0.00675	52	PRKACA,GNAS,PRKAR2A,AQP5,GNG12,GNG7	5566,2778,5576,362,55970,2788	1
blue	REACTOME_GLUCAGON_SIGNALING_IN_METABOLIC_REGULATION	0.0344	0.00303	9.38	5	8	0.0201	0.00491	33	PRKACA,GNAS,PRKAR2A,GNG12,GNG7	5566,2778,5576,55970,2788	1
blue	REACTOME_FATTY_ACIDS_BOUND_TO_GPR40_FFAR1_REGULATE_INSULIN_SECRETION	0.0366	0.00353	#NUM!	3	3	0.012	0.00184	8	GNA11,GNAQ,PLCB1	2767,2776,23236	1
blue	REACTOME_MET_INTERACTS_WITH_TNS_PROTEINS	0.0366	0.00353	#NUM!	3	3	0.012	0.00184	5	HGF,MET,ITGB1	3082,4233,3688	1
blue	REACTOME_REGULATION_OF_BETA_CELL_DEVELOPMENT	0.0452	0.00494	5.64	6	12	0.0241	0.00737	42	FGF10,AKT2,HES1,AKT3,FOXA2,AKT1	2255,208,3280,10000,3170,207	1
blue	REACTOME_VEGFR2_MEDIATED_VASCULAR_PERMEABILITY	0.0452	0.00494	5.64	6	12	0.0241	0.00737	27	AKT2,AKT3,AKT1,NOS3,CTNNB1,JUP	208,10000,207,4846,1499,3728	1
blue	REACTOME_MAPK_FAMILY_SIGNALING_CASCADES	0.0463	0.00516	1.95	26	104	0.104	0.0638	296	HGF,KITLG,FGFR2,FGFR3,FGF10,PRKACA,FGFR1,PEBP1,PSMB5,PSMD7,PPP2CB,MET,RASGRF2,DUSP1,RAF1,IL6ST,MYC,ERBB2,EGFR,SHC3,ANGPT1,SHC1,FGFR4,HRAS,NF1,PDGFA	3082,4254,2263,2261,2255,5566,2260,5037,5693,5713,5516,4233,5924,1843,5894,3572,4609,2064,1956,53358,284,6464,2264,3265,4763,5154	1
brown	REACTOME_INTERFERON_SIGNALING	3.77e-12	2.12e-15	7.22	39	85	0.194	0.0522	202	CD44,NDC1,IFI35,OAS1,JAK2,TYK2,DDX58,OAS3,OAS2,NUP107,STAT1,GBP1,IFIT3,IRF1,IRF3,BST2,TRIM21,RSAD2,OASL,HLA-F,FCGR1A,MX1,GBP2,GBP4,B2M,IRF2,STAT2,ISG20,SOCS1,IRF7,ISG15,IFNA2,IFNA1,PSMB8,HLA-E,HLA-G,HLA-B,IRF9,HLA-DPB1	960,55706,3430,4938,3717,7297,23586,4940,4939,57122,6772,2633,3437,3659,3661,684,6737,91543,8638,3134,2209,4599,2634,115361,567,3660,6773,3669,8651,3665,9636,3440,3439,5696,3133,3135,3106,10379,3115	1
brown	REACTOME_INTERFERON_ALPHA_BETA_SIGNALING	4.77e-12	5.38e-15	12	28	47	0.139	0.0289	70	IFI35,OAS1,TYK2,OAS3,OAS2,STAT1,IFIT3,IRF1,IRF3,BST2,RSAD2,OASL,HLA-F,MX1,GBP2,IRF2,STAT2,ISG20,SOCS1,IRF7,ISG15,IFNA2,IFNA1,PSMB8,HLA-E,HLA-G,HLA-B,IRF9	3430,4938,7297,4940,4939,6772,3437,3659,3661,684,91543,8638,3134,4599,2634,3660,6773,3669,8651,3665,9636,3440,3439,5696,3133,3135,3106,10379	1
brown	REACTOME_INTERFERON_GAMMA_SIGNALING	5.65e-08	9.55e-11	7.91	24	48	0.119	0.0295	93	CD44,OAS1,JAK2,OAS3,OAS2,STAT1,GBP1,IRF1,IRF3,TRIM21,OASL,HLA-F,FCGR1A,GBP2,GBP4,B2M,IRF2,SOCS1,IRF7,HLA-E,HLA-G,HLA-B,IRF9,HLA-DPB1	960,4938,3717,4940,4939,6772,2633,3659,3661,6737,8638,3134,2209,2634,115361,567,3660,8651,3665,3133,3135,3106,10379,3115	1
brown	REACTOME_ANTIGEN_PRESENTATION_FOLDING_ASSEMBLY_AND_PEPTIDE_LOADING_OF_CLASS_I_MHC	0.000337	1.71e-06	29.4	8	10	0.0398	0.00614	25	TAPBP,HLA-F,B2M,TAP1,TAP2,HLA-E,HLA-G,HLA-B	6892,3134,567,6890,6891,3133,3135,3106	1
brown	REACTOME_ANTIVIRAL_MECHANISM_BY_IFN_STIMULATED_GENES	0.00285	4.5e-05	6.29	11	24	0.0547	0.0147	82	NDC1,OAS1,DDX58,OAS3,OAS2,NUP107,STAT1,IRF3,OASL,MX1,ISG15	55706,4938,23586,4940,4939,57122,6772,3661,8638,4599,9636	1
brown	REACTOME_OAS_ANTIVIRAL_RESPONSE	0.00551	0.000148	36.2	5	6	0.0249	0.00368	9	OAS1,DDX58,OAS3,OAS2,OASL	4938,23586,4940,4939,8638	1
brown	REACTOME_TNFR2_NON_CANONICAL_NF_KB_PATHWAY	0.00941	0.000367	3.41	15	48	0.0746	0.0295	101	TNFRSF1B,TNFRSF17,NFKB2,CD40,TNFSF13B,RELB,CD70,TRAF2,TNFRSF14,TNFRSF4,PSMB8,PSMB10,LTA,TNFSF12,PSMB9	7133,608,4791,958,10673,5971,970,7186,8764,7293,5696,5699,4049,8742,5698	1
brown	REACTOME_TRAF6_MEDIATED_IRF7_ACTIVATION	0.0252	0.00169	5.68	7	16	0.0348	0.00982	29	DDX58,IFIH1,IRF3,TRAF2,IRF7,IFNA2,IFNA1	23586,64135,3661,7186,3665,3440,3439	1
brown	REACTOME_ENDOSOMAL_VACUOLAR_PATHWAY	0.0304	0.00226	9.06	5	9	0.0249	0.00552	11	HLA-F,B2M,HLA-E,HLA-G,HLA-B	3134,567,3133,3135,3106	1
brown	REACTOME_DDX58_IFIH1_MEDIATED_INDUCTION_OF_INTERFERON_ALPHA_BETA	0.0319	0.00257	2.92	13	46	0.0647	0.0282	78	CASP10,NFKB2,DDX58,NFKB1,IFIH1,IRF3,TRAF2,NLRC5,FADD,IRF7,ISG15,IFNA2,IFNA1	843,4791,23586,4790,64135,3661,7186,84166,8772,3665,9636,3440,3439	1
brown	REACTOME_REGULATION_OF_IFNA_SIGNALING	0.032	0.00266	6.23	6	13	0.0299	0.00798	26	TYK2,STAT1,STAT2,SOCS1,IFNA2,IFNA1	7297,6772,6773,8651,3440,3439	1
brown	REACTOME_ANTIGEN_PROCESSING_CROSS_PRESENTATION	0.0362	0.00339	2.96	12	42	0.0597	0.0258	99	TAPBP,HLA-F,FCGR1A,B2M,TAP1,PSMB8,TAP2,HLA-E,HLA-G,PSMB10,HLA-B,PSMB9	6892,3134,2209,567,6890,5696,6891,3133,3135,5699,3106,5698	2
cyan	REACTOME_GLUCONEOGENESIS	0.00272	3.68e-05	32.1	4	11	0.125	0.00675	34	PCK2,GPI,ALDOA,FBP1	5106,2821,226,2203	1
cyan	REACTOME_METABOLISM_OF_CARBOHYDRATES	0.00298	5.33e-05	11.6	6	37	0.188	0.0227	293	PCK2,GPI,ALDOA,G6PD,FBP1,GUSB	5106,2821,226,2539,2203,2990	1
cyan	REACTOME_GLUCOSE_METABOLISM	0.0167	0.000837	11.8	4	23	0.125	0.0141	92	PCK2,GPI,ALDOA,FBP1	5106,2821,226,2203	1
green	REACTOME_TRANSCRIPTIONAL_REGULATION_BY_TP53	0.00202	2.27e-05	3.37	21	112	0.178	0.0688	365	CREBBP,MNAT1,FAS,MLH1,EP300,BNIP3L,GTF2H3,COX6A1,RAD50,COX6B1,COX4I1,MDM2,TP53,RPS27A,IGFBP3,WRN,TSC1,BRD7,DDIT4,ATR,POLR2A	1387,4331,355,4292,2033,665,2967,1337,10111,1340,1327,4193,7157,6233,3486,7486,7248,29117,54541,545,5430	1
green	REACTOME_SIGNALING_BY_ROBO_RECEPTORS	0.00272	3.29e-05	6.55	10	31	0.0847	0.019	218	RHOA,SOS2,CXCL12,RPL23,PSMB2,RAC1,RPS6,RPS27A,RPL7A,COL4A5	387,6655,6387,9349,5690,5879,6194,6233,6130,1287	1
green	REACTOME_DNA_REPAIR	0.00439	9.39e-05	3.78	15	71	0.127	0.0436	331	MNAT1,MLH1,EP300,RAD51C,GTF2H3,RAD50,FANCL,XPA,TP53,RPS27A,WRN,ALKBH3,ATR,POLR2A,PRKDC	4331,4292,2033,5889,2967,10111,55120,7507,7157,6233,7486,221120,545,5430,5591	2
green	REACTOME_SELENOAMINO_ACID_METABOLISM	0.00502	0.000124	52.7	4	5	0.0339	0.00307	118	RPL23,RPS6,RPS27A,RPL7A	9349,6194,6233,6130	1
green	REACTOME_EUKARYOTIC_TRANSLATION_ELONGATION	0.00502	0.000124	52.7	4	5	0.0339	0.00307	94	RPL23,RPS6,RPS27A,RPL7A	9349,6194,6233,6130	1
green	REACTOME_SRP_DEPENDENT_COTRANSLATIONAL_PROTEIN_TARGETING_TO_MEMBRANE	0.00941	0.000351	26.3	4	6	0.0339	0.00368	113	RPL23,RPS6,RPS27A,RPL7A	9349,6194,6233,6130	1
green	REACTOME_RRNA_PROCESSING	0.00941	0.000351	26.3	4	6	0.0339	0.00368	205	RPL23,RPS6,RPS27A,RPL7A	9349,6194,6233,6130	1
green	REACTOME_NONSENSE_MEDIATED_DECAY_NMD	0.00941	0.000351	26.3	4	6	0.0339	0.00368	116	RPL23,RPS6,RPS27A,RPL7A	9349,6194,6233,6130	1
green	REACTOME_FORMATION_OF_TC_NER_PRE_INCISION_COMPLEX	0.00941	0.000371	8.91	6	15	0.0508	0.00921	53	MNAT1,EP300,GTF2H3,XPA,RPS27A,POLR2A	4331,2033,2967,7507,6233,5430	1
green	REACTOME_THE_CITRIC_ACID_TCA_CYCLE_AND_RESPIRATORY_ELECTRON_TRANSPORT	0.0106	0.000453	4.9	9	34	0.0763	0.0209	175	NDUFB4,LDHB,COX6A1,NDUFA1,COX6B1,COX4I1,NDUFA2,NDUFB10,IDH2	4710,3945,1337,4694,1340,1327,4695,4716,3418	1
green	REACTOME_EUKARYOTIC_TRANSLATION_INITIATION	0.0158	0.000773	17.6	4	7	0.0339	0.0043	120	RPL23,RPS6,RPS27A,RPL7A	9349,6194,6233,6130	1
green	REACTOME_INFLUENZA_INFECTION	0.0164	0.000813	7.29	6	17	0.0508	0.0104	156	TPR,RPL23,RPS6,RPS27A,RPL7A,POLR2A	7175,9349,6194,6233,6130,5430	1
green	REACTOME_REGULATION_OF_EXPRESSION_OF_SLITS_AND_ROBOS	0.0202	0.00115	6.68	6	18	0.0508	0.011	172	RPL23,PSMB2,RPS6,RPS27A,RPL7A,COL4A5	9349,5690,6194,6233,6130,1287	1
green	REACTOME_RESPIRATORY_ELECTRON_TRANSPORT	0.0235	0.00141	5.22	7	25	0.0593	0.0153	100	NDUFB4,COX6A1,NDUFA1,COX6B1,COX4I1,NDUFA2,NDUFB10	4710,1337,4694,1340,1327,4695,4716	1
green	REACTOME_NUCLEAR_SIGNALING_BY_ERBB4	0.024	0.00146	13.2	4	8	0.0339	0.00491	32	CXCL12,STMN1,APH1B,S100B	6387,3925,83464,6285	1
green	REACTOME_TP53_REGULATES_METABOLIC_GENES	0.0245	0.00158	6.16	6	19	0.0508	0.0117	86	COX6A1,COX6B1,COX4I1,TP53,TSC1,DDIT4	1337,1340,1327,7157,7248,54541	1
green	REACTOME_TRANSCRIPTION_COUPLED_NUCLEOTIDE_EXCISION_REPAIR_TC_NER	0.0245	0.00158	6.16	6	19	0.0508	0.0117	78	MNAT1,EP300,GTF2H3,XPA,RPS27A,POLR2A	4331,2033,2967,7507,6233,5430	1
green	REACTOME_DUAL_INCISION_IN_TC_NER	0.0245	0.00158	6.16	6	19	0.0508	0.0117	65	MNAT1,EP300,GTF2H3,XPA,RPS27A,POLR2A	4331,2033,2967,7507,6233,5430	1
green	REACTOME_RESPIRATORY_ELECTRON_TRANSPORT_ATP_SYNTHESIS_BY_CHEMIOSMOTIC_COUPLING_AND_HEAT_PRODUCTION_BY_UNCOUPLING_PROTEINS	0.0307	0.0023	4.69	7	27	0.0593	0.0166	124	NDUFB4,COX6A1,NDUFA1,COX6B1,COX4I1,NDUFA2,NDUFB10	4710,1337,4694,1340,1327,4695,4716	1
green	REACTOME_TRANSLATION	0.0312	0.00248	10.5	4	9	0.0339	0.00552	295	RPL23,RPS6,RPS27A,RPL7A	9349,6194,6233,6130	1
green	REACTOME_REGULATION_OF_TP53_ACTIVITY_THROUGH_METHYLATION	0.0312	0.00248	10.5	4	9	0.0339	0.00552	19	EP300,MDM2,TP53,RPS27A	2033,4193,7157,6233	1
green	REACTOME_NUCLEOTIDE_EXCISION_REPAIR	0.0328	0.0028	5.33	6	21	0.0508	0.0129	110	MNAT1,EP300,GTF2H3,XPA,RPS27A,POLR2A	4331,2033,2967,7507,6233,5430	1
green	REACTOME_REGULATION_OF_GENE_EXPRESSION_BY_HYPOXIA_INDUCIBLE_FACTOR	0.0359	0.00333	19.6	3	5	0.0254	0.00307	11	CREBBP,EP300,ARNT	1387,2033,405	1
green	REACTOME_REGULATION_OF_FOXO_TRANSCRIPTIONAL_ACTIVITY_BY_ACETYLATION	0.0359	0.00333	19.6	3	5	0.0254	0.00307	10	CREBBP,EP300,FOXO4	1387,2033,4303	1
green	REACTOME_SIGNALING_BY_ERBB4	0.037	0.00363	5	6	22	0.0508	0.0135	58	CXCL12,STMN1,APH1B,RPS27A,PIK3R1,S100B	6387,3925,83464,6233,5295,6285	1
green	REACTOME_FORMATION_OF_RNA_POL_II_ELONGATION_COMPLEX	0.0381	0.00391	8.78	4	10	0.0339	0.00614	61	MNAT1,GTF2H3,MLLT3,POLR2A	4331,2967,4300,5430	1
green	REACTOME_FORMATION_OF_INCISION_COMPLEX_IN_GG_NER	0.0381	0.00391	8.78	4	10	0.0339	0.00614	43	MNAT1,GTF2H3,XPA,RPS27A	4331,2967,7507,6233	1
green	REACTOME_RESPONSE_OF_EIF2AK4_GCN2_TO_AMINO_ACID_DEFICIENCY	0.0381	0.00391	8.78	4	10	0.0339	0.00614	102	RPL23,RPS6,RPS27A,RPL7A	9349,6194,6233,6130	1
green	REACTOME_TP53_REGULATES_TRANSCRIPTION_OF_DNA_REPAIR_GENES	0.0432	0.00462	4.7	6	23	0.0508	0.0141	65	MNAT1,MLH1,GTF2H3,TP53,ATR,POLR2A	4331,4292,2967,7157,545,5430	1
greenyellow	REACTOME_MHC_CLASS_II_ANTIGEN_PRESENTATION	3.2e-05	1.26e-07	15.2	10	20	0.0917	0.0123	126	CD74,RAB7A,CTSS,HLA-DPA1,HLA-DRB3,HLA-DRB5,HLA-DOA,HLA-DMA,HLA-DMB,HLA-DRB4	972,7879,1520,3113,3125,3127,3111,3108,3109,3126	1
greenyellow	REACTOME_REGULATION_OF_SIGNALING_BY_CBL	0.00191	2.05e-05	12.9	7	15	0.0642	0.00921	22	PIK3CB,HCK,CBL,UBC,SYK,GRB2,LYN	5291,3055,867,7316,6850,2885,4067	1
greenyellow	REACTOME_ANTIGEN_PROCESSING_CROSS_PRESENTATION	0.00872	0.000285	4.69	10	42	0.0917	0.0258	99	BTK,NCF4,CD207,TLR4,UBC,LY96,CTSS,CYBB,TLR1,CHUK	695,4689,50489,7099,7316,23643,1520,1536,7096,1147	2
greenyellow	REACTOME_NEUTROPHIL_DEGRANULATION	0.00879	0.000295	2.96	18	113	0.165	0.0694	479	RAB7A,PSEN1,LYZ,PYCARD,CD33,CHIT1,IDH1,FCER1G,ITGB2,CTSS,PRKCD,CYBB,LAIR1,CD300A,ITGAM,IGF2R,CR1,NFAM1	7879,5663,4069,29108,945,1118,3417,2207,3689,1520,5580,1536,3903,11314,3684,3482,1378,150372	1
greenyellow	REACTOME_TOLL_LIKE_RECEPTOR_CASCADES	0.00966	0.000392	3.09	16	96	0.147	0.0589	153	BTK,MAP3K1,RPS6KA5,TLR8,ECSIT,CD180,TLR4,UBC,LY96,ITGB2,CTSS,NOD2,ITGAM,TLR1,TLR7,CHUK	695,4214,9252,51311,51295,4064,7099,7316,23643,3689,1520,64127,3684,7096,51284,1147	2
greenyellow	REACTOME_FCGAMMA_RECEPTOR_FCGR_DEPENDENT_PHAGOCYTOSIS	0.00994	0.000409	5.64	8	29	0.0734	0.0178	143	BTK,PIK3CB,HCK,PRKCD,SYK,GRB2,FCGR3A,LYN	695,5291,3055,5580,6850,2885,2214,4067	1
greenyellow	REACTOME_PARASITE_INFECTION	0.0116	0.000528	7.97	6	17	0.055	0.0104	116	BTK,HCK,SYK,GRB2,FCGR3A,LYN	695,3055,6850,2885,2214,4067	1
greenyellow	REACTOME_ROLE_OF_LAT2_NTAL_LAB_ON_CALCIUM_MOBILIZATION	0.0141	0.000664	10.4	5	12	0.0459	0.00737	71	PIK3CB,FCER1G,SYK,GRB2,LYN	5291,2207,6850,2885,4067	1
greenyellow	REACTOME_FCGR_ACTIVATION	0.0263	0.00184	11.5	4	9	0.0367	0.00552	69	HCK,SYK,FCGR3A,LYN	3055,6850,2214,4067	1
greenyellow	REACTOME_TOLL_LIKE_RECEPTOR_4_TLR4_CASCADE	0.0357	0.00324	2.72	13	85	0.119	0.0522	127	BTK,MAP3K1,RPS6KA5,ECSIT,CD180,TLR4,UBC,LY96,ITGB2,NOD2,ITGAM,TLR1,CHUK	695,4214,9252,51295,4064,7099,7316,23643,3689,64127,3684,7096,1147	1
greenyellow	REACTOME_INTERLEUKIN_3_INTERLEUKIN_5_AND_GM_CSF_SIGNALING	0.0362	0.0034	4.27	7	31	0.0642	0.019	48	PIK3CB,HCK,CBL,UBC,SYK,GRB2,LYN	5291,3055,867,7316,6850,2885,4067	1
greenyellow	REACTOME_IRAK4_DEFICIENCY_TLR2_4	0.0414	0.00434	8.21	4	11	0.0367	0.00675	11	BTK,TLR4,LY96,TLR1	695,7099,23643,7096	1
greenyellow	REACTOME_INLB_MEDIATED_ENTRY_OF_LISTERIA_MONOCYTOGENES_INTO_HOST_CELL	0.0455	0.00503	14.3	3	6	0.0275	0.00368	15	CBL,UBC,GRB2	867,7316,2885	1
greenyellow	REACTOME_FCERI_MEDIATED_CA_2_MOBILIZATION	0.0463	0.00519	5.56	5	18	0.0459	0.011	86	BTK,FCER1G,SYK,GRB2,LYN	695,2207,6850,2885,4067	1
greenyellow	REACTOME_CARGO_RECOGNITION_FOR_CLATHRIN_MEDIATED_ENDOCYTOSIS	0.0463	0.00519	5.56	5	18	0.0459	0.011	105	CD4,CBL,UBC,GRB2,IGF2R	920,867,7316,2885,3482	1
lightcyan	REACTOME_INTERLEUKIN_10_SIGNALING	0.00272	3.61e-05	12.6	6	37	0.2	0.0227	46	PTGS2,CCL20,LIF,IL6,IL1RN,CXCL8	5743,6364,3976,3569,3557,3576	1
lightcyan	REACTOME_INTERLEUKIN_6_FAMILY_SIGNALING	0.00502	0.000111	22	4	15	0.133	0.00921	24	OSM,LIF,IL6,CLCF1	5008,3976,3569,23529	1
lightcyan	REACTOME_IL_6_TYPE_CYTOKINE_RECEPTOR_LIGAND_INTERACTIONS	0.00879	0.000297	35	3	8	0.1	0.00491	17	OSM,LIF,CLCF1	5008,3976,23529	1
lightcyan	REACTOME_SENESCENCE_ASSOCIATED_SECRETORY_PHENOTYPE_SASP	0.0294	0.00208	8.92	4	31	0.133	0.019	111	IL6,CXCL8,CEBPB,JUN	3569,3576,1051,3725	2
lightcyan	REACTOME_SIGNALING_BY_INTERLEUKINS	0.0319	0.00255	3.41	11	243	0.367	0.149	462	PTGS2,OSM,CCL20,LIF,IL6,IL1RN,DUSP6,CXCL8,CLCF1,JUN,IL1RAP	5743,5008,6364,3976,3569,3557,1848,3576,23529,3725,3556	1
lightcyan	REACTOME_RAF_INDEPENDENT_MAPK1_3_ACTIVATION	0.0423	0.00448	10.9	3	19	0.1	0.0117	23	IL6,DUSP5,DUSP6	3569,1847,1848	1
lightgreen	REACTOME_M_PHASE	5.85e-07	1.32e-09	23.3	10	47	0.357	0.0289	416	BIRC5,CDC20,CCNB1,H3-3A,PTTG1,CDK1,UBE2C,TUBB,H2AX,H3C2	332,991,891,3020,9232,983,11065,203068,3014,8358	1
lightgreen	REACTOME_CONDENSATION_OF_PROPHASE_CHROMOSOMES	3.2e-05	1.24e-07	84.8	5	9	0.179	0.00552	74	CCNB1,H3-3A,CDK1,H2AX,H3C2	891,3020,983,3014,8358	1
lightgreen	REACTOME_CELL_CYCLE_CHECKPOINTS	0.000141	6.36e-07	12.8	9	66	0.321	0.0405	291	BRCA1,BIRC5,ORC6,NSD2,CDC20,CCNB1,CDK1,UBE2C,H2AX	672,332,23594,7468,991,891,983,11065,3014	2
lightgreen	REACTOME_APC_C_CDC20_MEDIATED_DEGRADATION_OF_CYCLIN_B	0.00042	2.37e-06	86.7	4	7	0.143	0.0043	23	CDC20,CCNB1,CDK1,UBE2C	991,891,983,11065	1
lightgreen	REACTOME_E2F_ENABLED_INHIBITION_OF_PRE_REPLICATION_COMPLEX_FORMATION	0.000674	4.56e-06	#NUM!	3	3	0.107	0.00184	9	ORC6,CCNB1,CDK1	23594,891,983	1
lightgreen	REACTOME_MITOTIC_PROPHASE	0.00139	1.02e-05	24.4	5	19	0.179	0.0117	143	CCNB1,H3-3A,CDK1,H2AX,H3C2	891,3020,983,3014,8358	1
lightgreen	REACTOME_MITOTIC_METAPHASE_AND_ANAPHASE	0.0015	1.18e-05	15.8	6	33	0.214	0.0203	235	BIRC5,CDC20,CCNB1,PTTG1,CDK1,UBE2C	332,991,891,9232,983,11065	1
lightgreen	REACTOME_MITOTIC_PROMETAPHASE	0.00188	1.74e-05	21.3	5	21	0.179	0.0129	203	BIRC5,CDC20,CCNB1,CDK1,TUBB	332,991,891,983,203068	1
lightgreen	REACTOME_PHOSPHORYLATION_OF_THE_APC_C	0.00188	1.8e-05	186	3	4	0.107	0.00246	19	CCNB1,CDK1,UBE2C	891,983,11065	1
lightgreen	REACTOME_PHOSPHORYLATION_OF_EMI1	0.00188	1.8e-05	186	3	4	0.107	0.00246	6	CDC20,CCNB1,CDK1	991,891,983	1
lightgreen	REACTOME_G2_M_DNA_DAMAGE_CHECKPOINT	0.00272	3.51e-05	18	5	24	0.179	0.0147	95	BRCA1,NSD2,CCNB1,CDK1,H2AX	672,7468,891,983,3014	1
lightgreen	REACTOME_ACTIVATED_PKN1_STIMULATES_TRANSCRIPTION_OF_AR_ANDROGEN_RECEPTOR_REGULATED_GENES_KLK2_AND_KLK3	0.00285	4.45e-05	94	3	5	0.107	0.00307	67	H3-3A,H2AX,H3C2	3020,3014,8358	1
lightgreen	REACTOME_G1_S_SPECIFIC_TRANSCRIPTION	0.00285	4.5e-05	29.2	4	13	0.143	0.00798	29	PCNA,CDK1,RRM2,TYMS	5111,983,6241,7298	1
lightgreen	REACTOME_APC_C_MEDIATED_DEGRADATION_OF_CELL_CYCLE_PROTEINS	0.00298	5.3e-05	16.2	5	26	0.179	0.016	86	CDC20,CCNB1,PTTG1,CDK1,UBE2C	991,891,9232,983,11065	1
lightgreen	REACTOME_MITOTIC_G1_PHASE_AND_G1_S_TRANSITION	0.0031	5.77e-05	9.16	7	63	0.25	0.0387	149	ORC6,TOP2A,PCNA,CCNB1,CDK1,RRM2,TYMS	23594,7153,5111,891,983,6241,7298	1
lightgreen	REACTOME_G2_M_CHECKPOINTS	0.0039	7.55e-05	10.9	6	45	0.214	0.0276	168	BRCA1,ORC6,NSD2,CCNB1,CDK1,H2AX	672,23594,7468,891,983,3014	2
lightgreen	REACTOME_SIRT1_NEGATIVELY_REGULATES_RRNA_EXPRESSION	0.00422	8.8e-05	62.7	3	6	0.107	0.00368	68	H3-3A,H2AX,H3C2	3020,3014,8358	1
lightgreen	REACTOME_MEIOTIC_RECOMBINATION	0.00551	0.000143	20.2	4	17	0.143	0.0104	87	BRCA1,H3-3A,H2AX,H3C2	672,3020,3014,8358	2
lightgreen	REACTOME_DNA_METHYLATION	0.00551	0.000152	47.2	3	7	0.107	0.0043	65	H3-3A,H2AX,H3C2	3020,3014,8358	1
lightgreen	REACTOME_RHO_GTPASE_EFFECTORS	0.00616	0.000174	9.18	6	52	0.214	0.0319	324	BIRC5,CDC20,H3-3A,H2AX,PRC1,H3C2	332,991,3020,3014,9055,8358	1
lightgreen	REACTOME_RESOLUTION_OF_SISTER_CHROMATID_COHESION	0.00622	0.000181	18.7	4	18	0.143	0.011	126	BIRC5,CDC20,CCNB1,CDK1	332,991,891,983	1
lightgreen	REACTOME_METABOLISM_OF_NUCLEOTIDES	0.00758	0.000241	37.8	3	8	0.107	0.00491	99	HPRT1,RRM2,TYMS	3251,6241,7298	1
lightgreen	REACTOME_E2F_MEDIATED_REGULATION_OF_DNA_REPLICATION	0.00758	0.000241	37.8	3	8	0.107	0.00491	22	ORC6,CCNB1,CDK1	23594,891,983	1
lightgreen	REACTOME_ERCC6_CSB_AND_EHMT2_G9A_POSITIVELY_REGULATE_RRNA_EXPRESSION	0.00758	0.000241	37.8	3	8	0.107	0.00491	76	H3-3A,H2AX,H3C2	3020,3014,8358	1
lightgreen	REACTOME_PROTEIN_UBIQUITINATION	0.00758	0.000241	37.8	3	8	0.107	0.00491	79	UBE2T,PCNA,UBE2C	29089,5111,11065	1
lightgreen	REACTOME_PRC2_METHYLATES_HISTONES_AND_DNA	0.00941	0.000357	31.5	3	9	0.107	0.00552	73	H3-3A,H2AX,H3C2	3020,3014,8358	1
lightgreen	REACTOME_SIGNALING_BY_RHO_GTPASES	0.00966	0.000388	7.79	6	60	0.214	0.0368	454	BIRC5,CDC20,H3-3A,H2AX,PRC1,H3C2	332,991,3020,3014,9055,8358	1
lightgreen	REACTOME_MEIOSIS	0.0112	0.000495	13.8	4	23	0.143	0.0141	119	BRCA1,H3-3A,H2AX,H3C2	672,3020,3014,8358	2
lightgreen	REACTOME_SUMOYLATION_OF_DNA_REPLICATION_PROTEINS	0.0112	0.000504	27	3	10	0.107	0.00614	46	BIRC5,TOP2A,PCNA	332,7153,5111	1
lightgreen	REACTOME_RHO_GTPASES_ACTIVATE_PKNS	0.0112	0.000504	27	3	10	0.107	0.00614	94	H3-3A,H2AX,H3C2	3020,3014,8358	1
lightgreen	REACTOME_REPRODUCTION	0.0127	0.000587	13.1	4	24	0.143	0.0147	145	BRCA1,H3-3A,H2AX,H3C2	672,3020,3014,8358	2
lightgreen	REACTOME_NONHOMOLOGOUS_END_JOINING_NHEJ	0.0143	0.000685	23.7	3	11	0.107	0.00675	69	BRCA1,NSD2,H2AX	672,7468,3014	1
lightgreen	REACTOME_SUMOYLATION	0.0146	0.000706	8.68	5	44	0.179	0.027	187	BRCA1,BIRC5,TOP2A,PCNA,DAXX	672,332,7153,5111,1616	1
lightgreen	REACTOME_RNA_POLYMERASE_I_PROMOTER_ESCAPE	0.0178	0.000903	21	3	12	0.107	0.00737	91	H3-3A,H2AX,H3C2	3020,3014,8358	1
lightgreen	REACTOME_DNA_REPAIR	0.019	0.000975	6.43	6	71	0.214	0.0436	331	BRCA1,UBE2T,NSD2,PCNA,FANCA,H2AX	672,29089,7468,5111,2175,3014	2
lightgreen	REACTOME_GENE_SILENCING_BY_RNA	0.0202	0.00116	18.9	3	13	0.107	0.00798	138	H3-3A,H2AX,H3C2	3020,3014,8358	1
lightgreen	REACTOME_REGULATION_OF_PLK1_ACTIVITY_AT_G2_M_TRANSITION	0.0202	0.00116	18.9	3	13	0.107	0.00798	87	CCNB1,CDK1,TUBB	891,983,203068	1
lightgreen	REACTOME_TRANSCRIPTIONAL_REGULATION_BY_SMALL_RNAS	0.0202	0.00116	18.9	3	13	0.107	0.00798	107	H3-3A,H2AX,H3C2	3020,3014,8358	1
lightgreen	REACTOME_TP53_REGULATES_TRANSCRIPTION_OF_GENES_INVOLVED_IN_G2_CELL_CYCLE_ARREST	0.0202	0.00116	18.9	3	13	0.107	0.00798	18	PCNA,CCNB1,CDK1	5111,891,983	1
lightgreen	REACTOME_MITOTIC_SPINDLE_CHECKPOINT	0.0202	0.00116	18.9	3	13	0.107	0.00798	110	BIRC5,CDC20,UBE2C	332,991,11065	1
lightgreen	REACTOME_SEPARATION_OF_SISTER_CHROMATIDS	0.0211	0.00124	10.5	4	29	0.143	0.0178	190	BIRC5,CDC20,PTTG1,UBE2C	332,991,9232,11065	1
lightgreen	REACTOME_B_WICH_COMPLEX_POSITIVELY_REGULATES_RRNA_EXPRESSION	0.024	0.00146	17.2	3	14	0.107	0.00859	91	H3-3A,H2AX,H3C2	3020,3014,8358	1
lightgreen	REACTOME_SENESCENCE_ASSOCIATED_SECRETORY_PHENOTYPE_SASP	0.0245	0.0016	9.67	4	31	0.143	0.019	111	H3-3A,UBE2C,H2AX,H3C2	3020,11065,3014,8358	2
lightgreen	REACTOME_HOMOLOGY_DIRECTED_REPAIR	0.0245	0.0016	9.67	4	31	0.143	0.019	138	BRCA1,NSD2,PCNA,H2AX	672,7468,5111,3014	1
lightgreen	REACTOME_CYCLIN_A_B1_B2_ASSOCIATED_EVENTS_DURING_G2_M_TRANSITION	0.0263	0.0018	15.8	3	15	0.107	0.00921	25	FOXM1,CCNB1,CDK1	2305,891,983	1
lightgreen	REACTOME_G0_AND_EARLY_G1	0.0302	0.00219	14.6	3	16	0.107	0.00982	27	TOP2A,PCNA,CDK1	7153,5111,983	1
lightgreen	REACTOME_POSITIVE_EPIGENETIC_REGULATION_OF_RRNA_EXPRESSION	0.0302	0.00219	14.6	3	16	0.107	0.00982	106	H3-3A,H2AX,H3C2	3020,3014,8358	1
lightgreen	REACTOME_NEGATIVE_EPIGENETIC_REGULATION_OF_RRNA_EXPRESSION	0.0302	0.00219	14.6	3	16	0.107	0.00982	109	H3-3A,H2AX,H3C2	3020,3014,8358	1
lightgreen	REACTOME_RNA_POLYMERASE_I_TRANSCRIPTION	0.032	0.00263	13.5	3	17	0.107	0.0104	111	H3-3A,H2AX,H3C2	3020,3014,8358	1
lightgreen	REACTOME_RUNX1_REGULATES_GENES_INVOLVED_IN_MEGAKARYOCYTE_DIFFERENTIATION_AND_PLATELET_FUNCTION	0.032	0.00263	13.5	3	17	0.107	0.0104	98	H3-3A,H2AX,H3C2	3020,3014,8358	1
lightgreen	REACTOME_APC_C_CDH1_MEDIATED_DEGRADATION_OF_CDC20_AND_OTHER_APC_C_CDH1_TARGETED_PROTEINS_IN_LATE_MITOSIS_EARLY_G1	0.0347	0.00312	12.6	3	18	0.107	0.011	72	CDC20,PTTG1,UBE2C	991,9232,11065	1
lightgreen	REACTOME_DNA_DOUBLE_STRAND_BREAK_RESPONSE	0.0347	0.00312	12.6	3	18	0.107	0.011	77	BRCA1,NSD2,H2AX	672,7468,3014	1
lightgreen	REACTOME_DNA_DOUBLE_STRAND_BREAK_REPAIR	0.0364	0.00345	7.66	4	38	0.143	0.0233	166	BRCA1,NSD2,PCNA,H2AX	672,7468,5111,3014	1
lightgreen	REACTOME_FORMATION_OF_THE_BETA_CATENIN_TCF_TRANSACTIVATING_COMPLEX	0.037	0.00367	11.8	3	19	0.107	0.0117	92	H3-3A,H2AX,H3C2	3020,3014,8358	1
lightgreen	REACTOME_AMYLOID_FIBER_FORMATION	0.037	0.00367	11.8	3	19	0.107	0.0117	109	H3-3A,H2AX,H3C2	3020,3014,8358	1
lightgreen	REACTOME_MITOTIC_G2_G2_M_PHASES	0.0403	0.00417	7.22	4	40	0.143	0.0246	200	FOXM1,CCNB1,CDK1,TUBB	2305,891,983,203068	1
lightgreen	REACTOME_ACTIVATION_OF_ANTERIOR_HOX_GENES_IN_HINDBRAIN_DEVELOPMENT_DURING_EARLY_EMBRYOGENESIS	0.0409	0.00427	11.1	3	20	0.107	0.0123	122	H3-3A,H2AX,H3C2	3020,3014,8358	1
lightgreen	REACTOME_TP53_REGULATES_TRANSCRIPTION_OF_CELL_CYCLE_GENES	0.05	0.00563	9.95	3	22	0.107	0.0135	49	PCNA,CCNB1,CDK1	5111,891,983	1
midnightblue	REACTOME_PURINERGIC_SIGNALING_IN_LEISHMANIASIS_INFECTION	0.0366	0.00354	12.1	3	17	0.0968	0.0104	24	MEFV,C3AR1,TXNIP	4210,719,10628	1
midnightblue	REACTOME_LEISHMANIA_INFECTION	0.0455	0.005	5.28	5	61	0.161	0.0374	306	MEFV,FCGR2A,C3AR1,CD163,TXNIP	4210,2212,719,9332,10628	1
purple	REACTOME_ENERGY_DEPENDENT_REGULATION_OF_MTOR_BY_LKB1_AMPK	0.00502	0.000127	93.4	3	4	0.0566	0.00246	29	STK11,RPTOR,MTOR	6794,57521,2475	1
purple	REACTOME_MTOR_SIGNALLING	0.0308	0.00238	15.6	3	9	0.0566	0.00552	40	STK11,RPTOR,MTOR	6794,57521,2475	1
purple	REACTOME_REGULATION_OF_PTEN_GENE_TRANSCRIPTION	0.0321	0.0027	8.47	4	19	0.0755	0.0117	61	MAPK3,HDAC5,RPTOR,MTOR	5595,10014,57521,2475	1
purple	REACTOME_PTEN_REGULATION	0.0432	0.00465	5.36	5	35	0.0943	0.0215	139	PSMC4,MAPK3,HDAC5,RPTOR,MTOR	5704,5595,10014,57521,2475	1
red	REACTOME_SURFACTANT_METABOLISM	1.02e-06	2.88e-09	73.3	8	10	0.0879	0.00614	30	CTSH,SFTPA1,NAPSA,SFTPD,ABCA3,SFTPC,SFTPB,DMBT1	1512,653509,9476,6441,21,6440,6439,1755	1
red	REACTOME_DISEASES_ASSOCIATED_WITH_SURFACTANT_METABOLISM	0.000453	2.81e-06	88.6	5	6	0.0549	0.00368	10	SFTPA1,SFTPD,ABCA3,SFTPC,SFTPB	653509,6441,21,6440,6439	1
red	REACTOME_DEFECTIVE_CSF2RB_CAUSES_PULMONARY_SURFACTANT_METABOLISM_DYSFUNCTION_5_SMDP5	0.00285	4.38e-05	69.9	4	5	0.044	0.00307	8	SFTPA1,SFTPD,SFTPC,SFTPB	653509,6441,6440,6439	1
red	REACTOME_DISEASES_OF_METABOLISM	0.00941	0.000371	6.64	7	26	0.0769	0.016	246	GPC4,SFTPA1,SFTPD,ABCA3,SFTPC,SFTPB,MUC1	2239,653509,6441,21,6440,6439,4582	1
red	REACTOME_SIGNAL_REGULATORY_PROTEIN_FAMILY_INTERACTIONS	0.0342	0.00298	17.4	3	6	0.033	0.00368	16	SFTPA1,SFTPD,CD47	653509,6441,961	1
salmon	REACTOME_INTERLEUKIN_1_FAMILY_SIGNALING	0.00885	0.000304	5.68	8	63	0.17	0.0387	139	IRAK3,NFKBIA,MAP3K8,IL4,IL1R2,IL18R1,SAA1,TRAF6	11213,4792,1326,3565,7850,8809,6288,7189	1
salmon	REACTOME_TOLL_LIKE_RECEPTOR_CASCADES	0.0211	0.00124	4.06	9	96	0.191	0.0589	153	IRAK3,NFKBIA,MAP3K8,TLR2,S100A8,S100A9,HSP90B1,SAA1,TRAF6	11213,4792,1326,7097,6279,6280,7184,6288,7189	2
salmon	REACTOME_INTERLEUKIN_1_SIGNALING	0.0263	0.00183	5.49	6	47	0.128	0.0289	102	IRAK3,NFKBIA,MAP3K8,IL1R2,SAA1,TRAF6	11213,4792,1326,7850,6288,7189	1
salmon	REACTOME_REGULATION_OF_TLR_BY_ENDOGENOUS_LIGAND	0.04	0.00413	11.9	3	12	0.0638	0.00737	19	TLR2,S100A8,S100A9	7097,6279,6280	1
turquoise	REACTOME_IMMUNOREGULATORY_INTERACTIONS_BETWEEN_A_LYMPHOID_AND_A_NON_LYMPHOID_CELL	0.00298	5.1e-05	2.79	28	84	0.106	0.0516	191	ITGAL,SLAMF7,ICAM3,KLRB1,ITGA4,CD160,KLRD1,KLRG1,COL2A1,ITGB7,CD96,CD8A,CD3G,VCAM1,SLAMF6,CD3D,CD8B,MICA,SH2D1A,IFITM1,SELL,NCR1,SH2D1B,CD247,CD3E,KLRK1,KIR3DL2,KIR2DS2	3683,57823,3385,3820,3676,11126,3824,10219,1280,3695,10225,925,917,7412,114836,915,926,100507436,4068,8519,6402,9437,117157,919,916,22914,3812,100132285	1
turquoise	REACTOME_CHEMOKINE_RECEPTORS_BIND_CHEMOKINES	0.00502	0.000115	3.7	17	42	0.0646	0.0258	58	CCL22,CCL17,CCR2,CXCR4,CCR7,CXCL9,XCL2,CXCL13,CXCR5,CCR5,CXCR6,CCL19,XCR1,CCR9,CCR4,CXCR3,CCL5	6367,6361,729230,7852,1236,4283,6846,10563,643,1234,10663,6363,2829,10803,1233,2833,6352	1
turquoise	REACTOME_GENERATION_OF_SECOND_MESSENGER_MOLECULES	0.00758	0.000243	5.95	10	19	0.038	0.0117	39	ITK,ZAP70,CD3G,CD3D,LCK,PLCG2,CD247,CD3E,HLA-DRA,LAT	3702,7535,917,915,3932,5336,919,916,3122,27040	1
turquoise	REACTOME_RESOLUTION_OF_D_LOOP_STRUCTURES	0.0193	0.00101	7.43	7	12	0.0266	0.00737	34	RAD51,NBN,BRIP1,BRCA2,ATM,EXO1,BLM	5888,4683,83990,675,472,9156,641	1
turquoise	REACTOME_RESOLUTION_OF_D_LOOP_STRUCTURES_THROUGH_SYNTHESIS_DEPENDENT_STRAND_ANNEALING_SDSA	0.0193	0.00101	7.43	7	12	0.0266	0.00737	26	RAD51,NBN,BRIP1,BRCA2,ATM,EXO1,BLM	5888,4683,83990,675,472,9156,641	1
turquoise	REACTOME_HOMOLOGOUS_DNA_PAIRING_AND_STRAND_EXCHANGE	0.0247	0.00164	5.32	8	16	0.0304	0.00982	42	RAD51,NBN,BRIP1,BRCA2,ATM,CHEK1,EXO1,BLM	5888,4683,83990,675,472,1111,9156,641	1
turquoise	REACTOME_MEIOSIS	0.0247	0.00164	4.11	10	23	0.038	0.0141	119	RAD51,NBN,SMC3,CDK2,BRCA2,ATM,RAD21,BLM,H3C8,H3C10	5888,4683,9126,1017,675,472,5885,641,8355,8357	2
turquoise	REACTOME_REPRODUCTION	0.0312	0.00242	3.81	10	24	0.038	0.0147	145	RAD51,NBN,SMC3,CDK2,BRCA2,ATM,RAD21,BLM,H3C8,H3C10	5888,4683,9126,1017,675,472,5885,641,8355,8357	2
turquoise	REACTOME_CELL_CYCLE_CHECKPOINTS	0.0312	0.00245	2.36	20	66	0.076	0.0405	291	MCM2,NDC80,CDC6,CDC7,NBN,MCM4,CDKN1B,CENPF,CDK2,PKMYT1,BRIP1,MDC1,KIF2C,CCNA2,ATM,CHEK1,CDC25A,WEE1,EXO1,BLM	4171,10403,990,8317,4683,4173,1027,1063,1017,9088,83990,9656,11004,890,472,1111,993,7465,9156,641	2
turquoise	REACTOME_MEIOTIC_RECOMBINATION	0.032	0.00267	4.72	8	17	0.0304	0.0104	87	RAD51,NBN,CDK2,BRCA2,ATM,BLM,H3C8,H3C10	5888,4683,1017,675,472,641,8355,8357	2
turquoise	REACTOME_FCGR3A_MEDIATED_IL10_SYNTHESIS	0.032	0.00267	4.72	8	17	0.0304	0.0104	95	PRKAR2B,FYN,CREB1,PRKACB,CD3G,PRKX,PLCG2,CD247	5577,2534,1385,5567,917,5613,5336,919	1
turquoise	REACTOME_G2_M_CHECKPOINTS	0.0347	0.00309	2.69	15	45	0.057	0.0276	168	MCM2,CDC6,CDC7,NBN,MCM4,CDK2,PKMYT1,BRIP1,MDC1,ATM,CHEK1,CDC25A,WEE1,EXO1,BLM	4171,990,8317,4683,4173,1017,9088,83990,9656,472,1111,993,7465,9156,641	2
turquoise	REACTOME_ACTIVATION_OF_ATR_IN_RESPONSE_TO_REPLICATION_STRESS	0.0358	0.00326	5.3	7	14	0.0266	0.00859	37	MCM2,CDC6,CDC7,MCM4,CDK2,CHEK1,CDC25A	4171,990,8317,4173,1017,1111,993	1
turquoise	REACTOME_CLASS_A_1_RHODOPSIN_LIKE_RECEPTORS	0.0359	0.00334	2.34	19	63	0.0722	0.0387	331	CCL22,CCL17,CCR2,CXCR4,CCR7,CXCL9,XCL2,CXCL13,CXCR5,CCR5,TSHR,CXCR6,CCL19,XCR1,CCR9,P2RY13,CCR4,CXCR3,CCL5	6367,6361,729230,7852,1236,4283,6846,10563,643,1234,7253,10663,6363,2829,10803,53829,1233,2833,6352	1
turquoise	REACTOME_THE_ROLE_OF_NEF_IN_HIV_1_REPLICATION_AND_DISEASE_PATHOGENESIS	0.0377	0.00378	6.34	6	11	0.0228	0.00675	28	FYN,ELMO1,CD8B,CD28,LCK,CD247	2534,9844,926,940,3932,919	1
turquoise	REACTOME_ACTIVATION_OF_THE_PRE_REPLICATIVE_COMPLEX	0.0381	0.00389	8.78	5	8	0.019	0.00491	33	MCM2,CDC6,CDC7,MCM4,CDK2	4171,990,8317,4173,1017	1
turquoise	REACTOME_EPIGENETIC_REGULATION_OF_GENE_EXPRESSION	0.0449	0.00486	3.33	10	26	0.038	0.016	148	ACTB,EZH2,KAT2B,HDAC1,DNMT1,MTF2,ERCC3,SIN3A,H3C8,H3C10	60,2146,8850,3065,1786,22823,2071,25942,8355,8357	1
yellow	REACTOME_RESPONSE_TO_ELEVATED_PLATELET_CYTOSOLIC_CA2	0.0263	0.00181	3.88	9	39	0.0732	0.0239	132	ITGA2B,PDGFB,THBS1,EGF,VEGFC,PPBP,PF4,SELP,ITGB3	3674,5155,7057,1950,7424,5473,5196,6403,3690	1
yellow	REACTOME_L1CAM_INTERACTIONS	0.0364	0.00347	5.09	6	21	0.0488	0.0129	121	ITGA2B,NRP1,ITGA5,MAP2K1,ITGA1,ITGB3	3674,8829,3678,5604,3672,3690	1
yellow	REACTOME_SIGNAL_TRANSDUCTION_BY_L1	0.037	0.00367	6.32	5	15	0.0407	0.00921	21	ITGA2B,NRP1,ITGA5,MAP2K1,ITGB3	3674,8829,3678,5604,3690	1
yellow	REACTOME_SMOOTH_MUSCLE_CONTRACTION	0.0377	0.00376	18.7	3	5	0.0244	0.00307	38	ANXA1,TPM4,ITGA1	301,7171,3672	1
yellow	REACTOME_MAPK3_ERK1_ACTIVATION	0.0427	0.00455	8.38	4	10	0.0325	0.00614	10	IL6R,JAK1,MAP2K1,PTPN11	3570,3716,5604,5781	1

## Sheet: msigdb_canonical_pathways
module	geneset_id	p.adj	p.val	odds.ratio	n_fg	n_bg	fg_freq	bg_freq	n_set	gene_names	entrez_ids	n_modules_sig
black	REACTOME_ECM_PROTEOGLYCANS	0.00331	5.38e-05	6.71	9	34	0.1	0.0209	76	VCAN,ITGA8,COL1A1,FN1,COL5A1,COL6A3,COL1A2,COL3A1,COL5A2	1462,8516,1277,2335,1289,1293,1278,1281,1290	1
black	REACTOME_COLLAGEN_DEGRADATION	0.00418	7.68e-05	9.16	7	21	0.0778	0.0129	64	COL1A1,COL5A1,COL6A3,COL1A2,COL3A1,MMP1,COL5A2	1277,1289,1293,1278,1281,4312,1290	1
black	REACTOME_NCAM1_INTERACTIONS	0.00431	8.06e-05	12.1	6	15	0.0667	0.00921	42	CACNA1G,COL5A1,CACNA1C,COL6A3,COL3A1,COL5A2	8913,1289,775,1293,1281,1290	1
black	NABA_COLLAGENS	0.00569	0.000123	10.9	6	16	0.0667	0.00982	44	COL1A1,COL1A2,COL3A1,COL5A1,COL5A2,COL6A3	1277,1278,1281,1289,1290,1293	1
black	REACTOME_COLLAGEN_CHAIN_TRIMERIZATION	0.00569	0.000123	10.9	6	16	0.0667	0.00982	44	COL1A1,COL5A1,COL6A3,COL1A2,COL3A1,COL5A2	1277,1289,1293,1278,1281,1290	1
black	REACTOME_SYNDECAN_INTERACTIONS	0.00734	0.000182	9.89	6	17	0.0667	0.0104	27	COL1A1,FN1,COL5A1,COL1A2,COL3A1,COL5A2	1277,2335,1289,1278,1281,1290	1
black	PID_SYNDECAN_1_PATHWAY	0.00794	0.000199	7.53	7	24	0.0778	0.0147	46	COL6A3,MMP1,COL1A2,COL5A2,COL5A1,COL3A1,COL1A1	1293,4312,1278,1290,1289,1281,1277	1
black	REACTOME_DEGRADATION_OF_THE_EXTRACELLULAR_MATRIX	0.0127	0.000436	5.45	8	35	0.0889	0.0215	140	COL1A1,FN1,COL5A1,COL6A3,COL1A2,COL3A1,MMP1,COL5A2	1277,2335,1289,1293,1278,1281,4312,1290	1
black	REACTOME_ASSEMBLY_OF_COLLAGEN_FIBRILS_AND_OTHER_MULTIMERIC_STRUCTURES	0.0128	0.000446	6.39	7	27	0.0778	0.0166	61	COL1A1,COL5A1,LOXL2,COL6A3,COL1A2,COL3A1,COL5A2	1277,1289,4017,1293,1278,1281,1290	1
black	REACTOME_COLLAGEN_BIOSYNTHESIS_AND_MODIFYING_ENZYMES	0.0138	0.000498	7.76	6	20	0.0667	0.0123	67	COL1A1,COL5A1,COL6A3,COL1A2,COL3A1,COL5A2	1277,1289,1293,1278,1281,1290	1
black	KEGG_FATTY_ACID_METABOLISM	0.014	0.000515	17.8	4	8	0.0444	0.00491	42	ADH1B,ADH1C,ADH1A,EHHADH	125,126,124,1962	1
black	REACTOME_MET_ACTIVATES_PTK2_SIGNALING	0.0167	0.000667	7.24	6	21	0.0667	0.0129	30	COL1A1,FN1,COL5A1,COL1A2,COL3A1,COL5A2	1277,2335,1289,1278,1281,1290	1
black	PID_INTEGRIN1_PATHWAY	0.0187	0.00079	4.9	8	38	0.0889	0.0233	66	COL5A1,COL1A1,COL5A2,COL3A1,COL1A2,FN1,COL6A3,ITGA8	1289,1277,1290,1281,1278,2335,1293,8516	1
black	NABA_CORE_MATRISOME	0.0187	0.00079	4.9	8	38	0.0889	0.0233	275	FN1,COL1A1,COL1A2,COL3A1,COL5A1,COL5A2,COL6A3,VCAN	2335,1277,1278,1281,1289,1290,1293,1462	2
black	REACTOME_COLLAGEN_FORMATION	0.0224	0.0011	5.31	7	31	0.0778	0.019	90	COL1A1,COL5A1,LOXL2,COL6A3,COL1A2,COL3A1,COL5A2	1277,1289,4017,1293,1278,1281,1290	1
black	REACTOME_MET_PROMOTES_CELL_MOTILITY	0.0224	0.00113	6.38	6	23	0.0667	0.0141	41	COL1A1,FN1,COL5A1,COL1A2,COL3A1,COL5A2	1277,2335,1289,1278,1281,1290	1
black	KEGG_METABOLISM_OF_XENOBIOTICS_BY_CYTOCHROME_P450	0.0264	0.00151	26.3	3	5	0.0333	0.00307	70	ADH1B,ADH1C,ADH1A	125,126,124	1
black	KEGG_DRUG_METABOLISM_CYTOCHROME_P450	0.0264	0.00151	26.3	3	5	0.0333	0.00307	72	ADH1B,ADH1C,ADH1A	125,126,124	1
black	REACTOME_ETHANOL_OXIDATION	0.0264	0.00151	26.3	3	5	0.0333	0.00307	12	ADH1A,ADH1B,ADH1C	124,125,126	1
black	REACTOME_SIGNALING_BY_RETINOIC_ACID	0.0264	0.00151	26.3	3	5	0.0333	0.00307	43	CRABP2,ADH1A,ADH1C	1382,124,126	1
black	REACTOME_TRANSCRIPTIONAL_REGULATION_BY_MECP2	0.0338	0.00223	6.89	5	18	0.0556	0.011	63	HDAC3,PTEN,TBL1XR1,SOX2,DLL1	8841,5728,79718,6657,28514	1
black	REACTOME_NCAM_SIGNALING_FOR_NEURITE_OUT_GROWTH	0.034	0.00226	5.41	6	26	0.0667	0.016	63	CACNA1G,COL5A1,CACNA1C,COL6A3,COL3A1,COL5A2	8913,1289,775,1293,1281,1290	1
black	KEGG_ECM_RECEPTOR_INTERACTION	0.0356	0.00253	3.95	8	45	0.0889	0.0276	84	COL6A3,COL5A2,FN1,COL5A1,COL3A1,COL1A1,COL1A2,ITGA8	1293,1290,2335,1289,1281,1277,1278,8516	1
black	REACTOME_SIGNALING_BY_MET	0.0368	0.00279	4.38	7	36	0.0778	0.0221	79	COL1A1,FN1,COL5A1,COL1A2,COL3A1,UBB,COL5A2	1277,2335,1289,1278,1281,7314,1290	1
black	REACTOME_CROSSLINKING_OF_COLLAGEN_FIBRILS	0.0374	0.00289	17.6	3	6	0.0333	0.00368	18	COL1A1,LOXL2,COL1A2	1277,4017,1278	1
black	REACTOME_BINDING_AND_UPTAKE_OF_LIGANDS_BY_SCAVENGER_RECEPTORS	0.0386	0.00307	8.87	4	12	0.0444	0.00737	98	COL1A1,LRP1,COL1A2,COL3A1	1277,4035,1278,1281	1
black	REACTOME_INTEGRIN_CELL_SURFACE_INTERACTIONS	0.0464	0.0044	3.56	8	49	0.0889	0.0301	85	ITGA8,COL1A1,FN1,COL5A1,COL6A3,COL1A2,COL3A1,COL5A2	8516,1277,2335,1289,1293,1278,1281,1290	1
black	PID_AVB3_INTEGRIN_PATHWAY	0.0464	0.00448	3.97	7	39	0.0778	0.0239	74	COL1A2,COL5A2,COL5A1,COL6A3,COL1A1,COL3A1,FN1	1278,1290,1289,1293,1277,1281,2335	1
black	KEGG_RETINOL_METABOLISM	0.0491	0.00486	13.2	3	7	0.0333	0.0043	64	ADH1B,ADH1C,ADH1A	125,126,124	1
black	KEGG_BASAL_CELL_CARCINOMA	0.0491	0.00487	4.5	6	30	0.0667	0.0184	55	FZD1,FZD7,SMO,WNT3,GLI1,GLI3	8321,8324,6608,7473,2735,2737	1
blue	PID_A6B1_A6B4_INTEGRIN_PATHWAY	0.000483	2.26e-06	6.73	15	28	0.0602	0.0172	46	LAMA5,ERBB2,CDH1,MET,LAMB3,CD9,LAMA3,HRAS,EGFR,LAMC2,SHC1,ITGB1,AKT1,MST1R,ITGB4	3911,2064,999,4233,3914,928,3909,3265,1956,3918,6464,3688,207,4486,3691	1
blue	KEGG_CHRONIC_MYELOID_LEUKEMIA	0.00156	1.05e-05	3.59	23	61	0.0924	0.0374	73	E2F1,RAF1,SHC1,BAD,MECOM,ABL1,AKT1,AKT2,AKT3,MYC,IKBKG,HRAS,CDKN2A,SHC3,CDKN1A,TGFB2,TGFBR1,TGFB3,CCND1,BCL2L1,CDK4,CBLC,HDAC2	1869,5894,6464,572,2122,25,207,208,10000,4609,8517,3265,1029,53358,1026,7042,7046,7043,595,598,1019,23624,3066	1
blue	REACTOME_DISEASES_OF_SIGNAL_TRANSDUCTION_BY_GROWTH_FACTOR_RECEPTORS_AND_SECOND_MESSENGERS	0.00223	1.91e-05	2.39	42	150	0.169	0.0921	374	BAD,HGF,KITLG,FGFR2,FGFR3,FGF10,FGFR1,GSK3B,PEBP1,HDAC6,PSMB5,PSMD7,PPP2CB,AKT2,MET,TGFBR1,RNF43,FBXW7,HES1,AKT3,CDKN1A,KDR,DLL4,RAF1,MYC,ERBB2,AKT1,EGFR,SHC1,FGFR4,LRP5,HDAC11,POLR2H,FZD6,CTNNB1,STAT3,HRAS,FZD8,JAG2,HDAC2,NF1,PDGFA	572,3082,4254,2263,2261,2255,2260,2932,5037,10013,5693,5713,5516,208,4233,7046,54894,55294,3280,10000,1026,3791,54567,5894,4609,2064,207,1956,6464,2264,4041,79885,5437,8323,1499,6774,3265,8325,3714,3066,4763,5154	1
blue	KEGG_FOCAL_ADHESION	0.00256	2.57e-05	2.6	34	113	0.137	0.0694	199	HGF,COMP,AKT1,AKT2,LAMC2,LAMB3,LAMA5,CAPN2,FLNA,FLNB,MET,PDGFD,BAD,HRAS,CTNNB1,ITGA9,ITGA3,COL4A4,ITGB4,ITGAV,ITGB1,AKT3,SHC3,ITGB8,CCND1,PDGFA,VEGFD,RAF1,SHC1,ERBB2,KDR,EGFR,GSK3B,LAMA3	3082,1311,207,208,3918,3914,3911,824,2316,2317,4233,80310,572,3265,1499,3680,3675,1286,3691,3685,3688,10000,53358,3696,595,5154,2277,5894,6464,2064,3791,1956,2932,3909	1
blue	KEGG_PATHWAYS_IN_CANCER	0.00286	3.14e-05	2.12	53	209	0.213	0.128	325	STAT3,HGF,JUP,FZD6,FZD8,ABL1,AKT1,AKT2,LAMC2,LAMB3,AXIN2,LAMA5,MYC,TGFB2,TGFBR1,MET,TGFB3,CBLC,KITLG,BAD,MECOM,FGFR2,FGFR3,FGFR1,FGF14,FGF10,IKBKG,HRAS,WNT5A,CTNNB1,TCF7L1,PTCH1,ITGA3,COL4A4,ITGAV,ITGB1,AKT3,FH,CCND1,PDGFA,BCL2L1,VEGFD,CDH1,E2F1,RAF1,ERBB2,EGFR,GSK3B,CDKN2A,CDKN1A,LAMA3,CDK4,HDAC2	6774,3082,3728,8323,8325,25,207,208,3918,3914,8313,3911,4609,7042,7046,4233,7043,23624,4254,572,2122,2263,2261,2260,2259,2255,8517,3265,7474,1499,83439,5727,3675,1286,3685,3688,10000,2271,595,5154,598,2277,999,1869,5894,2064,1956,2932,1029,1026,3909,1019,3066	1
blue	KEGG_MELANOMA	0.00418	7.56e-05	3.35	20	55	0.0803	0.0338	71	E2F1,RAF1,HGF,PDGFD,BAD,AKT1,AKT2,FGFR1,FGF14,AKT3,FGF10,HRAS,EGFR,CDKN2A,CDKN1A,MET,CCND1,PDGFA,CDK4,CDH1	1869,5894,3082,80310,572,207,208,2260,2259,10000,2255,3265,1956,1029,1026,4233,595,5154,1019,999	1
blue	REACTOME_INTEGRATION_OF_ENERGY_METABOLISM	0.00569	0.000127	5.74	11	22	0.0442	0.0135	108	PRKACA,GNAS,GNA11,PPP2CB,PRKAR2A,GNAQ,CACNA1D,CACNB3,GNG12,GNG7,PLCB1	5566,2778,2767,5516,5576,2776,776,784,55970,2788,23236	1
blue	REACTOME_REGULATION_OF_INSULIN_SECRETION	0.00637	0.000151	6.36	10	19	0.0402	0.0117	78	PRKACA,GNAS,GNA11,PRKAR2A,GNAQ,CACNA1D,CACNB3,GNG12,GNG7,PLCB1	5566,2778,2767,5576,2776,776,784,55970,2788,23236	1
blue	KEGG_MAPK_SIGNALING_PATHWAY	0.0101	0.000276	2.08	40	156	0.161	0.0958	267	MAP3K20,AKT1,AKT2,MYC,FLNA,FLNB,TGFB2,DUSP1,TGFBR1,TGFB3,CACNG4,NF1,MECOM,FGFR2,RASGRF2,FGFR4,FGFR3,FGFR1,FGF14,FGF10,PLA2G1B,IKBKG,HRAS,MAPK8IP1,PPP3CA,MAP2K4,PLA2G10,AKT3,GADD45A,NGF,PDGFA,PRKACA,MAP3K13,CACNB3,RAF1,PLA2G3,CACNA1D,EGFR,GNG12,IL1R1	51776,207,208,4609,2316,2317,7042,1843,7046,7043,27092,4763,2122,2263,5924,2264,2261,2260,2259,2255,5319,8517,3265,9479,5530,6416,8399,10000,1647,4803,5154,5566,9175,784,5894,50487,776,1956,55970,3554	1
blue	REACTOME_LAMININ_INTERACTIONS	0.0106	0.000313	6.42	9	17	0.0361	0.0104	30	ITGA3,LAMA3,LAMC2,COL4A4,LAMA5,ITGB4,ITGAV,ITGB1,LAMB3	3675,3909,3918,1286,3911,3691,3685,3688,3914	1
blue	REACTOME_CELL_JUNCTION_ORGANIZATION	0.0113	0.000337	4.85	11	24	0.0442	0.0147	92	CDH1,LAMA3,LAMC2,CDH3,ITGB4,ITGB1,DST,CTNNB1,JUP,LAMB3,FLNA	999,3909,3918,1001,3691,3688,667,1499,3728,3914,2316	1
blue	PID_INTEGRIN4_PATHWAY	0.0126	0.000423	28.2	5	6	0.0201	0.00368	11	LAMB3,LAMC2,ITGB4,LAMA3,LAMA5	3914,3918,3691,3909,3911	1
blue	BIOCARTA_ERK_PATHWAY	0.0127	0.000434	5.2	10	21	0.0402	0.0129	27	NGF,HRAS,GNAS,RAF1,MYC,NGFR,SHC1,STAT3,EGFR,ITGB1	4803,3265,2778,5894,4609,4804,6464,6774,1956,3688	2
blue	PID_PI3KCI_AKT_PATHWAY	0.0145	0.000543	5.7	9	18	0.0361	0.011	35	BCL2L1,RAF1,AKT3,CDKN1A,PRKACA,BAD,AKT1,AKT2,GSK3B	598,5894,10000,1026,5566,572,207,208,2932	1
blue	KEGG_ENDOMETRIAL_CANCER	0.0153	0.000577	3.33	15	41	0.0602	0.0252	52	RAF1,BAD,ERBB2,AKT1,AKT2,AKT3,AXIN2,MYC,HRAS,EGFR,GSK3B,CTNNB1,CCND1,TCF7L1,CDH1	5894,572,2064,207,208,10000,8313,4609,3265,1956,2932,1499,595,83439,999	1
blue	KEGG_DILATED_CARDIOMYOPATHY	0.019	0.000815	3.36	14	38	0.0562	0.0233	90	CACNB3,ITGA9,ITGA3,TPM1,CACNA1D,ITGB4,ITGAV,ITGB1,TGFB2,ITGB8,TGFB3,CACNG4,PRKACA,GNAS	784,3680,3675,7168,776,3691,3685,3688,7042,3696,7043,27092,5566,2778	1
blue	KEGG_BLADDER_CANCER	0.019	0.000835	3.56	13	34	0.0522	0.0209	42	HRAS,E2F1,RAF1,EGFR,CDKN2A,CDKN1A,CCND1,ERBB2,CDK4,VEGFD,FGFR3,MYC,CDH1	3265,1869,5894,1956,1029,1026,595,2064,1019,2277,2261,4609,999	1
blue	KEGG_ARRHYTHMOGENIC_RIGHT_VENTRICULAR_CARDIOMYOPATHY_ARVC	0.019	0.000835	3.56	13	34	0.0522	0.0209	74	CACNB3,ITGA9,JUP,ITGA3,CACNA1D,ITGB4,ITGAV,ITGB1,CTNNB1,ITGB8,CACNG4,TCF7L1,DSP	784,3680,3728,3675,776,3691,3685,3688,1499,3696,27092,83439,1832	1
blue	BIOCARTA_TFF_PATHWAY	0.0201	0.000895	5.13	9	19	0.0361	0.0117	24	HRAS,GHR,BAD,SHC1,ERBB2,CTNNB1,EGFR,AKT1,ITGB1	3265,2690,572,6464,2064,1499,1956,207,3688	1
blue	REACTOME_CA2_PATHWAY	0.0221	0.00106	4.39	10	23	0.0402	0.0141	62	WNT5A,MYC,PPP3CA,TCF7L1,FZD6,CTNNB1,AXIN2,GNG12,GNG7,PLCB1	7474,4609,5530,83439,8323,1499,8313,55970,2788,23236	1
blue	KEGG_ARGININE_AND_PROLINE_METABOLISM	0.0224	0.00113	5.68	8	16	0.0321	0.00982	54	ASL,P4HA2,NOS3,GOT1,OAT,ACY1,PYCR3,PYCR2	435,8974,4846,2805,4942,95,65263,29920	1
blue	PID_HEDGEHOG_GLI_PATHWAY	0.0224	0.00113	5.68	8	16	0.0321	0.00982	48	HDAC2,GSK3B,AKT1,PTCH1,LGALS3,FOXA2,SPOP,PRKACA	3066,2932,207,5727,3958,3170,8405,5566	1
blue	REACTOME_EXTRACELLULAR_MATRIX_ORGANIZATION	0.0243	0.00129	2.18	27	100	0.108	0.0614	301	ITGA3,CDH1,LTBP1,LAMA3,LAMC2,P4HA2,COL4A4,CEACAM6,TGFB2,BMP7,ICAM4,COMP,ITGB8,TGFB3,KDR,LAMA5,ITGB4,ITGAV,APP,ITGA9,ITGB1,DST,CAPN2,JAM3,A2M,LAMB3,PDGFA	3675,999,4052,3909,3918,8974,1286,4680,7042,655,3386,1311,3696,7043,3791,3911,3691,3685,351,3680,3688,667,824,83700,2,3914,5154	1
blue	REACTOME_AKT_PHOSPHORYLATES_TARGETS_IN_THE_CYTOSOL	0.0264	0.00147	8.48	6	10	0.0241	0.00614	14	BAD,GSK3B,AKT2,AKT3,CDKN1A,AKT1	572,2932,208,10000,1026,207	1
blue	KEGG_SMALL_CELL_LUNG_CANCER	0.0292	0.00179	2.66	17	54	0.0683	0.0331	84	E2F1,ITGA3,COL4A4,AKT1,AKT2,ITGAV,LAMC2,ITGB1,AKT3,LAMB3,LAMA5,MYC,IKBKG,LAMA3,CCND1,BCL2L1,CDK4	1869,3675,1286,207,208,3685,3918,3688,10000,3914,3911,4609,8517,3909,595,598,1019	1
blue	KEGG_PROSTATE_CANCER	0.0292	0.00184	2.42	20	68	0.0803	0.0417	89	E2F1,RAF1,CREB3L1,PDGFD,BAD,ERBB2,FGFR2,AKT1,AKT2,FGFR1,AKT3,IKBKG,HRAS,EGFR,GSK3B,CDKN1A,CTNNB1,CCND1,PDGFA,TCF7L1	1869,5894,90993,80310,572,2064,2263,207,208,2260,10000,8517,3265,1956,2932,1026,1499,595,5154,83439	1
blue	SA_TRKA_RECEPTOR	0.0292	0.00185	5.05	8	17	0.0321	0.0104	17	NGF,AKT2,HRAS,AKT1,NGFR,AKT3,SHC1,CDKN1A	4803,208,3265,207,4804,10000,6464,1026	1
blue	REACTOME_KERATINIZATION	0.0292	0.00185	5.05	8	17	0.0321	0.0104	217	DSP,KRT18,PPL,SPINK5,KRT7,KRT19,JUP,PKP3	1832,3875,5493,11005,3855,3880,3728,11187	1
blue	REACTOME_FORMATION_OF_THE_CORNIFIED_ENVELOPE	0.0292	0.00185	5.05	8	17	0.0321	0.0104	129	DSP,KRT18,PPL,SPINK5,KRT7,KRT19,JUP,PKP3	1832,3875,5493,11005,3855,3880,3728,11187	1
blue	KEGG_PANCREATIC_CANCER	0.0308	0.00197	2.54	18	59	0.0723	0.0362	70	E2F1,STAT3,RAF1,BAD,ERBB2,AKT1,AKT2,AKT3,IKBKG,EGFR,CDKN2A,TGFB2,TGFBR1,TGFB3,CCND1,BCL2L1,CDK4,VEGFD	1869,6774,5894,572,2064,207,208,10000,8517,1956,1029,7042,7046,7043,595,598,1019,2277	1
blue	SIG_PIP3_SIGNALING_IN_CARDIAC_MYOCTES	0.0342	0.00228	3.49	11	29	0.0442	0.0178	67	MET,MYC,GSK3B,AKT2,CDKN2A,BCL2L1,AKT1,GADD45A,AKT3,SHC1,BAD	4233,4609,2932,208,1029,598,207,1647,10000,6464,572	1
blue	REACTOME_REGULATION_OF_GENE_EXPRESSION_IN_BETA_CELLS	0.0346	0.00235	22.4	4	5	0.0161	0.00307	21	AKT2,AKT3,FOXA2,AKT1	208,10000,3170,207	1
blue	REACTOME_THROMBOXANE_SIGNALLING_THROUGH_TP_RECEPTOR	0.0346	0.00235	22.4	4	5	0.0161	0.00307	24	GNA11,GNAQ,GNG12,GNG7	2767,2776,55970,2788	1
blue	REACTOME_MOLECULES_ASSOCIATED_WITH_ELASTIC_FIBRES	0.0346	0.00235	5.66	7	14	0.0281	0.00859	38	LTBP1,TGFB2,BMP7,ITGB8,TGFB3,ITGAV,ITGB1	4052,7042,655,3696,7043,3685,3688	1
blue	KEGG_ERBB_SIGNALING_PATHWAY	0.0356	0.00254	2.64	16	51	0.0643	0.0313	87	RAF1,SHC1,MAP2K4,BAD,ERBB2,ABL1,AKT1,AKT2,AKT3,MYC,HRAS,EGFR,GSK3B,SHC3,CDKN1A,CBLC	5894,6464,6416,572,2064,25,207,208,10000,4609,3265,1956,2932,53358,1026,23624	1
blue	PID_ARF6_PATHWAY	0.0368	0.00283	6.78	6	11	0.0241	0.00675	35	HGF,GNA11,EPHA2,GNAQ,MET,EGFR	3082,2767,1969,2776,4233,1956	1
blue	PID_ECADHERIN_KERATINOCYTE_PATHWAY	0.0368	0.00283	6.78	6	11	0.0241	0.00675	21	JUP,CDH1,CTNNB1,EGFR,AKT2,AKT1	3728,999,1499,1956,208,207	1
blue	REACTOME_G_PROTEIN_BETA_GAMMA_SIGNALLING	0.0368	0.00283	6.78	6	11	0.0241	0.00675	32	AKT2,AKT3,AKT1,GNG12,GNG7,PLCB1	208,10000,207,55970,2788,23236	1
blue	REACTOME_AQUAPORIN_MEDIATED_TRANSPORT	0.0368	0.00283	6.78	6	11	0.0241	0.00675	52	PRKACA,GNAS,PRKAR2A,AQP5,GNG12,GNG7	5566,2778,5576,362,55970,2788	1
blue	PID_PI3K_PLC_TRK_PATHWAY	0.0374	0.0029	4.54	8	18	0.0321	0.011	36	BAD,EGR1,SHC1,GSK3B,CCND1,AKT1,NGF,HRAS	572,1958,6464,2932,595,207,4803,3265	1
blue	PID_MET_PATHWAY	0.0378	0.00295	3.12	12	34	0.0482	0.0209	79	CDH1,HRAS,MAP2K4,EGR1,BAD,HGF,SHC1,AKT2,AKT1,CTNNB1,MET,RAF1	999,3265,6416,1958,572,3082,6464,208,207,1499,4233,5894	1
blue	PID_MYC_PATHWAY	0.0383	0.00303	9.38	5	8	0.0201	0.00491	25	GSK3B,MYC,PIN1,CDKN2A,FBXW7	2932,4609,5300,1029,55294	1
blue	REACTOME_GLUCAGON_SIGNALING_IN_METABOLIC_REGULATION	0.0383	0.00303	9.38	5	8	0.0201	0.00491	33	PRKACA,GNAS,PRKAR2A,GNG12,GNG7	5566,2778,5576,55970,2788	1
blue	REACTOME_FATTY_ACIDS_BOUND_TO_GPR40_FFAR1_REGULATE_INSULIN_SECRETION	0.0413	0.00353	#NUM!	3	3	0.012	0.00184	8	GNA11,GNAQ,PLCB1	2767,2776,23236	1
blue	REACTOME_MET_INTERACTS_WITH_TNS_PROTEINS	0.0413	0.00353	#NUM!	3	3	0.012	0.00184	5	HGF,MET,ITGB1	3082,4233,3688	1
blue	PID_ECADHERIN_STABILIZATION_PATHWAY	0.0428	0.00384	4.95	7	15	0.0281	0.00921	41	CTNNB1,CDH1,AQP5,MET,HGF,EGFR,EPHA2	1499,999,362,4233,3082,1956,1969	1
blue	KEGG_HYPERTROPHIC_CARDIOMYOPATHY_HCM	0.0428	0.00389	2.98	12	35	0.0482	0.0215	83	CACNB3,ITGA9,ITGA3,TPM1,CACNA1D,ITGB4,ITGAV,ITGB1,TGFB2,ITGB8,TGFB3,CACNG4	784,3680,3675,7168,776,3691,3685,3688,7042,3696,7043,27092	1
blue	PID_TAP63_PATHWAY	0.0464	0.00442	3.35	10	27	0.0402	0.0166	54	CDKN1A,ITGB4,GADD45A,TP63,ITGA3,ITCH,CDKN2A,GDF15,ABL1,DST	1026,3691,1647,8626,3675,83737,1029,9518,25,667	1
blue	PID_TGFBR_PATHWAY	0.0466	0.00451	3.65	9	23	0.0361	0.0141	54	CTNNB1,TGFB3,PPP2CB,TGFB2,DAB2,ITCH,TGFBR1,SHC1,BAMBI	1499,7043,5516,7042,1601,83737,7046,6464,25805	1
blue	REACTOME_REGULATION_OF_BETA_CELL_DEVELOPMENT	0.0495	0.00494	5.64	6	12	0.0241	0.00737	42	FGF10,AKT2,HES1,AKT3,FOXA2,AKT1	2255,208,3280,10000,3170,207	1
blue	REACTOME_VEGFR2_MEDIATED_VASCULAR_PERMEABILITY	0.0495	0.00494	5.64	6	12	0.0241	0.00737	27	AKT2,AKT3,AKT1,NOS3,CTNNB1,JUP	208,10000,207,4846,1499,3728	1
brown	REACTOME_INTERFERON_SIGNALING	6.93e-12	2.12e-15	7.22	39	85	0.194	0.0522	202	CD44,NDC1,IFI35,OAS1,JAK2,TYK2,DDX58,OAS3,OAS2,NUP107,STAT1,GBP1,IFIT3,IRF1,IRF3,BST2,TRIM21,RSAD2,OASL,HLA-F,FCGR1A,MX1,GBP2,GBP4,B2M,IRF2,STAT2,ISG20,SOCS1,IRF7,ISG15,IFNA2,IFNA1,PSMB8,HLA-E,HLA-G,HLA-B,IRF9,HLA-DPB1	960,55706,3430,4938,3717,7297,23586,4940,4939,57122,6772,2633,3437,3659,3661,684,6737,91543,8638,3134,2209,4599,2634,115361,567,3660,6773,3669,8651,3665,9636,3440,3439,5696,3133,3135,3106,10379,3115	1
brown	REACTOME_INTERFERON_ALPHA_BETA_SIGNALING	8.78e-12	5.38e-15	12	28	47	0.139	0.0289	70	IFI35,OAS1,TYK2,OAS3,OAS2,STAT1,IFIT3,IRF1,IRF3,BST2,RSAD2,OASL,HLA-F,MX1,GBP2,IRF2,STAT2,ISG20,SOCS1,IRF7,ISG15,IFNA2,IFNA1,PSMB8,HLA-E,HLA-G,HLA-B,IRF9	3430,4938,7297,4940,4939,6772,3437,3659,3661,684,91543,8638,3134,4599,2634,3660,6773,3669,8651,3665,9636,3440,3439,5696,3133,3135,3106,10379	1
brown	REACTOME_INTERFERON_GAMMA_SIGNALING	1.04e-07	9.55e-11	7.91	24	48	0.119	0.0295	93	CD44,OAS1,JAK2,OAS3,OAS2,STAT1,GBP1,IRF1,IRF3,TRIM21,OASL,HLA-F,FCGR1A,GBP2,GBP4,B2M,IRF2,SOCS1,IRF7,HLA-E,HLA-G,HLA-B,IRF9,HLA-DPB1	960,4938,3717,4940,4939,6772,2633,3659,3661,6737,8638,3134,2209,2634,115361,567,3660,8651,3665,3133,3135,3106,10379,3115	1
brown	REACTOME_ANTIGEN_PRESENTATION_FOLDING_ASSEMBLY_AND_PEPTIDE_LOADING_OF_CLASS_I_MHC	0.000418	1.71e-06	29.4	8	10	0.0398	0.00614	25	TAPBP,HLA-F,B2M,TAP1,TAP2,HLA-E,HLA-G,HLA-B	6892,3134,567,6890,6891,3133,3135,3106	1
brown	REACTOME_ANTIVIRAL_MECHANISM_BY_IFN_STIMULATED_GENES	0.00327	4.5e-05	6.29	11	24	0.0547	0.0147	82	NDC1,OAS1,DDX58,OAS3,OAS2,NUP107,STAT1,IRF3,OASL,MX1,ISG15	55706,4938,23586,4940,4939,57122,6772,3661,8638,4599,9636	1
brown	REACTOME_OAS_ANTIVIRAL_RESPONSE	0.00634	0.000148	36.2	5	6	0.0249	0.00368	9	OAS1,DDX58,OAS3,OAS2,OASL	4938,23586,4940,4939,8638	1
brown	REACTOME_TNFR2_NON_CANONICAL_NF_KB_PATHWAY	0.0115	0.000367	3.41	15	48	0.0746	0.0295	101	TNFRSF1B,TNFRSF17,NFKB2,CD40,TNFSF13B,RELB,CD70,TRAF2,TNFRSF14,TNFRSF4,PSMB8,PSMB10,LTA,TNFSF12,PSMB9	7133,608,4791,958,10673,5971,970,7186,8764,7293,5696,5699,4049,8742,5698	1
brown	KEGG_AUTOIMMUNE_THYROID_DISEASE	0.0184	0.000756	3.71	12	36	0.0597	0.0221	52	HLA-DOB,CD80,IFNA2,IFNA1,HLA-B,HLA-G,GZMB,TPO,HLA-F,HLA-E,CD40,HLA-DPB1	3112,941,3440,3439,3106,3135,3002,7173,3134,3133,958,3115	1
brown	KEGG_RIG_I_LIKE_RECEPTOR_SIGNALING_PATHWAY	0.0187	0.000784	3.45	13	41	0.0647	0.0252	71	CASP10,CXCL10,IFNA2,FADD,IFNA1,ISG15,NFKB1,IRF3,IFIH1,MAPK14,TRAF2,DDX58,IRF7	843,3627,3440,8772,3439,9636,4790,3661,64135,1432,7186,23586,3665	1
brown	KEGG_CYTOSOLIC_DNA_SENSING_PATHWAY	0.019	0.000829	4.34	10	27	0.0498	0.0166	55	CXCL10,IFNA2,CCL4,IFNA1,CASP1,NFKB1,IRF3,RIPK3,DDX58,IRF7	3627,3440,6351,3439,834,4790,3661,11035,23586,3665	1
brown	BIOCARTA_IFNA_PATHWAY	0.0224	0.00112	12.1	5	8	0.0249	0.00491	9	IRF9,IFNA1,TYK2,STAT2,STAT1	10379,3439,7297,6773,6772	1
brown	KEGG_ANTIGEN_PROCESSING_AND_PRESENTATION	0.0243	0.0013	3.22	13	43	0.0647	0.0264	88	HLA-DOB,IFNA2,IFNA1,HLA-B,HLA-G,LTA,TAP2,TAPBP,TAP1,HLA-F,HLA-E,HLA-DPB1,B2M	3112,3440,3439,3106,3135,4049,6891,6892,6890,3134,3133,3115,567	2
brown	REACTOME_TRAF6_MEDIATED_IRF7_ACTIVATION	0.0283	0.00169	5.68	7	16	0.0348	0.00982	29	DDX58,IFIH1,IRF3,TRAF2,IRF7,IFNA2,IFNA1	23586,64135,3661,7186,3665,3440,3439	1
brown	PID_IL12_2PATHWAY	0.0292	0.0018	2.8	15	55	0.0746	0.0338	63	IL12RB1,GZMB,STAT1,JAK2,NFKB1,TYK2,RIPK2,SOCS1,CCL4,RELB,B2M,NFKB2,MAPK14,IL2RA,CCL3	3594,3002,6772,3717,4790,7297,8767,8651,6351,5971,567,4791,1432,3559,6348	2
brown	REACTOME_ENDOSOMAL_VACUOLAR_PATHWAY	0.034	0.00226	9.06	5	9	0.0249	0.00552	11	HLA-F,B2M,HLA-E,HLA-G,HLA-B	3134,567,3133,3135,3106	1
brown	REACTOME_DDX58_IFIH1_MEDIATED_INDUCTION_OF_INTERFERON_ALPHA_BETA	0.0356	0.00257	2.92	13	46	0.0647	0.0282	78	CASP10,NFKB2,DDX58,NFKB1,IFIH1,IRF3,TRAF2,NLRC5,FADD,IRF7,ISG15,IFNA2,IFNA1	843,4791,23586,4790,64135,3661,7186,84166,8772,3665,9636,3440,3439	1
brown	REACTOME_REGULATION_OF_IFNA_SIGNALING	0.0363	0.00266	6.23	6	13	0.0299	0.00798	26	TYK2,STAT1,STAT2,SOCS1,IFNA2,IFNA1	7297,6772,6773,8651,3440,3439	1
brown	KEGG_TYPE_I_DIABETES_MELLITUS	0.0368	0.00278	3.5	10	31	0.0498	0.019	43	LTA,HLA-DOB,CD80,HLA-B,HLA-F,HLA-E,HLA-DPB1,HLA-G,IL1A,GZMB	4049,3112,941,3106,3134,3133,3115,3135,3552,3002	2
brown	REACTOME_ANTIGEN_PROCESSING_CROSS_PRESENTATION	0.0404	0.00339	2.96	12	42	0.0597	0.0258	99	TAPBP,HLA-F,FCGR1A,B2M,TAP1,PSMB8,TAP2,HLA-E,HLA-G,PSMB10,HLA-B,PSMB9	6892,3134,2209,567,6890,5696,6891,3133,3135,5699,3106,5698	2
brown	BIOCARTA_TALL1_PATHWAY	0.0449	0.00418	5.45	6	14	0.0299	0.00859	15	TNFRSF17,TNFSF12,MAPK14,TRAF2,TNFSF13B,NFKB1	608,8742,1432,7186,10673,4790	1
cyan	KEGG_PENTOSE_PHOSPHATE_PATHWAY	0.000418	1.79e-06	112	4	6	0.125	0.00368	27	FBP1,ALDOA,G6PD,GPI	2203,226,2539,2821	1
cyan	REACTOME_GLUCONEOGENESIS	0.00293	3.68e-05	32.1	4	11	0.125	0.00675	34	PCK2,GPI,ALDOA,FBP1	5106,2821,226,2203	1
cyan	REACTOME_METABOLISM_OF_CARBOHYDRATES	0.00331	5.33e-05	11.6	6	37	0.188	0.0227	293	PCK2,GPI,ALDOA,G6PD,FBP1,GUSB	5106,2821,226,2539,2203,2990	1
cyan	KEGG_GLYCOLYSIS_GLUCONEOGENESIS	0.0106	0.00031	16	4	18	0.125	0.011	62	FBP1,PCK2,ALDOA,GPI	2203,5106,226,2821	1
cyan	REACTOME_GLUCOSE_METABOLISM	0.019	0.000837	11.8	4	23	0.125	0.0141	92	PCK2,GPI,ALDOA,FBP1	5106,2821,226,2203	1
cyan	KEGG_PPAR_SIGNALING_PATHWAY	0.0249	0.00134	18.1	3	12	0.0938	0.00737	69	OLR1,PCK2,PPARG	4973,5106,5468	1
green	REACTOME_TRANSCRIPTIONAL_REGULATION_BY_TP53	0.00239	2.27e-05	3.37	21	112	0.178	0.0688	365	CREBBP,MNAT1,FAS,MLH1,EP300,BNIP3L,GTF2H3,COX6A1,RAD50,COX6B1,COX4I1,MDM2,TP53,RPS27A,IGFBP3,WRN,TSC1,BRD7,DDIT4,ATR,POLR2A	1387,4331,355,4292,2033,665,2967,1337,10111,1340,1327,4193,7157,6233,3486,7486,7248,29117,54541,545,5430	1
green	KEGG_HUNTINGTONS_DISEASE	0.0027	2.81e-05	4.92	13	50	0.11	0.0307	180	CREBBP,COX4I1,NDUFA2,NDUFA1,POLR2A,CREB3L4,COX6B1,CREB5,COX6A1,EP300,NDUFB10,TP53,NDUFB4	1387,1327,4695,4694,5430,148327,1340,9586,1337,2033,4716,7157,4710	1
green	REACTOME_SIGNALING_BY_ROBO_RECEPTORS	0.00286	3.29e-05	6.55	10	31	0.0847	0.019	218	RHOA,SOS2,CXCL12,RPL23,PSMB2,RAC1,RPS6,RPS27A,RPL7A,COL4A5	387,6655,6387,9349,5690,5879,6194,6233,6130,1287	1
green	REACTOME_DNA_REPAIR	0.00486	9.39e-05	3.78	15	71	0.127	0.0436	331	MNAT1,MLH1,EP300,RAD51C,GTF2H3,RAD50,FANCL,XPA,TP53,RPS27A,WRN,ALKBH3,ATR,POLR2A,PRKDC	4331,4292,2033,5889,2967,10111,55120,7507,7157,6233,7486,221120,545,5430,5591	2
green	KEGG_RIBOSOME	0.00569	0.000124	52.7	4	5	0.0339	0.00307	88	RPL23,RPS6,RPL7A,RPS27A	9349,6194,6130,6233	1
green	REACTOME_SELENOAMINO_ACID_METABOLISM	0.00569	0.000124	52.7	4	5	0.0339	0.00307	118	RPL23,RPS6,RPS27A,RPL7A	9349,6194,6233,6130	1
green	REACTOME_EUKARYOTIC_TRANSLATION_ELONGATION	0.00569	0.000124	52.7	4	5	0.0339	0.00307	94	RPL23,RPS6,RPS27A,RPL7A	9349,6194,6233,6130	1
green	REACTOME_SRP_DEPENDENT_COTRANSLATIONAL_PROTEIN_TARGETING_TO_MEMBRANE	0.0113	0.000351	26.3	4	6	0.0339	0.00368	113	RPL23,RPS6,RPS27A,RPL7A	9349,6194,6233,6130	1
green	REACTOME_RRNA_PROCESSING	0.0113	0.000351	26.3	4	6	0.0339	0.00368	205	RPL23,RPS6,RPS27A,RPL7A	9349,6194,6233,6130	1
green	REACTOME_NONSENSE_MEDIATED_DECAY_NMD	0.0113	0.000351	26.3	4	6	0.0339	0.00368	116	RPL23,RPS6,RPS27A,RPL7A	9349,6194,6233,6130	1
green	REACTOME_FORMATION_OF_TC_NER_PRE_INCISION_COMPLEX	0.0115	0.000371	8.91	6	15	0.0508	0.00921	53	MNAT1,EP300,GTF2H3,XPA,RPS27A,POLR2A	4331,2033,2967,7507,6233,5430	1
green	REACTOME_THE_CITRIC_ACID_TCA_CYCLE_AND_RESPIRATORY_ELECTRON_TRANSPORT	0.0129	0.000453	4.9	9	34	0.0763	0.0209	175	NDUFB4,LDHB,COX6A1,NDUFA1,COX6B1,COX4I1,NDUFA2,NDUFB10,IDH2	4710,3945,1337,4694,1340,1327,4695,4716,3418	1
green	REACTOME_EUKARYOTIC_TRANSLATION_INITIATION	0.0187	0.000773	17.6	4	7	0.0339	0.0043	120	RPL23,RPS6,RPS27A,RPL7A	9349,6194,6233,6130	1
green	REACTOME_INFLUENZA_INFECTION	0.019	0.000813	7.29	6	17	0.0508	0.0104	156	TPR,RPL23,RPS6,RPS27A,RPL7A,POLR2A	7175,9349,6194,6233,6130,5430	1
green	PID_MYC_ACTIV_PATHWAY	0.0201	0.000905	4.91	8	30	0.0678	0.0184	79	BMI1,SLC2A1,TP53,SMAD4,EP300,CREBBP,CCND2,ID2	648,6513,7157,4089,2033,1387,894,3398	1
green	KEGG_OXIDATIVE_PHOSPHORYLATION	0.0222	0.00108	5.53	7	24	0.0593	0.0147	131	COX4I1,NDUFA2,NDUFA1,COX6B1,COX6A1,NDUFB10,NDUFB4	1327,4695,4694,1340,1337,4716,4710	1
green	PID_P53_REGULATION_PATHWAY	0.0222	0.00108	5.53	7	24	0.0593	0.0147	59	TP53,EP300,MDM2,ATR,CREBBP,MAPK9,RPL23	7157,2033,4193,545,1387,5601,9349	1
green	REACTOME_REGULATION_OF_EXPRESSION_OF_SLITS_AND_ROBOS	0.0224	0.00115	6.68	6	18	0.0508	0.011	172	RPL23,PSMB2,RPS6,RPS27A,RPL7A,COL4A5	9349,5690,6194,6233,6130,1287	1
green	REACTOME_RESPIRATORY_ELECTRON_TRANSPORT	0.0259	0.00141	5.22	7	25	0.0593	0.0153	100	NDUFB4,COX6A1,NDUFA1,COX6B1,COX4I1,NDUFA2,NDUFB10	4710,1337,4694,1340,1327,4695,4716	1
green	PID_HDAC_CLASSIII_PATHWAY	0.0264	0.00146	13.2	4	8	0.0339	0.00491	26	FOXO4,CREBBP,TP53,EP300	4303,1387,7157,2033	1
green	REACTOME_NUCLEAR_SIGNALING_BY_ERBB4	0.0264	0.00146	13.2	4	8	0.0339	0.00491	32	CXCL12,STMN1,APH1B,S100B	6387,3925,83464,6285	1
green	REACTOME_TP53_REGULATES_METABOLIC_GENES	0.0273	0.00158	6.16	6	19	0.0508	0.0117	86	COX6A1,COX6B1,COX4I1,TP53,TSC1,DDIT4	1337,1340,1327,7157,7248,54541	1
green	REACTOME_TRANSCRIPTION_COUPLED_NUCLEOTIDE_EXCISION_REPAIR_TC_NER	0.0273	0.00158	6.16	6	19	0.0508	0.0117	78	MNAT1,EP300,GTF2H3,XPA,RPS27A,POLR2A	4331,2033,2967,7507,6233,5430	1
green	REACTOME_DUAL_INCISION_IN_TC_NER	0.0273	0.00158	6.16	6	19	0.0508	0.0117	65	MNAT1,EP300,GTF2H3,XPA,RPS27A,POLR2A	4331,2033,2967,7507,6233,5430	1
green	KEGG_PARKINSONS_DISEASE	0.0292	0.00181	4.94	7	26	0.0593	0.016	128	COX4I1,NDUFA2,NDUFA1,COX6B1,COX6A1,NDUFB10,NDUFB4	1327,4695,4694,1340,1337,4716,4710	1
green	REACTOME_RESPIRATORY_ELECTRON_TRANSPORT_ATP_SYNTHESIS_BY_CHEMIOSMOTIC_COUPLING_AND_HEAT_PRODUCTION_BY_UNCOUPLING_PROTEINS	0.0343	0.0023	4.69	7	27	0.0593	0.0166	124	NDUFB4,COX6A1,NDUFA1,COX6B1,COX4I1,NDUFA2,NDUFB10	4710,1337,4694,1340,1327,4695,4716	1
green	REACTOME_TRANSLATION	0.0355	0.00248	10.5	4	9	0.0339	0.00552	295	RPL23,RPS6,RPS27A,RPL7A	9349,6194,6233,6130	1
green	REACTOME_REGULATION_OF_TP53_ACTIVITY_THROUGH_METHYLATION	0.0355	0.00248	10.5	4	9	0.0339	0.00552	19	EP300,MDM2,TP53,RPS27A	2033,4193,7157,6233	1
green	REACTOME_NUCLEOTIDE_EXCISION_REPAIR	0.0368	0.0028	5.33	6	21	0.0508	0.0129	110	MNAT1,EP300,GTF2H3,XPA,RPS27A,POLR2A	4331,2033,2967,7507,6233,5430	1
green	BIOCARTA_CDC42RAC_PATHWAY	0.0403	0.00333	19.6	3	5	0.0254	0.00307	8	PIK3R1,RHOA,RAC1	5295,387,5879	1
green	BIOCARTA_PELP1_PATHWAY	0.0403	0.00333	19.6	3	5	0.0254	0.00307	6	MAPK1,CREBBP,EP300	5594,1387,2033	1
green	REACTOME_REGULATION_OF_GENE_EXPRESSION_BY_HYPOXIA_INDUCIBLE_FACTOR	0.0403	0.00333	19.6	3	5	0.0254	0.00307	11	CREBBP,EP300,ARNT	1387,2033,405	1
green	REACTOME_REGULATION_OF_FOXO_TRANSCRIPTIONAL_ACTIVITY_BY_ACETYLATION	0.0403	0.00333	19.6	3	5	0.0254	0.00307	10	CREBBP,EP300,FOXO4	1387,2033,4303	1
green	REACTOME_SIGNALING_BY_ERBB4	0.0418	0.00363	5	6	22	0.0508	0.0135	58	CXCL12,STMN1,APH1B,RPS27A,PIK3R1,S100B	6387,3925,83464,6233,5295,6285	1
green	KEGG_RENAL_CELL_CARCINOMA	0.0428	0.00387	3.38	9	45	0.0763	0.0276	70	SOS2,SLC2A1,CREBBP,ARNT,RAC1,MAPK1,EP300,VEGFB,PIK3R1	6655,6513,1387,405,5879,5594,2033,7423,5295	1
green	PID_NETRIN_PATHWAY	0.0428	0.00391	8.78	4	10	0.0339	0.00614	32	RAC1,PIK3R1,RHOA,MAPK1	5879,5295,387,5594	1
green	REACTOME_FORMATION_OF_RNA_POL_II_ELONGATION_COMPLEX	0.0428	0.00391	8.78	4	10	0.0339	0.00614	61	MNAT1,GTF2H3,MLLT3,POLR2A	4331,2967,4300,5430	1
green	REACTOME_FORMATION_OF_INCISION_COMPLEX_IN_GG_NER	0.0428	0.00391	8.78	4	10	0.0339	0.00614	43	MNAT1,GTF2H3,XPA,RPS27A	4331,2967,7507,6233	1
green	REACTOME_RESPONSE_OF_EIF2AK4_GCN2_TO_AMINO_ACID_DEFICIENCY	0.0428	0.00391	8.78	4	10	0.0339	0.00614	102	RPL23,RPS6,RPS27A,RPL7A	9349,6194,6233,6130	1
green	REACTOME_TP53_REGULATES_TRANSCRIPTION_OF_DNA_REPAIR_GENES	0.0474	0.00462	4.7	6	23	0.0508	0.0141	65	MNAT1,MLH1,GTF2H3,TP53,ATR,POLR2A	4331,4292,2967,7157,545,5430	1
green	KEGG_ALZHEIMERS_DISEASE	0.0491	0.00486	3.01	10	55	0.0847	0.0338	165	COX4I1,NDUFA2,NDUFA1,CALML3,COX6B1,COX6A1,MAPK1,NDUFB10,NDUFB4,FAS	1327,4695,4694,810,1340,1337,5594,4716,4710,355	1
greenyellow	REACTOME_MHC_CLASS_II_ANTIGEN_PRESENTATION	5.14e-05	1.26e-07	15.2	10	20	0.0917	0.0123	126	CD74,RAB7A,CTSS,HLA-DPA1,HLA-DRB3,HLA-DRB5,HLA-DOA,HLA-DMA,HLA-DMB,HLA-DRB4	972,7879,1520,3113,3125,3127,3111,3108,3109,3126	1
greenyellow	KEGG_LEISHMANIA_INFECTION	0.00181	1.33e-05	4.93	14	58	0.128	0.0356	72	HLA-DOA,ITGAM,HLA-DMB,HLA-DMA,NCF4,ITGB2,CR1,FCGR3A,HLA-DRB4,HLA-DRB5,HLA-DRB3,IFNGR2,HLA-DPA1,TLR4	3111,3684,3109,3108,4689,3689,1378,2214,3126,3127,3125,3460,3113,7099	1
greenyellow	KEGG_ASTHMA	0.00223	2e-05	9.92	8	20	0.0734	0.0123	30	HLA-DRB4,HLA-DRB5,HLA-DOA,HLA-DRB3,FCER1G,HLA-DMB,HLA-DMA,HLA-DPA1	3126,3127,3111,3125,2207,3109,3108,3113	1
greenyellow	REACTOME_REGULATION_OF_SIGNALING_BY_CBL	0.00223	2.05e-05	12.9	7	15	0.0642	0.00921	22	PIK3CB,HCK,CBL,UBC,SYK,GRB2,LYN	5291,3055,867,7316,6850,2885,4067	1
greenyellow	KEGG_SYSTEMIC_LUPUS_ERYTHEMATOSUS	0.00331	5.37e-05	5.38	11	42	0.101	0.0258	139	FCGR3A,HLA-DRB4,HLA-DRB5,HLA-DRB3,HLA-DPA1,C2,C1QB,C1QA,HLA-DOA,HLA-DMB,HLA-DMA	2214,3126,3127,3125,3113,717,713,712,3111,3109,3108	1
greenyellow	REACTOME_ANTIGEN_PROCESSING_CROSS_PRESENTATION	0.0102	0.000285	4.69	10	42	0.0917	0.0258	99	BTK,NCF4,CD207,TLR4,UBC,LY96,CTSS,CYBB,TLR1,CHUK	695,4689,50489,7099,7316,23643,1520,1536,7096,1147	2
greenyellow	REACTOME_NEUTROPHIL_DEGRANULATION	0.0104	0.000295	2.96	18	113	0.165	0.0694	479	RAB7A,PSEN1,LYZ,PYCARD,CD33,CHIT1,IDH1,FCER1G,ITGB2,CTSS,PRKCD,CYBB,LAIR1,CD300A,ITGAM,IGF2R,CR1,NFAM1	7879,5663,4069,29108,945,1118,3417,2207,3689,1520,5580,1536,3903,11314,3684,3482,1378,150372	1
greenyellow	KEGG_ANTIGEN_PROCESSING_AND_PRESENTATION	0.0113	0.000351	4.54	10	43	0.0917	0.0264	88	HLA-DOA,CTSS,HLA-DMB,HLA-DMA,CD74,HLA-DRB4,CD4,HLA-DRB5,HLA-DRB3,HLA-DPA1	3111,1520,3109,3108,972,3126,920,3127,3125,3113	2
greenyellow	REACTOME_TOLL_LIKE_RECEPTOR_CASCADES	0.012	0.000392	3.09	16	96	0.147	0.0589	153	BTK,MAP3K1,RPS6KA5,TLR8,ECSIT,CD180,TLR4,UBC,LY96,ITGB2,CTSS,NOD2,ITGAM,TLR1,TLR7,CHUK	695,4214,9252,51311,51295,4064,7099,7316,23643,3689,1520,64127,3684,7096,51284,1147	2
greenyellow	REACTOME_FCGAMMA_RECEPTOR_FCGR_DEPENDENT_PHAGOCYTOSIS	0.0124	0.000409	5.64	8	29	0.0734	0.0178	143	BTK,PIK3CB,HCK,PRKCD,SYK,GRB2,FCGR3A,LYN	695,5291,3055,5580,6850,2885,2214,4067	1
greenyellow	REACTOME_PARASITE_INFECTION	0.0142	0.000528	7.97	6	17	0.055	0.0104	116	BTK,HCK,SYK,GRB2,FCGR3A,LYN	695,3055,6850,2885,2214,4067	1
greenyellow	KEGG_INTESTINAL_IMMUNE_NETWORK_FOR_IGA_PRODUCTION	0.0158	0.00061	4.62	9	38	0.0826	0.0233	48	HLA-DRB4,HLA-DRB5,HLA-DOA,HLA-DRB3,IL15,ICOSLG,HLA-DMB,HLA-DMA,HLA-DPA1	3126,3127,3111,3125,3600,23308,3109,3108,3113	1
greenyellow	BIOCARTA_BLYMPHOCYTE_PATHWAY	0.0167	0.000664	10.4	5	12	0.0459	0.00737	14	CR1,ITGB2,HLA-DRB5,HLA-DRB4,HLA-DRB3	1378,3689,3127,3126,3125	1
greenyellow	REACTOME_ROLE_OF_LAT2_NTAL_LAB_ON_CALCIUM_MOBILIZATION	0.0167	0.000664	10.4	5	12	0.0459	0.00737	71	PIK3CB,FCER1G,SYK,GRB2,LYN	5291,2207,6850,2885,4067	1
greenyellow	PID_FCER1_PATHWAY	0.0184	0.000749	4.46	9	39	0.0826	0.0239	60	GRB2,LYN,PLA2G4A,BTK,CHUK,MAP3K1,FCER1G,SYK,CBL	2885,4067,5321,695,1147,4214,2207,6850,867	1
greenyellow	BIOCARTA_BBCELL_PATHWAY	0.0292	0.00184	11.5	4	9	0.0367	0.00552	11	HLA-DRB5,CD4,HLA-DRB4,HLA-DRB3	3127,920,3126,3125	1
greenyellow	REACTOME_FCGR_ACTIVATION	0.0292	0.00184	11.5	4	9	0.0367	0.00552	69	HCK,SYK,FCGR3A,LYN	3055,6850,2214,4067	1
greenyellow	KEGG_CELL_ADHESION_MOLECULES_CAMS	0.0356	0.00251	2.96	12	73	0.11	0.0448	133	ITGAM,ICOSLG,SIGLEC1,ITGB2,HLA-DRB4,CD4,HLA-DRB5,HLA-DRB3,HLA-DPA1,HLA-DOA,HLA-DMB,HLA-DMA	3684,23308,6614,3689,3126,920,3127,3125,3113,3111,3109,3108	1
greenyellow	PID_ALPHA_SYNUCLEIN_PATHWAY	0.0374	0.00291	9.58	4	10	0.0367	0.00614	32	HCK,PRKCD,SYK,LYN	3055,5580,6850,4067	1
greenyellow	REACTOME_TOLL_LIKE_RECEPTOR_4_TLR4_CASCADE	0.0402	0.00324	2.72	13	85	0.119	0.0522	127	BTK,MAP3K1,RPS6KA5,ECSIT,CD180,TLR4,UBC,LY96,ITGB2,NOD2,ITGAM,TLR1,CHUK	695,4214,9252,51295,4064,7099,7316,23643,3689,64127,3684,7096,1147	1
greenyellow	KEGG_TYPE_I_DIABETES_MELLITUS	0.0404	0.0034	4.27	7	31	0.0642	0.019	43	HLA-DRB4,HLA-DRB5,HLA-DOA,HLA-DRB3,HLA-DMB,HLA-DMA,HLA-DPA1	3126,3127,3111,3125,3109,3108,3113	2
greenyellow	KEGG_ALLOGRAFT_REJECTION	0.0404	0.0034	4.27	7	31	0.0642	0.019	37	HLA-DRB4,HLA-DRB5,HLA-DOA,HLA-DRB3,HLA-DMB,HLA-DMA,HLA-DPA1	3126,3127,3111,3125,3109,3108,3113	1
greenyellow	BIOCARTA_FCER1_PATHWAY	0.0404	0.0034	4.27	7	31	0.0642	0.019	39	BTK,SYK,FCER1G,GRB2,LYN,PLA2G4A,MAP3K1	695,6850,2207,2885,4067,5321,4214	1
greenyellow	REACTOME_INTERLEUKIN_3_INTERLEUKIN_5_AND_GM_CSF_SIGNALING	0.0404	0.0034	4.27	7	31	0.0642	0.019	48	PIK3CB,HCK,CBL,UBC,SYK,GRB2,LYN	5291,3055,867,7316,6850,2885,4067	1
greenyellow	KEGG_VIRAL_MYOCARDITIS	0.043	0.00393	3.68	8	40	0.0734	0.0246	70	HLA-DOA,HLA-DMB,HLA-DMA,ITGB2,HLA-DRB4,HLA-DRB5,HLA-DRB3,HLA-DPA1	3111,3109,3108,3689,3126,3127,3125,3113	1
greenyellow	BIOCARTA_ASBCELL_PATHWAY	0.046	0.00434	8.21	4	11	0.0367	0.00675	15	HLA-DRB5,CD4,HLA-DRB4,HLA-DRB3	3127,920,3126,3125	1
greenyellow	BIOCARTA_IL5_PATHWAY	0.046	0.00434	8.21	4	11	0.0367	0.00675	13	HLA-DRB5,CD4,HLA-DRB4,HLA-DRB3	3127,920,3126,3125	1
greenyellow	REACTOME_IRAK4_DEFICIENCY_TLR2_4	0.046	0.00434	8.21	4	11	0.0367	0.00675	11	BTK,TLR4,LY96,TLR1	695,7099,23643,7096	1
lightcyan	REACTOME_INTERLEUKIN_10_SIGNALING	0.00293	3.61e-05	12.6	6	37	0.2	0.0227	46	PTGS2,CCL20,LIF,IL6,IL1RN,CXCL8	5743,6364,3976,3569,3557,3576	1
lightcyan	PID_FRA_PATHWAY	0.00331	4.99e-05	16.5	5	24	0.167	0.0147	37	JUN,PLAUR,LIF,CXCL8,IL6	3725,5329,3976,3576,3569	1
lightcyan	REACTOME_INTERLEUKIN_6_FAMILY_SIGNALING	0.00566	0.000111	22	4	15	0.133	0.00921	24	OSM,LIF,IL6,CLCF1	5008,3976,3569,23529	1
lightcyan	REACTOME_IL_6_TYPE_CYTOKINE_RECEPTOR_LIGAND_INTERACTIONS	0.0104	0.000297	35	3	8	0.1	0.00491	17	OSM,LIF,CLCF1	5008,3976,23529	1
lightcyan	NABA_SECRETED_FACTORS	0.0155	0.000592	4.79	9	140	0.3	0.0859	343	ANGPTL4,CCL20,CCL23,CLCF1,CXCL8,IL1RN,IL6,LIF,OSM	51129,6364,6368,23529,3576,3557,3569,3976,5008	1
lightcyan	BIOCARTA_IL1R_PATHWAY	0.0274	0.00161	9.64	4	29	0.133	0.0178	31	IL1RN,IL1RAP,IL6,JUN	3557,3556,3569,3725	1
lightcyan	REACTOME_SENESCENCE_ASSOCIATED_SECRETORY_PHENOTYPE_SASP	0.0322	0.00208	8.92	4	31	0.133	0.019	111	IL6,CXCL8,CEBPB,JUN	3569,3576,1051,3725	2
lightcyan	REACTOME_SIGNALING_BY_INTERLEUKINS	0.0356	0.00255	3.41	11	243	0.367	0.149	462	PTGS2,OSM,CCL20,LIF,IL6,IL1RN,DUSP6,CXCL8,CLCF1,JUN,IL1RAP	5743,5008,6364,3976,3569,3557,1848,3576,23529,3725,3556	1
lightcyan	BIOCARTA_IL6_PATHWAY	0.0464	0.00448	10.9	3	19	0.1	0.0117	21	CEBPB,IL6,JUN	1051,3569,3725	1
lightcyan	PID_ERA_GENOMIC_PATHWAY	0.0464	0.00448	10.9	3	19	0.1	0.0117	64	LCOR,CEBPB,JUN	84458,1051,3725	1
lightcyan	PID_P38_ALPHA_BETA_DOWNSTREAM_PATHWAY	0.0464	0.00448	10.9	3	19	0.1	0.0117	38	PTGS2,JUN,CEBPB	5743,3725,1051	1
lightcyan	REACTOME_RAF_INDEPENDENT_MAPK1_3_ACTIVATION	0.0464	0.00448	10.9	3	19	0.1	0.0117	23	IL6,DUSP5,DUSP6	3569,1847,1848	1
lightgreen	REACTOME_M_PHASE	1.08e-06	1.32e-09	23.3	10	47	0.357	0.0289	416	BIRC5,CDC20,CCNB1,H3-3A,PTTG1,CDK1,UBE2C,TUBB,H2AX,H3C2	332,991,891,3020,9232,983,11065,203068,3014,8358	1
lightgreen	REACTOME_CONDENSATION_OF_PROPHASE_CHROMOSOMES	5.14e-05	1.24e-07	84.8	5	9	0.179	0.00552	74	CCNB1,H3-3A,CDK1,H2AX,H3C2	891,3020,983,3014,8358	1
lightgreen	REACTOME_CELL_CYCLE_CHECKPOINTS	0.000208	6.36e-07	12.8	9	66	0.321	0.0405	291	BRCA1,BIRC5,ORC6,NSD2,CDC20,CCNB1,CDK1,UBE2C,H2AX	672,332,23594,7468,991,891,983,11065,3014	2
lightgreen	REACTOME_APC_C_CDC20_MEDIATED_DEGRADATION_OF_CYCLIN_B	0.000483	2.37e-06	86.7	4	7	0.143	0.0043	23	CDC20,CCNB1,CDK1,UBE2C	991,891,983,11065	1
lightgreen	REACTOME_E2F_ENABLED_INHIBITION_OF_PRE_REPLICATION_COMPLEX_FORMATION	0.000783	4.56e-06	#NUM!	3	3	0.107	0.00184	9	ORC6,CCNB1,CDK1	23594,891,983	1
lightgreen	REACTOME_MITOTIC_PROPHASE	0.00156	1.02e-05	24.4	5	19	0.179	0.0117	143	CCNB1,H3-3A,CDK1,H2AX,H3C2	891,3020,983,3014,8358	1
lightgreen	REACTOME_MITOTIC_METAPHASE_AND_ANAPHASE	0.00168	1.18e-05	15.8	6	33	0.214	0.0203	235	BIRC5,CDC20,CCNB1,PTTG1,CDK1,UBE2C	332,991,891,9232,983,11065	1
lightgreen	REACTOME_MITOTIC_PROMETAPHASE	0.00218	1.74e-05	21.3	5	21	0.179	0.0129	203	BIRC5,CDC20,CCNB1,CDK1,TUBB	332,991,891,983,203068	1
lightgreen	REACTOME_PHOSPHORYLATION_OF_THE_APC_C	0.00218	1.8e-05	186	3	4	0.107	0.00246	19	CCNB1,CDK1,UBE2C	891,983,11065	1
lightgreen	REACTOME_PHOSPHORYLATION_OF_EMI1	0.00218	1.8e-05	186	3	4	0.107	0.00246	6	CDC20,CCNB1,CDK1	991,891,983	1
lightgreen	REACTOME_G2_M_DNA_DAMAGE_CHECKPOINT	0.00293	3.51e-05	18	5	24	0.179	0.0147	95	BRCA1,NSD2,CCNB1,CDK1,H2AX	672,7468,891,983,3014	1
lightgreen	REACTOME_ACTIVATED_PKN1_STIMULATES_TRANSCRIPTION_OF_AR_ANDROGEN_RECEPTOR_REGULATED_GENES_KLK2_AND_KLK3	0.00327	4.45e-05	94	3	5	0.107	0.00307	67	H3-3A,H2AX,H3C2	3020,3014,8358	1
lightgreen	REACTOME_G1_S_SPECIFIC_TRANSCRIPTION	0.00327	4.5e-05	29.2	4	13	0.143	0.00798	29	PCNA,CDK1,RRM2,TYMS	5111,983,6241,7298	1
lightgreen	REACTOME_APC_C_MEDIATED_DEGRADATION_OF_CELL_CYCLE_PROTEINS	0.00331	5.3e-05	16.2	5	26	0.179	0.016	86	CDC20,CCNB1,PTTG1,CDK1,UBE2C	991,891,9232,983,11065	1
lightgreen	REACTOME_MITOTIC_G1_PHASE_AND_G1_S_TRANSITION	0.00349	5.77e-05	9.16	7	63	0.25	0.0387	149	ORC6,TOP2A,PCNA,CCNB1,CDK1,RRM2,TYMS	23594,7153,5111,891,983,6241,7298	1
lightgreen	PID_PLK1_PATHWAY	0.00369	6.23e-05	26.3	4	14	0.143	0.00859	46	CDK1,CCNB1,CDC20,PRC1	983,891,991,9055	1
lightgreen	REACTOME_G2_M_CHECKPOINTS	0.00418	7.55e-05	10.9	6	45	0.214	0.0276	168	BRCA1,ORC6,NSD2,CCNB1,CDK1,H2AX	672,23594,7468,891,983,3014	2
lightgreen	REACTOME_SIRT1_NEGATIVELY_REGULATES_RRNA_EXPRESSION	0.00463	8.8e-05	62.7	3	6	0.107	0.00368	68	H3-3A,H2AX,H3C2	3020,3014,8358	1
lightgreen	REACTOME_MEIOTIC_RECOMBINATION	0.00622	0.000143	20.2	4	17	0.143	0.0104	87	BRCA1,H3-3A,H2AX,H3C2	672,3020,3014,8358	2
lightgreen	REACTOME_DNA_METHYLATION	0.00637	0.000152	47.2	3	7	0.107	0.0043	65	H3-3A,H2AX,H3C2	3020,3014,8358	1
lightgreen	REACTOME_RHO_GTPASE_EFFECTORS	0.00717	0.000174	9.18	6	52	0.214	0.0319	324	BIRC5,CDC20,H3-3A,H2AX,PRC1,H3C2	332,991,3020,3014,9055,8358	1
lightgreen	REACTOME_RESOLUTION_OF_SISTER_CHROMATID_COHESION	0.00734	0.000181	18.7	4	18	0.143	0.011	126	BIRC5,CDC20,CCNB1,CDK1	332,991,891,983	1
lightgreen	REACTOME_METABOLISM_OF_NUCLEOTIDES	0.00902	0.000241	37.8	3	8	0.107	0.00491	99	HPRT1,RRM2,TYMS	3251,6241,7298	1
lightgreen	REACTOME_E2F_MEDIATED_REGULATION_OF_DNA_REPLICATION	0.00902	0.000241	37.8	3	8	0.107	0.00491	22	ORC6,CCNB1,CDK1	23594,891,983	1
lightgreen	REACTOME_ERCC6_CSB_AND_EHMT2_G9A_POSITIVELY_REGULATE_RRNA_EXPRESSION	0.00902	0.000241	37.8	3	8	0.107	0.00491	76	H3-3A,H2AX,H3C2	3020,3014,8358	1
lightgreen	REACTOME_PROTEIN_UBIQUITINATION	0.00902	0.000241	37.8	3	8	0.107	0.00491	79	UBE2T,PCNA,UBE2C	29089,5111,11065	1
lightgreen	PID_FANCONI_PATHWAY	0.0102	0.000281	16.4	4	20	0.143	0.0123	47	UBE2T,BRCA1,FANCA,H2AX	29089,672,2175,3014	1
lightgreen	REACTOME_PRC2_METHYLATES_HISTONES_AND_DNA	0.0114	0.000357	31.5	3	9	0.107	0.00552	73	H3-3A,H2AX,H3C2	3020,3014,8358	1
lightgreen	REACTOME_SIGNALING_BY_RHO_GTPASES	0.012	0.000388	7.79	6	60	0.214	0.0368	454	BIRC5,CDC20,H3-3A,H2AX,PRC1,H3C2	332,991,3020,3014,9055,8358	1
lightgreen	REACTOME_MEIOSIS	0.0138	0.000495	13.8	4	23	0.143	0.0141	119	BRCA1,H3-3A,H2AX,H3C2	672,3020,3014,8358	2
lightgreen	REACTOME_SUMOYLATION_OF_DNA_REPLICATION_PROTEINS	0.0138	0.000504	27	3	10	0.107	0.00614	46	BIRC5,TOP2A,PCNA	332,7153,5111	1
lightgreen	REACTOME_RHO_GTPASES_ACTIVATE_PKNS	0.0138	0.000504	27	3	10	0.107	0.00614	94	H3-3A,H2AX,H3C2	3020,3014,8358	1
lightgreen	REACTOME_REPRODUCTION	0.0154	0.000587	13.1	4	24	0.143	0.0147	145	BRCA1,H3-3A,H2AX,H3C2	672,3020,3014,8358	2
lightgreen	REACTOME_NONHOMOLOGOUS_END_JOINING_NHEJ	0.0171	0.000685	23.7	3	11	0.107	0.00675	69	BRCA1,NSD2,H2AX	672,7468,3014	1
lightgreen	REACTOME_SUMOYLATION	0.0175	0.000706	8.68	5	44	0.179	0.027	187	BRCA1,BIRC5,TOP2A,PCNA,DAXX	672,332,7153,5111,1616	1
lightgreen	REACTOME_RNA_POLYMERASE_I_PROMOTER_ESCAPE	0.0201	0.000903	21	3	12	0.107	0.00737	91	H3-3A,H2AX,H3C2	3020,3014,8358	1
lightgreen	PID_FOXM1_PATHWAY	0.0206	0.000935	11.4	4	27	0.143	0.0166	40	FOXM1,CDK1,BIRC5,CCNB1	2305,983,332,891	1
lightgreen	REACTOME_DNA_REPAIR	0.0212	0.000975	6.43	6	71	0.214	0.0436	331	BRCA1,UBE2T,NSD2,PCNA,FANCA,H2AX	672,29089,7468,5111,2175,3014	2
lightgreen	REACTOME_GENE_SILENCING_BY_RNA	0.0224	0.00116	18.9	3	13	0.107	0.00798	138	H3-3A,H2AX,H3C2	3020,3014,8358	1
lightgreen	REACTOME_REGULATION_OF_PLK1_ACTIVITY_AT_G2_M_TRANSITION	0.0224	0.00116	18.9	3	13	0.107	0.00798	87	CCNB1,CDK1,TUBB	891,983,203068	1
lightgreen	REACTOME_TRANSCRIPTIONAL_REGULATION_BY_SMALL_RNAS	0.0224	0.00116	18.9	3	13	0.107	0.00798	107	H3-3A,H2AX,H3C2	3020,3014,8358	1
lightgreen	REACTOME_TP53_REGULATES_TRANSCRIPTION_OF_GENES_INVOLVED_IN_G2_CELL_CYCLE_ARREST	0.0224	0.00116	18.9	3	13	0.107	0.00798	18	PCNA,CCNB1,CDK1	5111,891,983	1
lightgreen	REACTOME_MITOTIC_SPINDLE_CHECKPOINT	0.0224	0.00116	18.9	3	13	0.107	0.00798	110	BIRC5,CDC20,UBE2C	332,991,11065	1
lightgreen	REACTOME_SEPARATION_OF_SISTER_CHROMATIDS	0.0236	0.00124	10.5	4	29	0.143	0.0178	190	BIRC5,CDC20,PTTG1,UBE2C	332,991,9232,11065	1
lightgreen	REACTOME_B_WICH_COMPLEX_POSITIVELY_REGULATES_RRNA_EXPRESSION	0.0264	0.00146	17.2	3	14	0.107	0.00859	91	H3-3A,H2AX,H3C2	3020,3014,8358	1
lightgreen	KEGG_CELL_CYCLE	0.0264	0.0015	5.86	6	77	0.214	0.0473	124	ORC6,PTTG1,CDC20,CCNB1,CDK1,PCNA	23594,9232,991,891,983,5111	1
lightgreen	REACTOME_SENESCENCE_ASSOCIATED_SECRETORY_PHENOTYPE_SASP	0.0273	0.0016	9.67	4	31	0.143	0.019	111	H3-3A,UBE2C,H2AX,H3C2	3020,11065,3014,8358	2
lightgreen	REACTOME_HOMOLOGY_DIRECTED_REPAIR	0.0273	0.0016	9.67	4	31	0.143	0.019	138	BRCA1,NSD2,PCNA,H2AX	672,7468,5111,3014	1
lightgreen	REACTOME_CYCLIN_A_B1_B2_ASSOCIATED_EVENTS_DURING_G2_M_TRANSITION	0.0292	0.0018	15.8	3	15	0.107	0.00921	25	FOXM1,CCNB1,CDK1	2305,891,983	1
lightgreen	KEGG_OOCYTE_MEIOSIS	0.0316	0.00203	9	4	33	0.143	0.0203	112	PTTG1,CDC20,CCNB1,CDK1	9232,991,891,983	1
lightgreen	REACTOME_G0_AND_EARLY_G1	0.0335	0.00219	14.6	3	16	0.107	0.00982	27	TOP2A,PCNA,CDK1	7153,5111,983	1
lightgreen	REACTOME_POSITIVE_EPIGENETIC_REGULATION_OF_RRNA_EXPRESSION	0.0335	0.00219	14.6	3	16	0.107	0.00982	106	H3-3A,H2AX,H3C2	3020,3014,8358	1
lightgreen	REACTOME_NEGATIVE_EPIGENETIC_REGULATION_OF_RRNA_EXPRESSION	0.0335	0.00219	14.6	3	16	0.107	0.00982	109	H3-3A,H2AX,H3C2	3020,3014,8358	1
lightgreen	REACTOME_RNA_POLYMERASE_I_TRANSCRIPTION	0.0363	0.00263	13.5	3	17	0.107	0.0104	111	H3-3A,H2AX,H3C2	3020,3014,8358	1
lightgreen	REACTOME_RUNX1_REGULATES_GENES_INVOLVED_IN_MEGAKARYOCYTE_DIFFERENTIATION_AND_PLATELET_FUNCTION	0.0363	0.00263	13.5	3	17	0.107	0.0104	98	H3-3A,H2AX,H3C2	3020,3014,8358	1
lightgreen	PID_E2F_PATHWAY	0.0368	0.00282	8.14	4	36	0.143	0.0221	73	RRM2,CDK1,BRCA1,TYMS	6241,983,672,7298	1
lightgreen	REACTOME_APC_C_CDH1_MEDIATED_DEGRADATION_OF_CDC20_AND_OTHER_APC_C_CDH1_TARGETED_PROTEINS_IN_LATE_MITOSIS_EARLY_G1	0.0389	0.00312	12.6	3	18	0.107	0.011	72	CDC20,PTTG1,UBE2C	991,9232,11065	1
lightgreen	REACTOME_DNA_DOUBLE_STRAND_BREAK_RESPONSE	0.0389	0.00312	12.6	3	18	0.107	0.011	77	BRCA1,NSD2,H2AX	672,7468,3014	1
lightgreen	REACTOME_DNA_DOUBLE_STRAND_BREAK_REPAIR	0.0408	0.00345	7.66	4	38	0.143	0.0233	166	BRCA1,NSD2,PCNA,H2AX	672,7468,5111,3014	1
lightgreen	BIOCARTA_G2_PATHWAY	0.0418	0.00367	11.8	3	19	0.107	0.0117	24	CCNB1,BRCA1,CDK1	891,672,983	1
lightgreen	PID_BARD1_PATHWAY	0.0418	0.00367	11.8	3	19	0.107	0.0117	29	FANCA,BRCA1,PCNA	2175,672,5111	1
lightgreen	REACTOME_FORMATION_OF_THE_BETA_CATENIN_TCF_TRANSACTIVATING_COMPLEX	0.0418	0.00367	11.8	3	19	0.107	0.0117	92	H3-3A,H2AX,H3C2	3020,3014,8358	1
lightgreen	REACTOME_AMYLOID_FIBER_FORMATION	0.0418	0.00367	11.8	3	19	0.107	0.0117	109	H3-3A,H2AX,H3C2	3020,3014,8358	1
lightgreen	REACTOME_MITOTIC_G2_G2_M_PHASES	0.0449	0.00417	7.22	4	40	0.143	0.0246	200	FOXM1,CCNB1,CDK1,TUBB	2305,891,983,203068	1
lightgreen	REACTOME_ACTIVATION_OF_ANTERIOR_HOX_GENES_IN_HINDBRAIN_DEVELOPMENT_DURING_EARLY_EMBRYOGENESIS	0.0457	0.00427	11.1	3	20	0.107	0.0123	122	H3-3A,H2AX,H3C2	3020,3014,8358	1
midnightblue	REACTOME_PURINERGIC_SIGNALING_IN_LEISHMANIASIS_INFECTION	0.0413	0.00354	12.1	3	17	0.0968	0.0104	24	MEFV,C3AR1,TXNIP	4210,719,10628	1
midnightblue	REACTOME_LEISHMANIA_INFECTION	0.0499	0.005	5.28	5	61	0.161	0.0374	306	MEFV,FCGR2A,C3AR1,CD163,TXNIP	4210,2212,719,9332,10628	1
pink	NABA_CORE_MATRISOME	0.0212	0.000969	4.3	9	38	0.0776	0.0233	275	NID2,RELN,SPP1,THBS4,TNC,TNFAIP6,COL11A2,COL17A1,COL27A1	22795,5649,6696,7060,3371,7130,1302,1308,85301	2
pink	NABA_ECM_GLYCOPROTEINS	0.0356	0.00257	5.44	6	21	0.0517	0.0129	196	NID2,RELN,SPP1,THBS4,TNC,TNFAIP6	22795,5649,6696,7060,3371,7130	1
pink	BIOCARTA_TID_PATHWAY	0.0368	0.00283	6.75	5	15	0.0431	0.00921	19	HSPA1A,TNFRSF1A,RB1,RELA,IKBKB	3303,7132,5925,5970,3551	1
pink	PID_P38_MK2_PATHWAY	0.0418	0.00367	8.94	4	10	0.0345	0.00614	21	MAPK11,CDC25B,MAPKAPK2,TCF3	5600,994,9261,6929	1
purple	REACTOME_ENERGY_DEPENDENT_REGULATION_OF_MTOR_BY_LKB1_AMPK	0.00569	0.000127	93.4	3	4	0.0566	0.00246	29	STK11,RPTOR,MTOR	6794,57521,2475	1
purple	REACTOME_MTOR_SIGNALLING	0.0348	0.00238	15.6	3	9	0.0566	0.00552	40	STK11,RPTOR,MTOR	6794,57521,2475	1
purple	PID_MTOR_4PATHWAY	0.0364	0.00269	6.19	5	31	0.0943	0.019	69	MAP2K2,MAPK3,RPTOR,MTOR,IRS1	5605,5595,57521,2475,3667	1
purple	REACTOME_REGULATION_OF_PTEN_GENE_TRANSCRIPTION	0.0364	0.0027	8.47	4	19	0.0755	0.0117	61	MAPK3,HDAC5,RPTOR,MTOR	5595,10014,57521,2475	1
purple	BIOCARTA_ERK_PATHWAY	0.0431	0.00397	7.46	4	21	0.0755	0.0129	27	MAPK3,MAP2K2,PTPRR,IGF1R	5595,5605,5801,3480	2
purple	REACTOME_PTEN_REGULATION	0.0475	0.00465	5.36	5	35	0.0943	0.0215	139	PSMC4,MAPK3,HDAC5,RPTOR,MTOR	5704,5595,10014,57521,2475	1
red	REACTOME_SURFACTANT_METABOLISM	1.88e-06	2.88e-09	73.3	8	10	0.0879	0.00614	30	CTSH,SFTPA1,NAPSA,SFTPD,ABCA3,SFTPC,SFTPB,DMBT1	1512,653509,9476,6441,21,6440,6439,1755	1
red	REACTOME_DISEASES_ASSOCIATED_WITH_SURFACTANT_METABOLISM	0.000539	2.81e-06	88.6	5	6	0.0549	0.00368	10	SFTPA1,SFTPD,ABCA3,SFTPC,SFTPB	653509,6441,21,6440,6439	1
red	REACTOME_DEFECTIVE_CSF2RB_CAUSES_PULMONARY_SURFACTANT_METABOLISM_DYSFUNCTION_5_SMDP5	0.00327	4.38e-05	69.9	4	5	0.044	0.00307	8	SFTPA1,SFTPD,SFTPC,SFTPB	653509,6441,6440,6439	1
red	NABA_ECM_AFFILIATED	0.00331	4.75e-05	8.12	8	26	0.0879	0.016	170	COLEC12,FCN1,GPC4,MUC1,SFTPA1,SFTPB,SFTPC,SFTPD	81035,2219,2239,4582,653509,6439,6440,6441	1
red	REACTOME_DISEASES_OF_METABOLISM	0.0115	0.000371	6.64	7	26	0.0769	0.016	246	GPC4,SFTPA1,SFTPD,ABCA3,SFTPC,SFTPB,MUC1	2239,653509,6441,21,6440,6439,4582	1
red	PID_HIF2PATHWAY	0.0243	0.0013	8.05	5	16	0.0549	0.00982	34	POU5F1,VEGFA,EFNA1,TWIST1,FLT1	5460,7422,1942,7291,2321	1
red	PID_HNF3A_PATHWAY	0.0243	0.0013	8.05	5	16	0.0549	0.00982	44	FOS,SFTPA1,SFTPD,FOXA1,SERPINA1	2353,653509,6441,3169,5265	1
red	KEGG_WNT_SIGNALING_PATHWAY	0.0356	0.00252	3.11	11	76	0.121	0.0467	150	LRP6,PPP3R1,DKK2,RBX1,CCND3,WIF1,MAPK10,SMAD2,MAPK8,PPP2R1A,FZD5	4040,5534,27123,9978,896,11197,5602,4087,5599,5518,7855	1
red	REACTOME_SIGNAL_REGULATORY_PROTEIN_FAMILY_INTERACTIONS	0.0381	0.00298	17.4	3	6	0.033	0.00368	16	SFTPA1,SFTPD,CD47	653509,6441,961	1
red	PID_HIF1_TFPATHWAY	0.0444	0.0041	4.04	7	38	0.0769	0.0233	66	EDN1,MCL1,FOS,ENO1,HK2,VEGFA,BNIP3	1906,4170,2353,2023,3099,7422,664	1
salmon	REACTOME_INTERLEUKIN_1_FAMILY_SIGNALING	0.0106	0.000304	5.68	8	63	0.17	0.0387	139	IRAK3,NFKBIA,MAP3K8,IL4,IL1R2,IL18R1,SAA1,TRAF6	11213,4792,1326,3565,7850,8809,6288,7189	1
salmon	REACTOME_TOLL_LIKE_RECEPTOR_CASCADES	0.0236	0.00124	4.06	9	96	0.191	0.0589	153	IRAK3,NFKBIA,MAP3K8,TLR2,S100A8,S100A9,HSP90B1,SAA1,TRAF6	11213,4792,1326,7097,6279,6280,7184,6288,7189	2
salmon	REACTOME_INTERLEUKIN_1_SIGNALING	0.0292	0.00183	5.49	6	47	0.128	0.0289	102	IRAK3,NFKBIA,MAP3K8,IL1R2,SAA1,TRAF6	11213,4792,1326,7850,6288,7189	1
salmon	REACTOME_REGULATION_OF_TLR_BY_ENDOGENOUS_LIGAND	0.0446	0.00413	11.9	3	12	0.0638	0.00737	19	TLR2,S100A8,S100A9	7097,6279,6280	1
turquoise	PID_CD8_TCR_PATHWAY	4.77e-05	8.77e-08	6.52	20	37	0.076	0.0227	53	KRAS,FYN,MAP3K14,LAT,ZAP70,CD8A,CD3G,CARD11,CD8B,CD247,LCK,PRKCB,RASGRP2,CD3E,CD28,SOS1,PRF1,RASGRP1,CD3D,PTPRC	3845,2534,9020,27040,7535,925,917,84433,926,919,3932,5579,10235,916,940,6654,5551,10125,915,5788	1
turquoise	KEGG_T_CELL_RECEPTOR_SIGNALING_PATHWAY	0.000208	6.11e-07	3.72	29	73	0.11	0.0448	108	ZAP70,CD28,PPP3CC,ICOS,NFKBIE,CTLA4,KRAS,CD8A,CD8B,CD247,MAP3K14,CD3D,CD3E,CD3G,NFATC2,LCK,RASGRP1,TNF,CARD11,PTPRC,SOS1,ITK,LAT,IFNG,PPP3CB,PIK3CD,FYN,IL5,PIK3CG	7535,940,5533,29851,4794,1493,3845,925,926,919,9020,915,916,917,4773,3932,10125,7124,84433,5788,6654,3702,27040,3458,5532,5293,2534,3567,5294	1
turquoise	PID_TCR_PATHWAY	0.000279	9.4e-07	5.51	19	38	0.0722	0.0233	65	RASGRP1,CD3D,RASGRP2,ZAP70,FYN,PRKCB,CD3E,HLA-DRA,KRAS,LCK,MAP3K14,CD3G,PTPRC,LAT,CD28,ITK,CARD11,CD247,SOS1	10125,915,10235,7535,2534,5579,916,3122,3845,3932,9020,917,5788,27040,940,3702,84433,919,6654	1
turquoise	KEGG_NATURAL_KILLER_CELL_MEDIATED_CYTOTOXICITY	0.000418	1.57e-06	3.18	33	92	0.125	0.0565	137	ZAP70,ITGAL,PPP3CC,SH2D1B,PRF1,NCR1,KRAS,CD247,KLRK1,PLCG2,NFATC2,LCK,PRKCB,KLRD1,KLRC2,TNF,RAC2,BID,KIR3DL2,CASP3,SOS1,CD48,LAT,IFNG,IFNAR2,MICA,CD244,PPP3CB,PIK3CD,FASLG,FYN,PIK3CG,SH2D1A	7535,3683,5533,117157,5551,9437,3845,919,22914,5336,4773,3932,5579,3824,3822,7124,5880,637,3812,836,6654,962,27040,3458,3455,100507436,51744,5532,5293,356,2534,5294,4068	1
turquoise	PID_IL12_2PATHWAY	0.000623	3.44e-06	3.99	23	55	0.0875	0.0338	63	MAP2K6,CD3G,LCK,ATF2,IL18RAP,IL1B,EOMES,IL2RB,CD247,HLA-DRA,CD3D,CCR5,IL12RB2,GZMA,IL2RG,TBX21,PPP3CB,CD8A,STAT4,CD3E,CD8B,FASLG,IFNG	5608,917,3932,1386,8807,3553,8320,3560,919,3122,915,1234,3595,3001,3561,30009,5532,925,6775,916,926,356,3458	2
turquoise	BIOCARTA_TCYTOTOXIC_PATHWAY	0.00151	9.25e-06	16.1	9	12	0.0342	0.00737	12	CD3G,CD3E,CD8A,CD247,ITGAL,CD28,CD3D,CD2,PTPRC	917,916,925,919,3683,940,915,914,5788	1
turquoise	BIOCARTA_TCRA_PATHWAY	0.00256	2.58e-05	12	9	13	0.0342	0.00798	14	CD3G,CD3E,CD247,ZAP70,FYN,LCK,CD3D,HLA-DRA,PTPRC	917,916,919,7535,2534,3932,915,3122,5788	1
turquoise	KEGG_PRIMARY_IMMUNODEFICIENCY	0.00286	3.19e-05	5.86	13	25	0.0494	0.0153	35	ZAP70,IL2RG,CD8A,CD8B,ICOS,IL7R,ADA,CD3D,CD3E,CD79A,JAK3,LCK,PTPRC	7535,3561,925,926,29851,3575,100,915,916,973,3718,3932,5788	1
turquoise	BIOCARTA_NO2IL12_PATHWAY	0.00286	3.33e-05	8.94	10	16	0.038	0.00982	16	IFNG,CD3G,CD3E,STAT4,CD247,CXCR3,CCR5,IL12RB2,CD3D,CD2	3458,917,916,6775,919,2833,1234,3595,915,914	1
turquoise	PID_CD8_TCR_DOWNSTREAM_PATHWAY	0.00331	4.83e-05	3.54	20	51	0.076	0.0313	65	CD3E,KRAS,CD247,IFNAR2,TNFRSF18,CD3D,PRF1,CD8B,CD8A,FASLG,EOMES,TNF,PRKCB,STAT4,IFNG,NFATC2,IL2RG,CD3G,IL2RB,PPP3CB	916,3845,919,3455,8784,915,5551,926,925,356,8320,7124,5579,6775,3458,4773,3561,917,3560,5532	1
turquoise	REACTOME_IMMUNOREGULATORY_INTERACTIONS_BETWEEN_A_LYMPHOID_AND_A_NON_LYMPHOID_CELL	0.00331	5.1e-05	2.79	28	84	0.106	0.0516	191	ITGAL,SLAMF7,ICAM3,KLRB1,ITGA4,CD160,KLRD1,KLRG1,COL2A1,ITGB7,CD96,CD8A,CD3G,VCAM1,SLAMF6,CD3D,CD8B,MICA,SH2D1A,IFITM1,SELL,NCR1,SH2D1B,CD247,CD3E,KLRK1,KIR3DL2,KIR2DS2	3683,57823,3385,3820,3676,11126,3824,10219,1280,3695,10225,925,917,7412,114836,915,926,100507436,4068,8519,6402,9437,117157,919,916,22914,3812,100132285	1
turquoise	BIOCARTA_CSK_PATHWAY	0.00405	6.94e-05	7.66	10	17	0.038	0.0104	22	CD3G,CD3E,CD247,ZAP70,PRKAR2B,LCK,PRKACB,CD3D,HLA-DRA,PTPRC	917,916,919,7535,5577,3932,5567,915,3122,5788	1
turquoise	BIOCARTA_TCAPOPTOSIS_PATHWAY	0.00409	7.15e-05	18.6	7	9	0.0266	0.00552	9	FASLG,CD3G,CD3E,CD247,CD28,CCR5,CD3D	356,917,916,919,940,1234,915	1
turquoise	BIOCARTA_THELPER_PATHWAY	0.00568	0.000114	10.7	8	12	0.0304	0.00737	12	CD3G,CD3E,CD247,ITGAL,CD28,CD3D,CD2,PTPRC	917,916,919,3683,940,915,914,5788	1
turquoise	REACTOME_CHEMOKINE_RECEPTORS_BIND_CHEMOKINES	0.00568	0.000115	3.7	17	42	0.0646	0.0258	58	CCL22,CCL17,CCR2,CXCR4,CCR7,CXCL9,XCL2,CXCL13,CXCR5,CCR5,CXCR6,CCL19,XCR1,CCR9,CCR4,CXCR3,CCL5	6367,6361,729230,7852,1236,4283,6846,10563,643,1234,10663,6363,2829,10803,1233,2833,6352	1
turquoise	PID_ATR_PATHWAY	0.00592	0.000134	6.7	10	18	0.038	0.011	39	CDC6,MCM2,CDC25A,NBN,PPP2R2B,CDK2,RAD51,BRCA2,CHEK1,CCNA2	990,4171,993,4683,5521,1017,5888,675,1111,890	1
turquoise	BIOCARTA_IL12_PATHWAY	0.00902	0.000243	5.95	10	19	0.038	0.0117	20	IFNG,CD3G,CD3E,STAT4,CD247,CXCR3,CCR5,MAP2K6,IL12RB2,CD3D	3458,917,916,6775,919,2833,1234,5608,3595,915	1
turquoise	REACTOME_GENERATION_OF_SECOND_MESSENGER_MOLECULES	0.00902	0.000243	5.95	10	19	0.038	0.0117	39	ITK,ZAP70,CD3G,CD3D,LCK,PLCG2,CD247,CD3E,HLA-DRA,LAT	3702,7535,917,915,3932,5336,919,916,3122,27040	1
turquoise	BIOCARTA_CTLA4_PATHWAY	0.0125	0.000418	5.35	10	20	0.038	0.0123	22	CD3G,CD3E,ICOS,CD247,CTLA4,CD28,LCK,CD3D,HLA-DRA,ITK	917,916,29851,919,1493,940,3932,915,3122,3702	1
turquoise	KEGG_CHEMOKINE_SIGNALING_PATHWAY	0.0127	0.00044	2.28	30	103	0.114	0.0632	189	CCL5,CXCL14,JAK3,CCL17,CCL19,CCL22,KRAS,PRKX,CCR9,CCR2,CXCR3,PRKACB,XCR1,PRKCB,CXCR5,CXCR4,RAC2,RASGRP2,CCR4,CXCR6,CCR5,CCR7,SOS1,XCL2,ITK,CXCL13,CXCL9,PIK3CD,ELMO1,PIK3CG	6352,9547,3718,6361,6363,6367,3845,5613,10803,729230,2833,5567,2829,5579,643,7852,5880,10235,1233,10663,1234,1236,6654,6846,3702,10563,4283,5293,9844,5294	1
turquoise	PID_IL12_STAT4_PATHWAY	0.0167	0.000656	4.03	12	28	0.0456	0.0172	33	CD3D,IL18RAP,HLA-DRA,CD3G,STAT4,PRF1,TBX21,PPP3CB,CD28,IFNG,CD3E,CD247	915,8807,3122,917,6775,5551,30009,5532,940,3458,916,919	1
turquoise	BIOCARTA_IL17_PATHWAY	0.0214	0.00101	7.43	7	12	0.0266	0.00737	15	CD3G,CD3E,CD58,CD8A,CD247,CD3D,CD2	917,916,965,925,919,915,914	1
turquoise	BIOCARTA_STATHMIN_PATHWAY	0.0214	0.00101	7.43	7	12	0.0266	0.00737	20	CD3G,CD3E,CD247,PRKAR2B,PRKACB,CD3D,CD2	917,916,919,5577,5567,915,914	1
turquoise	REACTOME_RESOLUTION_OF_D_LOOP_STRUCTURES	0.0214	0.00101	7.43	7	12	0.0266	0.00737	34	RAD51,NBN,BRIP1,BRCA2,ATM,EXO1,BLM	5888,4683,83990,675,472,9156,641	1
turquoise	REACTOME_RESOLUTION_OF_D_LOOP_STRUCTURES_THROUGH_SYNTHESIS_DEPENDENT_STRAND_ANNEALING_SDSA	0.0214	0.00101	7.43	7	12	0.0266	0.00737	26	RAD51,NBN,BRIP1,BRCA2,ATM,EXO1,BLM	5888,4683,83990,675,472,9156,641	1
turquoise	BIOCARTA_TCR_PATHWAY	0.0221	0.00106	3.28	14	37	0.0532	0.0227	44	CD3G,CD3E,PIK3CG,CD247,ZAP70,NFATC2,FYN,PRKCB,LCK,PPP3CB,CD3D,LAT,SOS1,PPP3CC	917,916,5294,919,7535,4773,2534,5579,3932,5532,915,27040,6654,5533	1
turquoise	REACTOME_HOMOLOGOUS_DNA_PAIRING_AND_STRAND_EXCHANGE	0.0277	0.00164	5.32	8	16	0.0304	0.00982	42	RAD51,NBN,BRIP1,BRCA2,ATM,CHEK1,EXO1,BLM	5888,4683,83990,675,472,1111,9156,641	1
turquoise	REACTOME_MEIOSIS	0.0277	0.00164	4.11	10	23	0.038	0.0141	119	RAD51,NBN,SMC3,CDK2,BRCA2,ATM,RAD21,BLM,H3C8,H3C10	5888,4683,9126,1017,675,472,5885,641,8355,8357	2
turquoise	BIOCARTA_CTL_PATHWAY	0.0297	0.00189	6.19	7	13	0.0266	0.00798	13	FASLG,PRF1,CD3G,CD3E,CD247,ITGAL,CD3D	356,5551,917,916,919,3683,915	1
turquoise	PID_HIV_NEF_PATHWAY	0.0352	0.00242	3.81	10	24	0.038	0.0147	35	BID,BIRC3,MAP3K14,CASP3,FASLG,TNF,CASP8,CD247,MAP3K5,TRAF1	637,330,9020,836,356,7124,841,919,4217,7185	1
turquoise	REACTOME_REPRODUCTION	0.0352	0.00242	3.81	10	24	0.038	0.0147	145	RAD51,NBN,SMC3,CDK2,BRCA2,ATM,RAD21,BLM,H3C8,H3C10	5888,4683,9126,1017,675,472,5885,641,8355,8357	2
turquoise	REACTOME_CELL_CYCLE_CHECKPOINTS	0.0354	0.00245	2.36	20	66	0.076	0.0405	291	MCM2,NDC80,CDC6,CDC7,NBN,MCM4,CDKN1B,CENPF,CDK2,PKMYT1,BRIP1,MDC1,KIF2C,CCNA2,ATM,CHEK1,CDC25A,WEE1,EXO1,BLM	4171,10403,990,8317,4683,4173,1027,1063,1017,9088,83990,9656,11004,890,472,1111,993,7465,9156,641	2
turquoise	REACTOME_MEIOTIC_RECOMBINATION	0.0363	0.00267	4.72	8	17	0.0304	0.0104	87	RAD51,NBN,CDK2,BRCA2,ATM,BLM,H3C8,H3C10	5888,4683,1017,675,472,641,8355,8357	2
turquoise	REACTOME_FCGR3A_MEDIATED_IL10_SYNTHESIS	0.0363	0.00267	4.72	8	17	0.0304	0.0104	95	PRKAR2B,FYN,CREB1,PRKACB,CD3G,PRKX,PLCG2,CD247	5577,2534,1385,5567,917,5613,5336,919	1
turquoise	REACTOME_G2_M_CHECKPOINTS	0.0388	0.00309	2.69	15	45	0.057	0.0276	168	MCM2,CDC6,CDC7,NBN,MCM4,CDK2,PKMYT1,BRIP1,MDC1,ATM,CHEK1,CDC25A,WEE1,EXO1,BLM	4171,990,8317,4683,4173,1017,9088,83990,9656,472,1111,993,7465,9156,641	2
turquoise	REACTOME_ACTIVATION_OF_ATR_IN_RESPONSE_TO_REPLICATION_STRESS	0.0403	0.00326	5.3	7	14	0.0266	0.00859	37	MCM2,CDC6,CDC7,MCM4,CDK2,CHEK1,CDC25A	4171,990,8317,4173,1017,1111,993	1
turquoise	KEGG_LEUKOCYTE_TRANSENDOTHELIAL_MIGRATION	0.0403	0.00329	2.79	14	41	0.0532	0.0252	116	AFDN,TXK,ITGAL,ITGA4,MMP9,VCAM1,PLCG2,PRKCB,CXCR4,RAC2,ITK,ACTB,PIK3CD,PIK3CG	4301,7294,3683,3676,4318,7412,5336,5579,7852,5880,3702,60,5293,5294	1
turquoise	REACTOME_CLASS_A_1_RHODOPSIN_LIKE_RECEPTORS	0.0403	0.00334	2.34	19	63	0.0722	0.0387	331	CCL22,CCL17,CCR2,CXCR4,CCR7,CXCL9,XCL2,CXCL13,CXCR5,CCR5,TSHR,CXCR6,CCL19,XCR1,CCR9,P2RY13,CCR4,CXCR3,CCL5	6367,6361,729230,7852,1236,4283,6846,10563,643,1234,7253,10663,6363,2829,10803,53829,1233,2833,6352	1
turquoise	BIOCARTA_NOS1_PATHWAY	0.0425	0.00378	6.34	6	11	0.0228	0.00675	21	PRKAR2B,PRKCB,PRKACB,PPP3CB,GRIN1,PPP3CC	5577,5579,5567,5532,2902,5533	1
turquoise	REACTOME_THE_ROLE_OF_NEF_IN_HIV_1_REPLICATION_AND_DISEASE_PATHOGENESIS	0.0425	0.00378	6.34	6	11	0.0228	0.00675	28	FYN,ELMO1,CD8B,CD28,LCK,CD247	2534,9844,926,940,3932,919	1
turquoise	REACTOME_ACTIVATION_OF_THE_PRE_REPLICATIVE_COMPLEX	0.0428	0.00389	8.78	5	8	0.019	0.00491	33	MCM2,CDC6,CDC7,MCM4,CDK2	4171,990,8317,4173,1017	1
turquoise	BIOCARTA_NKT_PATHWAY	0.0475	0.00464	3.68	9	22	0.0342	0.0135	26	IFNG,IL5,CCR4,CXCR3,CCR7,CD28,CCR5,IL12RB2,CXCR4	3458,3567,1233,2833,1236,940,1234,3595,7852	1
turquoise	REACTOME_EPIGENETIC_REGULATION_OF_GENE_EXPRESSION	0.0491	0.00486	3.33	10	26	0.038	0.016	148	ACTB,EZH2,KAT2B,HDAC1,DNMT1,MTF2,ERCC3,SIN3A,H3C8,H3C10	60,2146,8850,3065,1786,22823,2071,25942,8355,8357	1
yellow	REACTOME_RESPONSE_TO_ELEVATED_PLATELET_CYTOSOLIC_CA2	0.0292	0.00181	3.88	9	39	0.0732	0.0239	132	ITGA2B,PDGFB,THBS1,EGF,VEGFC,PPBP,PF4,SELP,ITGB3	3674,5155,7057,1950,7424,5473,5196,6403,3690	1
yellow	REACTOME_L1CAM_INTERACTIONS	0.0409	0.00347	5.09	6	21	0.0488	0.0129	121	ITGA2B,NRP1,ITGA5,MAP2K1,ITGA1,ITGB3	3674,8829,3678,5604,3672,3690	1
yellow	REACTOME_SIGNAL_TRANSDUCTION_BY_L1	0.0418	0.00367	6.32	5	15	0.0407	0.00921	21	ITGA2B,NRP1,ITGA5,MAP2K1,ITGB3	3674,8829,3678,5604,3690	1
yellow	REACTOME_SMOOTH_MUSCLE_CONTRACTION	0.0425	0.00376	18.7	3	5	0.0244	0.00307	38	ANXA1,TPM4,ITGA1	301,7171,3672	1
yellow	REACTOME_MAPK3_ERK1_ACTIVATION	0.0468	0.00455	8.38	4	10	0.0325	0.00614	10	IL6R,JAK1,MAP2K1,PTPN11	3570,3716,5604,5781	1

## Sheet: msigdb_tf_motifs
module	geneset_id	p.adj	p.val	odds.ratio	n_fg	n_bg	fg_freq	bg_freq	n_set	gene_names	entrez_ids	n_modules_sig
brown	ICSBP_Q6	0.000158	9.78e-08	4.99	23	59	0.114	0.0362	252	B2M,DUSP10,IFI35,ISG15,NFKB1,TAPBPL,IDO1,TAPBP,ASPA,BST2,SOCS1,TNFRSF17,RIPK2,PSMB8,PSMB9,HDAC4,DTX3L,PARP12,TNFSF13B,TAP1,PARP9,IFIT3,IFIH1	567,11221,3430,9636,4790,55080,3620,6892,443,684,8651,608,8767,5696,5698,9759,151636,64761,10673,6890,83666,3437,64135	1
brown	STTTCRNTTT_IRF_Q6	0.000158	1.21e-07	5.43	21	51	0.104	0.0313	191	B2M,TRIM21,ISG15,TAPBPL,IDO1,CXCL10,TAPBP,ASPA,BST2,IL12RB1,PSMB8,PSMB9,DDX58,HDAC4,DTX3L,CASP1,TNFSF13B,PSMB10,TAP1,PARP9,IFIT3	567,6737,9636,55080,3620,3627,6892,443,684,3594,5696,5698,23586,9759,151636,834,10673,5699,6890,83666,3437	1
brown	IRF2_01	0.00257	2.94e-06	6.59	14	30	0.0697	0.0184	128	B2M,CXCL10,TAPBP,ASPA,BST2,DUSP10,PSMB8,PSMB9,DDX58,HDAC4,DTX3L,TNFSF13B,TAP1,PARP9	567,3627,6892,443,684,11221,5696,5698,23586,9759,151636,10673,6890,83666	1
brown	ISRE_01	0.00644	9.83e-06	3.75	21	64	0.104	0.0393	251	IRF9,B2M,DUSP10,TRIM21,ISG15,CXCL11,CXCL10,TAPBP,ASPA,BST2,TNFRSF17,HLA-F,RIPK2,DDX58,HDAC4,DTX3L,TNFSF13B,PARP9,IFIT3,IFIH1,IRF2	10379,567,11221,6737,9636,6373,3627,6892,443,684,608,3134,8767,23586,9759,151636,10673,83666,3437,64135,3660	1
brown	IRF1_01	0.00817	1.56e-05	3.92	19	56	0.0945	0.0344	255	IRF9,B2M,DUSP10,TRIM21,ISG15,CXCL11,CXCL10,TAPBP,ASPA,BST2,PSMB8,PSMB9,DDX58,HDAC4,DTX3L,TNFSF13B,PSMB10,TAP1,PARP9	10379,567,11221,6737,9636,6373,3627,6892,443,684,5696,5698,23586,9759,151636,10673,5699,6890,83666	1
brown	IRF_Q6	0.0155	4.74e-05	3.39	20	65	0.0995	0.0399	243	IRF9,B2M,DUSP10,IFI35,TRIM21,ISG15,TAPBPL,CXCL10,TAPBP,BST2,SOCS1,HLA-F,PSMB8,DTX3L,PARP12,CD80,TNFSF13B,PSMB10,PARP9,IRF2	10379,567,11221,3430,6737,9636,55080,3627,6892,684,8651,3134,5696,151636,64761,941,10673,5699,83666,3660	1
turquoise	E2F_Q3_01	0.00828	1.9e-05	4.28	18	41	0.0684	0.0252	233	SIN3A,PIM1,EZH2,CDC6,RAD51,MTF2,NSD3,PKMYT1,SMC3,GATA3,WEE1,DNMT1,E2F3,MCM2,MCM4,HMGA1,MELK,CDC25A	25942,5292,2146,990,5888,22823,54904,9088,9126,2625,7465,1786,1871,4171,4173,3159,9833,993	1
turquoise	E2F1_Q4_01	0.0106	2.84e-05	4.1	18	42	0.0684	0.0258	226	SIN3A,PIM1,EZH2,CDC6,RAD51,MTF2,NSD3,PKMYT1,SMC3,GATA3,WEE1,DNMT1,E2F3,MCM2,MCM4,HMGA1,MELK,CDC25A	25942,5292,2146,990,5888,22823,54904,9088,9126,2625,7465,1786,1871,4171,4173,3159,9833,993	1

## Sheet: msigdb_immunological_signatures
module	geneset_id	p.adj	p.val	odds.ratio	n_fg	n_bg	fg_freq	bg_freq	n_set	gene_names	entrez_ids	n_modules_sig
blue	GSE42021_CD24HI_VS_CD24INT_TREG_THYMUS_UP	0.00103	1.72e-05	6.27	13	25	0.0522	0.0153	200	ALCAM,GNG12,ANKRD28,JAG2,GSK3B,PDGFD,PLCE1,FH,MAVS,PPL,PIN1,SPA17,CAPN2	214,55970,23243,3714,2932,80310,51196,2271,57506,5493,5300,53340,824	1
blue	GSE42021_TREG_VS_TCONV_PLN_DN	0.00376	8.26e-05	7.16	10	18	0.0402	0.011	199	KRT19,PRKAR2A,GNG12,JUP,PLCE1,AKT3,ANKRD28,JAG2,NAT1,P4HA2	3880,5576,55970,3728,51196,10000,23243,3714,9,8974	1
blue	GSE19888_ADENOSINE_A3R_ACT_VS_TCELL_MEMBRANES_ACT_AND_A3R_INH_PRETREAT_IN_MAST_CELL_DN	0.0117	0.000337	4.85	11	24	0.0442	0.0147	198	GRB7,FGFR2,FZD6,ITGA3,DUOX1,MIF,HDAC6,CDH1,FGFR3,TP63,DSP	2886,2263,8323,3675,53905,4282,10013,999,2261,8626,1832	1
blue	GSE19401_PAM2CSK4_VS_RETINOIC_ACID_STIM_FOLLICULAR_DC_DN	0.0166	0.000543	5.7	9	18	0.0361	0.011	197	EPCAM,NF1,KRT18,AKT3,MCAT,FGFR1,MCAM,SPRY2,PLCB1	4072,4763,3875,10000,27349,2260,4162,10253,23236	1
blue	GSE42021_CD24HI_VS_CD24LOW_TCONV_THYMUS_UP	0.0238	0.000895	5.13	9	19	0.0361	0.0117	199	JAG2,ALCAM,PDGFD,PRKAR2A,ANKRD28,SPA17,CAPN2,PLCE1,E2F1	3714,214,80310,5576,23243,53340,824,51196,1869	1
blue	GSE20715_0H_VS_6H_OZONE_TLR4_KO_LUNG_DN	0.0287	0.00114	3.94	11	27	0.0442	0.0166	200	VEGFD,CLEC14A,DSP,HGF,CD9,LCN2,FZD8,PSMD7,TACSTD2,F2RL1,NFE2L2	2277,161198,1832,3082,928,3934,8325,5713,4070,2150,4780	1
blue	GSE32533_WT_VS_MIR17_OVEREXPRESS_ACT_CD4_TCELL_DN	0.0324	0.00135	6.61	7	13	0.0281	0.00798	200	PPL,TMEM163,PPP2R3A,RRAD,ATP5F1D,FH,AXIN2	5493,81615,5523,6236,513,2271,8313	1
blue	GSE21546_UNSTIM_VS_ANTI_CD3_STIM_DP_THYMOCYTES_UP	0.0332	0.00141	4.66	9	20	0.0361	0.0123	199	TGFBR1,KRT18,CD59,SYT17,ITGB1,DUSP1,LTBP1,SERINC1,SPRY1	7046,3875,966,51760,3688,1843,4052,57515,10252	1
blue	GSE1740_MCSF_VS_MCSF_AND_IFNG_DAY2_DERIVED_MACROPHAGE_DN	0.0359	0.00157	4.08	10	24	0.0402	0.0147	198	FH,ABL1,NAT1,PPP3CA,GNG12,MYC,HDAC2,ZBTB20,PRKACA,DTX4	2271,25,9,5530,55970,4609,3066,26137,5566,23220	1
blue	GSE19888_ADENOSINE_A3R_INH_VS_TCELL_MEMBRANES_ACT_MAST_CELL_DN	0.0444	0.00215	4.27	9	21	0.0361	0.0129	200	FGFR3,CBLC,GHR,AKT1,TP63,DSP,PHGDH,PLA2G10,CACNG4	2261,23624,2690,207,8626,1832,26227,8399,27092	1
blue	GSE19888_CTRL_VS_T_CELL_MEMBRANES_ACT_MAST_CELL_DN	0.0459	0.00228	3.8	10	25	0.0402	0.0153	200	FGFR2,CBLC,ID4,PPL,GRB7,MAP2K4,PEBP1,SMARCA4,SPRY1,PLA2G4F	2263,23624,3400,5493,2886,6416,5037,6597,10252,255189	1
blue	GSE360_DC_VS_MAC_L_MAJOR_UP	0.046	0.00228	3.49	11	29	0.0442	0.0178	200	ABL1,SMARCA4,FLNA,MUC5B,CTNNB1,PEBP1,PSMD7,HDAC6,PIN1,ACVR1B,GHR	25,6597,2316,727897,1499,5037,5713,10013,5300,91,2690	1
brown	GSE21546_WT_VS_SAP1A_KO_DP_THYMOCYTES_UP	2.07e-21	1.14e-25	20	41	59	0.204	0.0362	195	OAS1,STAT2,STAT1,IFI35,TMEM140,HLA-B,CXCL10,PARP9,PSMB9,NLRC5,HLA-E,OASL,OAS3,DTX3L,TAP2,TAP1,PARP12,DDX58,IFIT3,CXCL11,HLA-G,ISG15,IRF7,BST2,TRIM21,SAMD9,RSAD2,IRF9,PSMB8,IRF2,ETV7,OAS2,MX1,GBP1,TAPBPL,HLA-F,CD274,PFKFB3,B2M,CASP1,IFIH1	4938,6773,6772,3430,55281,3106,3627,83666,5698,84166,3133,8638,4940,151636,6891,6890,64761,23586,3437,6373,3135,9636,3665,684,6737,54809,91543,10379,5696,3660,51513,4939,4599,2633,55080,3134,29126,5209,567,834,64135	1
brown	GSE42724_NAIVE_BCELL_VS_PLASMABLAST_UP	8.62e-21	9.47e-25	16.8	42	64	0.209	0.0393	196	ISG20,DTX3L,IRF7,BST2,GBP1,IFI35,CASP12,APOL6,TMEM140,LY6E,OAS3,PSMB9,IFIT3,PARP9,TAPBPL,OAS1,ISG15,IRF9,PARP12,TAP2,OAS2,CASP1,TAP1,OASL,RSAD2,STAT1,NLRC5,DDX58,HLA-F,TRIM21,IFIH1,SAMD9,MCM5,MX1,TYMP,STAT2,CXCL10,TNFSF10,CXCL11,FUT4,GBP4,IRF1	3669,151636,3665,684,2633,3430,100506742,80830,55281,4061,4940,5698,3437,83666,55080,4938,9636,10379,64761,6891,4939,834,6890,8638,91543,6772,84166,23586,3134,6737,64135,54809,4174,4599,1890,6773,3627,8743,6373,2526,115361,3659	1
brown	GSE37533_PPARG1_FOXP3_VS_FOXP3_TRANSDUCED_CD4_TCELL_DN	2.06e-20	3.39e-24	12.9	46	78	0.229	0.0479	200	JAK2,TRIM21,PARP12,CASP10,IFIH1,HLA-F,LY6E,GBP1,IRF7,STAT1,HLA-B,RIPK2,BST2,IRF2,OAS3,IRF9,CASP1,SAMD9,OAS1,ISG20,IDO1,STAT2,OAS2,ISG15,APOL6,MX1,ETV7,DDX58,CXCL11,IFIT3,PSMB8,TAP1,IFI35,OASL,CXCL10,IRF1,PSMB9,GBP2,RSAD2,PSMB10,TNFSF10,TMEM140,SOCS1,HLA-E,HLA-G,TAP2	3717,6737,64761,843,64135,3134,4061,2633,3665,6772,3106,8767,684,3660,4940,10379,834,54809,4938,3669,3620,6773,4939,9636,80830,4599,51513,23586,6373,3437,5696,6890,3430,8638,3627,3659,5698,2634,91543,5699,8743,55281,8651,3133,3135,6891	1
brown	GSE37533_PPARG2_FOXP3_VS_FOXP3_TRANSDUCED_CD4_TCELL_DN	3.01e-19	6.62e-23	13.1	43	72	0.214	0.0442	198	CASP10,STAT2,CCL8,SAMD9,IDO1,GBP1,CASP1,LY6E,IFI35,TRIM21,JAK2,ISG15,RSAD2,TYMP,PARP12,CXCL11,TAP2,APOL6,DDX58,ISG20,CXCL10,IRF7,PSMB9,HLA-B,IFIT3,TAP1,PSMB8,OAS1,IRF2,IFIH1,OASL,STAT1,PSMB10,RIPK2,OAS2,HLA-F,MX1,OAS3,IRF9,CEACAM1,ETV7,IRF1,FUT4	843,6773,6355,54809,3620,2633,834,4061,3430,6737,3717,9636,91543,1890,64761,6373,6891,80830,23586,3669,3627,3665,5698,3106,3437,6890,5696,4938,3660,64135,8638,6772,5699,8767,4939,3134,4599,4940,10379,634,51513,3659,2526	1
brown	GSE34006_WT_VS_A2AR_KO_TREG_DN	5.52e-18	1.52e-21	15.8	37	57	0.184	0.035	200	OAS1,TAPBP,IRF9,TAP1,HLA-B,GBP2,TAPBPL,OASL,HLA-E,MX1,CD274,RSAD2,PSMB9,IFIT3,TRIM21,IRF7,ISG15,IRF1,IRGM,OAS2,ISG20,CXCL10,STAT1,TMEM140,IFIH1,IFI35,PARP12,PSMB8,STAT2,PARP9,GBP4,OAS3,BST2,PSMB10,SOCS1,TNFSF10,B2M	4938,6892,10379,6890,3106,2634,55080,8638,3133,4599,29126,91543,5698,3437,6737,3665,9636,3659,345611,4939,3669,3627,6772,55281,64135,3430,64761,5696,6773,83666,115361,4940,684,5699,8651,8743,567	1
brown	GSE42021_TREG_PLN_VS_CD24INT_TREG_THYMUS_DN	3.36e-17	1.11e-20	10.5	43	79	0.214	0.0485	200	OAS1,B2M,IL32,OAS3,ISG20,IFIT3,APOL6,IRF1,HLA-B,PSMB10,HLA-F,HLA-G,ISG15,IFIH1,IFI35,GBP1,OASL,TRIM21,STAT1,TNFRSF1B,IRF9,TAP1,CASP1,TAP2,PARP12,PSMB9,MX1,DDX58,HLA-E,BST2,BATF3,IDO1,TAPBP,OAS2,PSMB8,GBP2,LY6E,TYMP,TAPBPL,IRF3,RIPK2,SOD2,JAK2	4938,567,9235,4940,3669,3437,80830,3659,3106,5699,3134,3135,9636,64135,3430,2633,8638,6737,6772,7133,10379,6890,834,6891,64761,5698,4599,23586,3133,684,55509,3620,6892,4939,5696,2634,4061,1890,55080,3661,8767,6648,3717	1
brown	GSE34006_A2AR_KO_VS_A2AR_AGONIST_TREATED_TREG_UP	5.96e-17	2.29e-20	14.6	36	57	0.179	0.035	200	IRF9,BST2,GBP4,ISG20,PSMB10,HLA-G,RSAD2,HLA-E,ISG15,TAP1,TNFSF10,TMEM140,MX1,IFIH1,CD274,PARP12,GBP2,OAS1,IRF7,CXCL10,IRGM,PSMB8,OAS2,OASL,IRF1,TRIM21,IFIT3,PARP9,PSMB9,HLA-B,TAPBP,IFI35,STAT1,B2M,STAT2,OAS3	10379,684,115361,3669,5699,3135,91543,3133,9636,6890,8743,55281,4599,64135,29126,64761,2634,4938,3665,3627,345611,5696,4939,8638,3659,6737,3437,83666,5698,3106,6892,3430,6772,567,6773,4940	1
brown	GSE19888_ADENOSINE_A3R_INH_PRETREAT_AND_ACT_BY_A3R_VS_TCELL_MEMBRANES_ACT_MAST_CELL_UP	8.37e-17	4.14e-20	9.93	43	81	0.214	0.0497	200	STAT2,DTX3L,CD40,IRF1,IRF9,ISG15,TAP1,ISG20,OAS3,IRGM,IFIH1,PSMB9,OAS1,CD274,PSMB8,PARP9,STAT1,PSMB10,OASL,DDX58,TRIM21,GBP2,PARP12,RSAD2,IFI35,HLA-G,CXCL11,TNFSF10,IFIT3,OAS2,GBP4,FCGR1A,MX1,CXCL10,GZMB,HLA-E,TAPBP,LY6E,GIMAP4,TAPBPL,IRF7,BST2,CASP1	6773,151636,958,3659,10379,9636,6890,3669,4940,345611,64135,5698,4938,29126,5696,83666,6772,5699,8638,23586,6737,2634,64761,91543,3430,3135,6373,8743,3437,4939,115361,2209,4599,3627,3002,3133,6892,4061,55303,55080,3665,684,834	2
brown	GSE19888_ADENOSINE_A3R_INH_VS_ACT_WITH_INHIBITOR_PRETREATMENT_IN_MAST_CELL_UP	8.37e-17	4.14e-20	10.8	41	74	0.204	0.0454	200	STAT2,IRF1,TAP1,TNFSF10,PSMB8,DTX3L,DDX58,STAT1,RSAD2,OAS2,PARP12,CD40,MX1,OAS3,IRGM,IFIH1,ISG20,OASL,IRF9,IFIT3,CXCL11,ISG15,CD274,OAS1,GBP2,PARP9,PSMB10,TRIM21,GZMB,HLA-G,GBP4,FCGR1A,PSMB9,CXCL10,HLA-E,CCL7,B2M,IFI35,IDO1,IRF7,LY6E	6773,3659,6890,8743,5696,151636,23586,6772,91543,4939,64761,958,4599,4940,345611,64135,3669,8638,10379,3437,6373,9636,29126,4938,2634,83666,5699,6737,3002,3135,115361,2209,5698,3627,3133,6354,567,3430,3620,3665,4061	1
brown	GSE42021_TREG_VS_TCONV_PLN_UP	9.68e-17	5.32e-20	9.46	44	85	0.219	0.0522	200	PSMB10,SAMD9,CXCL11,MX1,OAS1,IRF7,PARP12,HLA-E,TMEM140,OAS3,IFI35,STAT1,BATF3,SOCS1,TAP1,TNFSF10,PSMB8,HLA-B,CXCL10,GBP1,IDO1,OAS2,TRIM21,IRF9,CEACAM1,BST2,ISG20,PSMB9,ISG15,OASL,HLA-F,IFIH1,IRF1,IFIT3,B2M,TAPBP,STAT2,GBP2,DDX58,JAK2,RSAD2,TYMP,APOL6,TAP2	5699,54809,6373,4599,4938,3665,64761,3133,55281,4940,3430,6772,55509,8651,6890,8743,5696,3106,3627,2633,3620,4939,6737,10379,634,684,3669,5698,9636,8638,3134,64135,3659,3437,567,6892,6773,2634,23586,3717,91543,1890,80830,6891	1
brown	GSE19888_ADENOSINE_A3R_INH_VS_TCELL_MEMBRANES_ACT_MAST_CELL_UP	1.2e-15	7.24e-19	12.8	35	58	0.174	0.0356	200	IRGM,PSMB8,CD274,TAP1,DTX3L,RSAD2,STAT1,TRIM21,IRF1,GBP4,IRF9,GBP2,PARP12,IFIT3,IFIH1,ISG15,STAT2,OAS2,CXCL10,HLA-E,CXCL11,PSMB9,PARP9,TNFSF10,MX1,IFI35,NLRC5,OAS1,CGAS,DDX58,CD40,TAPBP,GZMB,JAK2,PSMB10	345611,5696,29126,6890,151636,91543,6772,6737,3659,115361,10379,2634,64761,3437,64135,9636,6773,4939,3627,3133,6373,5698,83666,8743,4599,3430,84166,4938,115004,23586,958,6892,3002,3717,5699	1
brown	GSE42021_TREG_PLN_VS_TREG_PRECURSORS_THYMUS_DN	3.17e-15	2.27e-18	9.84	39	73	0.194	0.0448	200	TAP2,IRF7,OAS1,PARP12,HLA-E,MX1,HLA-B,IRF1,STAT1,TAP1,GBP1,OASL,SAMD9,TMEM140,PSMB8,IFI35,OAS3,IRF9,TRIM21,ISG20,ISG15,BST2,IFIH1,PSMB9,IFIT3,TAPBP,OAS2,HLA-F,B2M,DDX58,STAT2,TNFSF10,RSAD2,TYMP,APOL6,LY6E,HLA-G,SOCS1,PSMB10	6891,3665,4938,64761,3133,4599,3106,3659,6772,6890,2633,8638,54809,55281,5696,3430,4940,10379,6737,3669,9636,684,64135,5698,3437,6892,4939,3134,567,23586,6773,8743,91543,1890,80830,4061,3135,8651,5699	1
brown	GSE42021_CD24HI_VS_CD24INT_TREG_THYMUS_DN	4.79e-15	3.68e-18	8.87	41	81	0.204	0.0497	200	IL32,OAS3,OAS1,OASL,HLA-G,MX1,PSMB10,IRF7,IRF1,LY6E,PARP12,ISG20,TAP1,IFIH1,OAS2,CASP1,IFI35,GBP1,STAT1,HLA-F,TAPBP,TAP2,BST2,HLA-B,TRIM21,IFIT3,ISG15,DDX58,PSMB9,IRF9,APOL6,HLA-E,TYMP,B2M,TNFSF10,IDO1,BATF3,PSMB8,TMEM140,FADD,TAPBPL	9235,4940,4938,8638,3135,4599,5699,3665,3659,4061,64761,3669,6890,64135,4939,834,3430,2633,6772,3134,6892,6891,684,3106,6737,3437,9636,23586,5698,10379,80830,3133,1890,567,8743,3620,55509,5696,55281,8772,55080	1
brown	GSE18791_UNSTIM_VS_NEWCATSLE_VIRUS_DC_6H_DN	5.73e-15	4.72e-18	13.1	33	54	0.164	0.0331	193	DTX3L,IRF1,IRF7,OAS3,MX1,PARP9,CD274,FUT4,TAP1,IFIT3,IFIH1,OAS2,DDX58,SAMD9,IL12RB1,RSAD2,ISG15,CXCL10,NLRC5,SOCS1,TNFSF10,STAT1,OASL,CCL8,ISG20,OAS1,STAT2,TRIM21,CXCL11,ETV7,APOL6,IRF9,GBP1	151636,3659,3665,4940,4599,83666,29126,2526,6890,3437,64135,4939,23586,54809,3594,91543,9636,3627,84166,8651,8743,6772,8638,6355,3669,4938,6773,6737,6373,51513,80830,10379,2633	1
brown	GSE33424_CD161_INT_VS_NEG_CD8_TCELL_UP	1.2e-14	1.06e-17	12.5	33	55	0.164	0.0338	200	IRF1,NLRC5,CXCL10,OAS2,PARP9,DDX58,DTX3L,STAT1,TRIM21,TMEM140,IRF9,IFIH1,IRGM,ISG15,RSAD2,IL12RB1,OAS1,GBP2,MX1,IRF7,PARP12,OASL,STAT2,HLA-E,ISG20,IFIT3,TAPBP,TNFSF10,IFI35,CD274,PFKFB3,OAS3,CGAS	3659,84166,3627,4939,83666,23586,151636,6772,6737,55281,10379,64135,345611,9636,91543,3594,4938,2634,4599,3665,64761,8638,6773,3133,3669,3437,6892,8743,3430,29126,5209,4940,115004	1
brown	GSE37533_PPARG1_FOXP3_VS_PPARG2_FOXP3_TRANSDUCED_CD4_TCELL_PIOGLITAZONE_TREATED_DN	1.24e-14	1.16e-17	9.53	38	72	0.189	0.0442	199	STAT2,TAP2,PARP12,TRIM21,IFIT3,RSAD2,APOL6,PSMB8,RIPK2,IFI35,CASP10,CXCL10,SOCS1,GBP1,IRF1,STAT1,DDX58,TAP1,IRF2,CASP1,CXCL11,JAK2,GBP2,PSMB9,IFIH1,IDO1,PSMB10,IRF9,OAS2,MX1,HLA-B,HDAC4,OAS1,ISG15,OAS3,ETV7,HLA-E,HLA-F	6773,6891,64761,6737,3437,91543,80830,5696,8767,3430,843,3627,8651,2633,3659,6772,23586,6890,3660,834,6373,3717,2634,5698,64135,3620,5699,10379,4939,4599,3106,9759,4938,9636,4940,51513,3133,3134	1
brown	GSE37534_UNTREATED_VS_PIOGLITAZONE_TREATED_CD4_TCELL_PPARG1_AND_FOXP3_TRASDUCED_DN	1.65e-14	1.64e-17	9.82	37	69	0.184	0.0424	199	PARP12,DDX58,RSAD2,IRF1,STAT2,TMEM140,PSMB8,ISG20,APOL6,BST2,PSMB10,IRF7,HLA-F,OASL,MX1,IFIT3,TAP1,OAS2,GBP1,HLA-E,PSMB9,IFI35,CASP1,TRIM21,TAP2,RIPK2,OAS1,CXCL10,CCL7,ISG15,LY6E,OAS3,PDCD1LG2,DGLUCY,IRF9,SOCS1,STAT1	64761,23586,91543,3659,6773,55281,5696,3669,80830,684,5699,3665,3134,8638,4599,3437,6890,4939,2633,3133,5698,3430,834,6737,6891,8767,4938,3627,6354,9636,4061,4940,80380,80017,10379,8651,6772	1
brown	GSE38681_WT_VS_LYL1_KO_LYMPHOID_PRIMED_MULTIPOTENT_PROGENITOR_DN	2.15e-14	2.25e-17	10.1	36	66	0.179	0.0405	200	CD274,OAS2,ISG15,OAS1,IRF1,TRIM21,MX1,STAT2,IRF9,STAT1,IFIT3,CXCL10,IRF7,PARP9,GBP2,HLA-G,IRGM,RSAD2,TAP1,IFIH1,OASL,SOCS1,TMEM140,ISG20,HLA-E,IFI35,IRF2,PSMB9,TNFSF10,BATF,TAPBP,GZMB,PARP12,GBP4,SLC16A1,IL2RA	29126,4939,9636,4938,3659,6737,4599,6773,10379,6772,3437,3627,3665,83666,2634,3135,345611,91543,6890,64135,8638,8651,55281,3669,3133,3430,3660,5698,8743,10538,6892,3002,64761,115361,6566,3559	1
brown	GSE41978_ID2_KO_VS_BIM_KO_KLRG1_LOW_EFFECTOR_CD8_TCELL_UP	5.11e-14	5.61e-17	8.18	40	82	0.199	0.0503	199	PSMB10,OAS3,PARP12,HLA-E,IL32,TAP2,ISG15,IDO1,TRIM21,GBP2,BATF3,PSMB8,STAT1,IFI35,GBP1,HLA-B,SOD2,TAP1,TMEM140,IRF9,TAPBP,PSMB9,IRF1,IFIT3,ISG20,B2M,SOCS1,SAMD9,IRF7,MX1,IFIH1,BST2,APOL6,JAK2,HLA-G,OASL,HDAC4,CXCL10,DDX58,CXCL11	5699,4940,64761,3133,9235,6891,9636,3620,6737,2634,55509,5696,6772,3430,2633,3106,6648,6890,55281,10379,6892,5698,3659,3437,3669,567,8651,54809,3665,4599,64135,684,80830,3717,3135,8638,9759,3627,23586,6373	1
brown	GSE40685_TREG_VS_FOXP3_KO_TREG_PRECURSOR_UP	1.1e-13	1.27e-16	11.5	32	55	0.159	0.0338	199	PARP12,PARP9,OASL,B2M,GIMAP4,SOCS1,LY6E,IRF9,IFIT3,STAT2,GIMAP6,GBP4,NLRC5,IRF1,APOL6,TNFSF10,TRIM21,TAPBP,MX1,OAS2,TAP1,GBP2,HLA-F,JAK2,IFI35,STAT1,TNFSF13B,PSMB9,CASP1,PSMB8,IL17RA,RSAD2	64761,83666,8638,567,55303,8651,4061,10379,3437,6773,474344,115361,84166,3659,80830,8743,6737,6892,4599,4939,6890,2634,3134,3717,3430,6772,10673,5698,834,5696,23765,91543	1
brown	GSE21546_ELK1_KO_VS_SAP1A_KO_AND_ELK1_KO_DP_THYMOCYTES_UP	1.52e-13	1.83e-16	13.9	29	46	0.144	0.0282	197	OAS1,DTX3L,STAT1,TMEM140,IFIT3,ISG15,IFI35,SAMD9,OAS3,BST2,IRF7,PARP12,PARP9,HLA-B,TRIM21,DDX58,TAP2,STAT2,LY6E,RSAD2,IRF9,B2M,OASL,HLA-E,HLA-F,NLRC5,CARD9,MX1,TAPBP	4938,151636,6772,55281,3437,9636,3430,54809,4940,684,3665,64761,83666,3106,6737,23586,6891,6773,4061,91543,10379,567,8638,3133,3134,84166,64170,4599,6892	1
brown	GSE1432_CTRL_VS_IFNG_24H_MICROGLIA_DN	1.69e-13	2.22e-16	9.48	35	66	0.174	0.0405	200	PSMB10,APOL6,RSAD2,CXCL10,PSMB9,PSMB8,IRF7,TNFSF10,ISG20,GBP1,JAK2,HLA-E,TAP1,IDO1,SOCS1,HLA-F,GBP2,HLA-DPB1,CD40,CXCL11,IRF1,TAPBPL,IFI35,STAT1,TAP2,IL32,ISG15,OAS3,IFIT3,GIMAP6,GIMAP4,IFIH1,MX1,PARP12,LY6E	5699,80830,91543,3627,5698,5696,3665,8743,3669,2633,3717,3133,6890,3620,8651,3134,2634,3115,958,6373,3659,55080,3430,6772,6891,9235,9636,4940,3437,474344,55303,64135,4599,64761,4061	1
brown	GSE42021_CD24HI_VS_CD24LOW_TCONV_THYMUS_DN	1.7e-13	2.33e-16	8.28	38	77	0.189	0.0473	199	IL32,PSMB8,PSMB9,TAP1,PSMB10,CASP1,GBP1,IDO1,HLA-E,IFIT3,ISG20,OAS2,TMEM140,IRF1,TAP2,CD40,TNFSF10,SOCS1,IFI35,DDX58,HLA-G,TRIM21,TAPBPL,NUP107,APOL6,CEACAM1,HLA-F,OASL,BATF3,CXCL10,BST2,CXCL11,SOD2,IFIH1,GBP2,STAT2,JAK2,TNFRSF1B	9235,5696,5698,6890,5699,834,2633,3620,3133,3437,3669,4939,55281,3659,6891,958,8743,8651,3430,23586,3135,6737,55080,57122,80830,634,3134,8638,55509,3627,684,6373,6648,64135,2634,6773,3717,7133	1
brown	GSE18791_CTRL_VS_NEWCASTLE_VIRUS_DC_8H_DN	2.15e-13	3.07e-16	9.8	34	63	0.169	0.0387	195	NLRC5,CD274,IRF1,SAMD9,PARP12,IFIT3,ISG15,IRF7,TMEM140,CXCL11,OAS2,CXCL10,PARP9,OAS3,APOL6,TNFSF10,STAT2,TAP1,MX1,DDX58,IFIH1,IDO1,ETV7,OASL,RSAD2,ISG20,IFNA1,TRIM21,CCL8,DTX3L,CD80,GBP4,CASP10,GBP1	84166,29126,3659,54809,64761,3437,9636,3665,55281,6373,4939,3627,83666,4940,80830,8743,6773,6890,4599,23586,64135,3620,51513,8638,91543,3669,3439,6737,6355,151636,941,115361,843,2633	1
brown	GSE36527_CD69_NEG_VS_POS_TREG_CD62L_LOS_KLRG1_NEG_UP	3.96e-13	5.88e-16	9.46	34	64	0.169	0.0393	200	IFIH1,IRF9,STAT2,CXCL10,ISG15,IRGM,PSMB9,GZMB,PSMB10,TMEM140,TNFSF10,OAS1,RSAD2,CD274,GBP4,GBP2,IRF7,OAS2,IFIT3,IRF1,OASL,IFI35,TRIM21,PARP9,PARP12,MX1,ISG20,PSMB8,STAT1,TAP1,SOCS1,HLA-E,TAPBP,RIPK2	64135,10379,6773,3627,9636,345611,5698,3002,5699,55281,8743,4938,91543,29126,115361,2634,3665,4939,3437,3659,8638,3430,6737,83666,64761,4599,3669,5696,6772,6890,8651,3133,6892,8767	1
brown	GSE13484_UNSTIM_VS_YF17D_VACCINE_STIM_PBMC_DN	1.23e-12	1.89e-15	7.81	37	77	0.184	0.0473	200	PSMB8,ISG20,IFI35,IRF7,OAS3,RIPK2,TRIM21,TAP1,SAMD9,APOL6,SOCS1,GBP1,LY6E,IFIH1,IFIT3,ISG15,DDX58,IRF9,CCL4,TAP2,MX1,PARP12,BATF,TMEM140,IL2RA,STAT2,IRF1,STAT1,OASL,LTA,OAS2,RSAD2,HLA-E,OAS1,BST2,TNFSF10,PSMB9	5696,3669,3430,3665,4940,8767,6737,6890,54809,80830,8651,2633,4061,64135,3437,9636,23586,10379,6351,6891,4599,64761,10538,55281,3559,6773,3659,6772,8638,4049,4939,91543,3133,4938,684,8743,5698	1
brown	GSE1432_CTRL_VS_IFNG_6H_MICROGLIA_DN	2.56e-12	4.09e-15	9.45	32	60	0.159	0.0368	200	ETV7,STAT1,CXCL10,IDO1,IL32,PSMB9,CXCL11,GBP1,IRF1,TAP1,IFIH1,PDCD1LG2,TYMP,GBP2,APOL6,PSMB8,RSAD2,PARP12,IRF7,JAK2,CSF2RB,CCL8,FUT4,ISG15,HLA-F,TNFSF10,ISG20,CD53,HLA-E,SOCS1,DDX58,MX1	51513,6772,3627,3620,9235,5698,6373,2633,3659,6890,64135,80380,1890,2634,80830,5696,91543,64761,3665,3717,1439,6355,2526,9636,3134,8743,3669,963,3133,8651,23586,4599	1
brown	GSE26030_TH1_VS_TH17_DAY5_POST_POLARIZATION_UP	4.41e-12	7.36e-15	10.2	30	54	0.149	0.0331	200	OAS2,PARP9,ISG15,PFKFB3,RSAD2,IRGM,IFIH1,IRF9,TRIM21,MX1,IL12RB1,IRF7,OAS1,TMEM140,STAT2,GBP2,ISG20,NLRC5,STAT1,IFIT3,OAS3,OASL,CXCL10,IFI35,HLA-E,BST2,PARP12,DTX3L,TNFSF10,CGAS	4939,83666,9636,5209,91543,345611,64135,10379,6737,4599,3594,3665,4938,55281,6773,2634,3669,84166,6772,3437,4940,8638,3627,3430,3133,684,64761,151636,8743,115004	1
brown	GSE42021_TREG_PLN_VS_CD24LO_TREG_THYMUS_DN	4.41e-12	7.7e-15	9.11	32	61	0.159	0.0374	197	TRIM21,IRF7,MX1,OAS3,B2M,HLA-B,PARP12,STAT1,OASL,HLA-F,IFIH1,PSMB9,TAP1,OAS1,ISG20,IFI35,IFIT3,ISG15,BST2,DDX58,LY6E,OAS2,IRF9,HLA-G,TYMP,HLA-E,TAP2,TAPBP,CXCL1,PSMB8,GBP1,SAMD9	6737,3665,4599,4940,567,3106,64761,6772,8638,3134,64135,5698,6890,4938,3669,3430,3437,9636,684,23586,4061,4939,10379,3135,1890,3133,6891,6892,2919,5696,2633,54809	1
brown	GSE13485_CTRL_VS_DAY7_YF17D_VACCINE_PBMC_DN	4.41e-12	7.76e-15	7.91	35	72	0.174	0.0442	200	RSAD2,PARP9,MX1,OAS1,IFIT3,ISG15,OAS2,STAT1,IRF7,DTX3L,SAMD9,PARP12,GBP1,CXCL10,OAS3,IFIH1,OASL,DDX58,STAT2,BST2,LY6E,TAP1,IFI35,CXCL11,APOL6,TNFSF13B,TNFSF10,PSMB9,CCL8,IRF9,JAK2,TYMP,GBP4,LILRB1,PSMB8	91543,83666,4599,4938,3437,9636,4939,6772,3665,151636,54809,64761,2633,3627,4940,64135,8638,23586,6773,684,4061,6890,3430,6373,80830,10673,8743,5698,6355,10379,3717,1890,115361,10859,5696	1
brown	GSE14000_UNSTIM_VS_4H_LPS_DC_DN	7.37e-12	1.34e-14	7.69	35	73	0.174	0.0448	198	IRF7,OAS2,CD274,IRF9,DTX3L,IFIH1,PARP9,OASL,DDX58,NLRC5,ISG15,TMEM140,IDO1,CD80,IRF2,GBP2,IFI35,IFNA2,TNFSF10,APOL6,ETV7,ISG20,FUT4,IRF1,CCL4,GBP1,PSMB9,SOD2,TRIM21,OAS1,CXCL11,OAS3,LILRB1,BST2,IFIT3	3665,4939,29126,10379,151636,64135,83666,8638,23586,84166,9636,55281,3620,941,3660,2634,3430,3440,8743,80830,51513,3669,2526,3659,6351,2633,5698,6648,6737,4938,6373,4940,10859,684,3437	1
brown	GSE21927_SPLEEN_C57BL6_VS_4T1_TUMOR_BALBC_MONOCYTES_DN	1.02e-11	1.9e-14	10.3	29	52	0.144	0.0319	200	PARP12,BST2,TRIM21,HLA-G,IRF7,MX1,TMEM140,APOL6,ISG15,OAS3,SAMD9,IFIH1,IFIT3,HLA-E,PSMB8,RSAD2,IFI35,LY6E,DDX58,OAS1,DGLUCY,ISG20,OAS2,OASL,CEACAM1,STAT2,CASP10,GBP1,IRF9	64761,684,6737,3135,3665,4599,55281,80830,9636,4940,54809,64135,3437,3133,5696,91543,3430,4061,23586,4938,80017,3669,4939,8638,634,6773,843,2633,10379	1
brown	GSE18791_CTRL_VS_NEWCASTLE_VIRUS_DC_4H_DN	1.96e-11	3.76e-14	9.84	29	53	0.144	0.0325	187	SAMD9,IFIT3,OAS2,STAT2,ISG15,IRF7,MX1,CXCL10,RSAD2,DDX58,IRF1,ISG20,OAS3,CD274,IFIH1,TNFSF10,UTY,PARP9,TRIM21,NLRC5,TAP1,CXCL11,OASL,CD80,DTX3L,NFKB2,FUT4,IFI35,CCL8	54809,3437,4939,6773,9636,3665,4599,3627,91543,23586,3659,3669,4940,29126,64135,8743,7404,83666,6737,84166,6890,6373,8638,941,151636,4791,2526,3430,6355	1
brown	GSE18791_CTRL_VS_NEWCASTLE_VIRUS_DC_6H_DN	6.59e-11	1.38e-13	9.07	29	55	0.144	0.0338	198	NLRC5,IRF1,STAT2,CD274,FUT4,IRF7,SAMD9,PARP12,TMEM140,IFIT3,DTX3L,TAP1,OAS2,IFIH1,DDX58,ISG15,MX1,PARP9,CXCL10,OAS3,RSAD2,STAT1,TNFSF10,OASL,AURKB,CCL8,ISG20,CXCL11,GBP1	84166,3659,6773,29126,2526,3665,54809,64761,55281,3437,151636,6890,4939,64135,23586,9636,4599,83666,3627,4940,91543,6772,8743,8638,9212,6355,3669,6373,2633	1
brown	GSE34156_NOD2_LIGAND_VS_TLR1_TLR2_LIGAND_6H_TREATED_MONOCYTE_UP	1.49e-10	3.19e-13	8.16	30	60	0.149	0.0368	200	IFIH1,TAP2,HLA-B,ISG15,CXCL10,IRGM,IFIT3,STAT1,IRF9,SOCS1,MX1,GBP2,GBP4,TRIM21,IRF1,IFI35,PSMB8,TAP1,PSMB10,ISG20,TAPBP,TNFSF10,LY6E,CASP12,RSAD2,IRF7,JAK2,TNFRSF1B,PSMB9,TNFRSF4	64135,6891,3106,9636,3627,345611,3437,6772,10379,8651,4599,2634,115361,6737,3659,3430,5696,6890,5699,3669,6892,8743,4061,100506742,91543,3665,3717,7133,5698,7293	1
brown	GSE21546_UNSTIM_VS_ANTI_CD3_STIM_ELK1_KO_DP_THYMOCYTES_UP	7.1e-10	1.64e-12	9.98	25	45	0.124	0.0276	189	OAS1,IFI35,OAS3,STAT1,DTX3L,IRF9,STAT2,BST2,ISG15,SAMD9,PARP9,IRF7,PARP12,TRIM21,IFIT3,HLA-E,DDX58,NLRC5,RSAD2,CSF2RB,TMEM140,APOL6,OASL,IRF1,TAP1	4938,3430,4940,6772,151636,10379,6773,684,9636,54809,83666,3665,64761,6737,3437,3133,23586,84166,91543,1439,55281,80830,8638,3659,6890	1
brown	GSE1432_1H_VS_6H_IFNG_MICROGLIA_DN	1.3e-09	3.13e-12	8.35	27	53	0.134	0.0325	200	TAP1,CXCL11,IDO1,RSAD2,GBP1,IRF7,STAT1,APOL6,TYMP,IFIH1,RELB,CSF2RB,HLA-E,GBP2,PSMB9,GIMAP4,FUT4,JAK2,CD40,PARP12,MX1,TNFSF10,PSMB8,IL32,CD53,ETV7,PDCD1LG2	6890,6373,3620,91543,2633,3665,6772,80830,1890,64135,5971,1439,3133,2634,5698,55303,2526,3717,958,64761,4599,8743,5696,9235,963,51513,80380	1
brown	GSE1432_1H_VS_24H_IFNG_MICROGLIA_DN	1.3e-09	3.13e-12	8.35	27	53	0.134	0.0325	200	PSMB10,TNFSF10,TAP1,TYMP,GBP1,GIMAP4,HLA-DPB1,HLA-E,PSMB9,TNFRSF14,IDO1,TAPBPL,PSMB8,STAT1,APOL6,CXCL11,GBP2,JAK2,GIMAP6,HLA-F,IRF7,IFIH1,IL32,ISG20,TRAF2,TAP2,FADD	5699,8743,6890,1890,2633,55303,3115,3133,5698,8764,3620,55080,5696,6772,80830,6373,2634,3717,474344,3134,3665,64135,9235,3669,7186,6891,8772	1
brown	GSE2770_TGFB_AND_IL4_ACT_VS_ACT_CD4_TCELL_2H_DN	1.76e-09	4.44e-12	8.67	26	50	0.129	0.0307	194	IFIH1,GIMAP4,BST2,PARP12,CXCL11,IFI35,IRF9,ETV7,LY6E,OAS3,OASL,TNFSF10,STAT2,IRF7,DDX58,DTX3L,TRIM21,SAMD9,OAS2,ISG15,OAS1,PARP9,GIMAP6,CXCL10,ISG20,IRF2	64135,55303,684,64761,6373,3430,10379,51513,4061,4940,8638,8743,6773,3665,23586,151636,6737,54809,4939,9636,4938,83666,474344,3627,3669,3660	1
brown	GSE41867_DAY6_EFFECTOR_VS_DAY30_EXHAUSTED_CD8_TCELL_LCMV_CLONE13_UP	2.37e-09	6.12e-12	9.05	25	47	0.124	0.0289	200	TAPBP,OAS3,ATOX1,DDX58,TMEM140,GZMB,OAS2,RSAD2,OAS1,DTX3L,TAPBPL,ISG20,IL12RB1,GBP2,HLA-B,CD40,IRF1,PSMB8,SOCS1,GBP4,STAT1,IRGM,PARP12,IRF7,PSMB9	6892,4940,475,23586,55281,3002,4939,91543,4938,151636,55080,3669,3594,2634,3106,958,3659,5696,8651,115361,6772,345611,64761,3665,5698	1
brown	GSE18791_UNSTIM_VS_NEWCATSLE_VIRUS_DC_10H_DN	2.49e-09	6.58e-12	7.53	28	58	0.139	0.0356	196	IFIH1,TAP1,FUT4,IDO1,OAS3,IRF7,GBP4,STAT1,RSAD2,PARP9,DDX58,IFIT3,STAT2,APOL6,ISG15,CXCL1,OASL,CASP10,CXCL10,ETV7,TNFSF10,DTX3L,MX1,ISG20,OAS2,CXCL11,IFNA2,SAMD9	64135,6890,2526,3620,4940,3665,115361,6772,91543,83666,23586,3437,6773,80830,9636,2919,8638,843,3627,51513,8743,151636,4599,3669,4939,6373,3440,54809	1
brown	GSE14000_UNSTIM_VS_4H_LPS_DC_TRANSLATED_RNA_DN	2.87e-09	7.73e-12	6.48	31	70	0.154	0.043	197	FUT4,GBP2,IRF7,CD274,OAS2,NLRC5,DTX3L,ISG15,CCL4,TNFSF10,IFIH1,IFIT3,APOL6,CCL8,IRF1,OASL,ISG20,ETV7,OAS1,GBP1,CXCL11,CD80,MX1,DDX58,SOD2,CGAS,IDO1,RSAD2,PARP9,LILRB3,STAT1	2526,2634,3665,29126,4939,84166,151636,9636,6351,8743,64135,3437,80830,6355,3659,8638,3669,51513,4938,2633,6373,941,4599,23586,6648,115004,3620,91543,83666,11025,6772	1
brown	GSE43863_NAIVE_VS_MEMORY_TH1_CD4_TCELL_D150_LCMV_UP	3.84e-09	1.06e-11	10.1	23	41	0.114	0.0252	184	CASP10,CD209,ISG20,IDO1,RIPK2,STAT2,NLRC5,IFIT3,GBP1,APOL6,DDX58,IRF1,GBP2,CCL8,TNFSF13B,TAP1,CXCL10,TRIM21,PSMB9,CGAS,ISG15,CXCL11,CD274	843,30835,3669,3620,8767,6773,84166,3437,2633,80830,23586,3659,2634,6355,10673,6890,3627,6737,5698,115004,9636,6373,29126	1
brown	GSE26890_CXCR1_NEG_VS_POS_EFFECTOR_CD8_TCELL_UP	7.43e-09	2.08e-11	8.29	25	49	0.124	0.0301	200	GBP2,HLA-E,CXCL10,TRIM21,ISG20,TNFSF10,PARP12,CGAS,IRF7,OAS1,NLRC5,DTX3L,DDX58,OASL,ISG15,STAT1,PARP9,IRF1,OAS2,RSAD2,IFIH1,CD274,IRF9,TMEM140,OAS3	2634,3133,3627,6737,3669,8743,64761,115004,3665,4938,84166,151636,23586,8638,9636,6772,83666,3659,4939,91543,64135,29126,10379,55281,4940	1
brown	GSE42021_TCONV_PLN_VS_CD24HI_TCONV_THYMUS_UP	1.06e-08	3.1e-11	6.83	28	61	0.139	0.0374	200	PSMB8,PSMB9,HLA-E,IDO1,CASP1,PSMB10,IRF1,GBP1,TAP1,ISG20,SOCS1,CD40,BATF3,APOL6,TAP2,LILRB1,TAPBPL,GBP2,SOD2,JAK2,TMEM140,DUSP10,HLA-G,TNFRSF1B,CEACAM1,CXCL11,IFI35,HLA-F	5696,5698,3133,3620,834,5699,3659,2633,6890,3669,8651,958,55509,80830,6891,10859,55080,2634,6648,3717,55281,11221,3135,7133,634,6373,3430,3134	1
brown	GSE13485_PRE_VS_POST_YF17D_VACCINATION_PBMC_DN	1.67e-08	5.06e-11	6.62	28	62	0.139	0.0381	198	OAS1,MX1,RSAD2,IFIT3,ISG15,STAT2,IRF7,GBP1,PARP9,OAS2,CXCL11,BST2,STAT1,OAS3,PARP12,DDX58,DTX3L,CXCL10,IFIH1,SAMD9,LY6E,FCGR3B,TNFSF13B,TAP1,IFI35,IRF9,OASL,PSMB8	4938,4599,91543,3437,9636,6773,3665,2633,83666,4939,6373,684,6772,4940,64761,23586,151636,3627,64135,54809,4061,2215,10673,6890,3430,10379,8638,5696	2
brown	GSE22886_CTRL_VS_LPS_24H_DC_DN	2.07e-08	6.36e-11	5.55	32	79	0.159	0.0485	200	IFI35,BST2,IRF7,ISG15,RSAD2,TAP1,OAS2,IFIH1,IL2RA,HLA-F,GBP1,OAS3,HLA-B,IRF9,IDO1,SAMD9,ISG20,OASL,DDX58,NFKB2,IFIT3,SOD2,PSMB8,TYMP,PSMB9,NFKB1,HLA-E,RIPK2,PSMB10,HLA-G,TNFSF10,STAT1	3430,684,3665,9636,91543,6890,4939,64135,3559,3134,2633,4940,3106,10379,3620,54809,3669,8638,23586,4791,3437,6648,5696,1890,5698,4790,3133,8767,5699,3135,8743,6772	1
brown	GSE18791_CTRL_VS_NEWCASTLE_VIRUS_DC_12H_DN	2.08e-08	6.52e-11	7.64	25	51	0.124	0.0313	197	FUT4,CD274,ETV7,IRF7,APOL6,IRF1,NLRC5,IDO1,GBP4,CD80,DDX58,SAMD9,IFIH1,PAX5,ISG15,IL1A,TAP1,TMEM140,STAT2,DTX3L,CXCL1,TRAF2,OAS3,IFIT3,IFNA2	2526,29126,51513,3665,80830,3659,84166,3620,115361,941,23586,54809,64135,5079,9636,3552,6890,55281,6773,151636,2919,7186,4940,3437,3440	1
brown	GSE13485_CTRL_VS_DAY3_YF17D_VACCINE_PBMC_DN	2.29e-08	7.41e-11	7.15	26	55	0.129	0.0338	199	RSAD2,MX1,IFIT3,OAS1,IRF7,GBP1,PARP9,STAT2,ISG15,OAS2,OAS3,PARP12,LY6E,STAT1,IFIH1,CXCL10,CXCL11,LILRB1,OASL,BST2,FCGR3B,TAP1,DDX58,DTX3L,TNFSF13B,SELPLG	91543,4599,3437,4938,3665,2633,83666,6773,9636,4939,4940,64761,4061,6772,64135,3627,6373,10859,8638,684,2215,6890,23586,151636,10673,6404	2
brown	GSE33162_HDAC3_KO_VS_HDAC3_KO_MACROPHAGE_UP	4.99e-08	1.67e-10	10.4	20	35	0.0995	0.0215	199	IRF9,GBP2,PARP9,HLA-B,OAS1,TAP1,B2M,IL21R,OAS3,IFI35,STAT1,PARP12,IFIT3,HLA-G,TAPBP,BCL2,BST2,TAPBPL,OLFML2B,CXCL10	10379,2634,83666,3106,4938,6890,567,50615,4940,3430,6772,64761,3437,3135,6892,596,684,55080,25903,3627	1
brown	GSE19888_CTRL_VS_TCELL_MEMBRANES_ACT_MAST_CELL_PRETREAT_A3R_INH_DN	5.96e-08	2.03e-10	6.68	26	57	0.129	0.035	200	IDO1,STAT5B,IL12RB1,ATG16L1,IFIH1,HLA-E,IRF1,OAS2,HLA-G,IRF7,CXCL11,PARP9,TRIM21,DTX3L,CD40,CD274,IRF9,CXCL10,BST2,NFKB1,OAS1,STAT2,RSAD2,NLRC5,GZMB,TAPBP	3620,6777,3594,55054,64135,3133,3659,4939,3135,3665,6373,83666,6737,151636,958,29126,10379,3627,684,4790,4938,6773,91543,84166,3002,6892	1
brown	GSE18791_CTRL_VS_NEWCASTLE_VIRUS_DC_10H_DN	8.45e-08	3.16e-10	6.84	25	54	0.124	0.0331	199	FUT4,CD274,IRF1,GBP4,APOL6,IRF2,ETV7,SAMD9,ISG15,NLRC5,STAT2,BCL2,IDO1,DTX3L,IFIH1,TAP1,IFIT3,OAS3,OASL,DDX58,RIPK2,CD80,OAS2,TMEM140,TNFSF10	2526,29126,3659,115361,80830,3660,51513,54809,9636,84166,6773,596,3620,151636,64135,6890,3437,4940,8638,23586,8767,941,4939,55281,8743	1
brown	GSE22140_GERMFREE_VS_SPF_MOUSE_CD4_TCELL_UP	9.2e-08	3.49e-10	5.23	31	79	0.154	0.0485	199	CCL8,CXCL10,GBP1,IFI35,IRF1,RSAD2,CCL7,MX1,CXCL11,TAP1,SOCS1,IRF7,IDO1,OASL,GBP2,TNFSF10,FCGR1A,FZD2,IFNA1,IRF9,OAS2,TAP2,BATF,IFIT3,TRIM21,OAS1,STAT2,ISG15,CASP10,ISG20,CSF2RB	6355,3627,2633,3430,3659,91543,6354,4599,6373,6890,8651,3665,3620,8638,2634,8743,2209,2535,3439,10379,4939,6891,10538,3437,6737,4938,6773,9636,843,3669,1439	1
brown	GSE25085_FETAL_BM_VS_ADULT_BM_SP4_THYMIC_IMPLANT_UP	1.08e-07	4.27e-10	7.54	23	47	0.114	0.0289	200	ISG20,CXCL11,IFIT3,HLA-B,RELB,PARP12,RSAD2,GBP4,TAPBP,PSMB8,OAS2,IFIH1,TRIM21,CCL4,CGAS,IRF7,CD40,LY6E,OASL,ISG15,IFI35,TAPBPL,JAK2	3669,6373,3437,3106,5971,64761,91543,115361,6892,5696,4939,64135,6737,6351,115004,3665,958,4061,8638,9636,3430,55080,3717	1
brown	GSE13485_DAY3_VS_DAY7_YF17D_VACCINE_PBMC_DN	1.85e-07	7.93e-10	5.82	27	64	0.134	0.0393	198	OASL,MX1,RSAD2,PARP9,CXCL10,ISG15,SAMD9,OAS2,GBP1,IFIT3,OAS3,STAT1,DTX3L,CCL8,DDX58,IFIH1,PARP12,OAS1,APOL6,LY6E,ABCF1,TNFSF10,CXCL11,IRF7,TAP1,CCL4,JAK2	8638,4599,91543,83666,3627,9636,54809,4939,2633,3437,4940,6772,151636,6355,23586,64135,64761,4938,80830,4061,23,8743,6373,3665,6890,6351,3717	1
brown	GSE24634_IL4_VS_CTRL_TREATED_NAIVE_CD4_TCELL_DAY5_DN	1.85e-07	8.03e-10	6.77	24	52	0.119	0.0319	199	TRIM21,IFIT3,PSMB9,GBP1,ISG20,GZMB,BATF,GBP2,BST2,IDO1,HLA-F,DGLUCY,TMEM140,PARP12,MX1,TAP1,GIMAP6,IRF7,LTA,OAS2,PSMB10,RSAD2,NFKB2,SSX1	6737,3437,5698,2633,3669,3002,10538,2634,684,3620,3134,80017,55281,64761,4599,6890,474344,3665,4049,4939,5699,91543,4791,6756	1
brown	GSE6269_FLU_VS_STREP_PNEUMO_INF_PBMC_UP	1.85e-07	8.03e-10	6.77	24	52	0.119	0.0319	169	LY6E,OAS2,MX1,RSAD2,OAS1,GBP1,STAT1,PARP12,IFI35,ISG15,HLA-B,OASL,IRF7,HLA-E,OAS3,GMIP,TYMP,IFIH1,HLA-F,IRF9,IFIT3,PSMB9,CXCL11,IL12RB1	4061,4939,4599,91543,4938,2633,6772,64761,3430,9636,3106,8638,3665,3133,4940,51291,1890,64135,3134,10379,3437,5698,6373,3594	1
brown	GSE1740_MCSF_VS_MCSF_AND_IFNG_DAY2_DERIVED_MACROPHAGE_UP	3.58e-07	1.64e-09	9.19	19	35	0.0945	0.0215	194	STAT1,NLRC5,APOL6,GBP1,HLA-DPB1,IRF1,PSMB9,PSMB8,TRIM21,IL12RB1,GBP4,GBP2,B2M,TAP2,TAP1,HLA-DOB,RSAD2,PSMB10,STAT2	6772,84166,80830,2633,3115,3659,5698,5696,6737,3594,115361,2634,567,6891,6890,3112,91543,5699,6773	1
brown	GSE21360_NAIVE_VS_QUATERNARY_MEMORY_CD8_TCELL_DN	3.94e-07	1.86e-09	7.17	22	46	0.109	0.0282	200	OASL,ISG15,TRIM21,OAS1,BST2,SAMD9,IRF9,DDX58,MX1,ISG20,OAS3,RSAD2,IFI35,OAS2,STAT2,PARP12,IFIH1,IFIT3,IRF7,TAP1,APOL6,CASP1	8638,9636,6737,4938,684,54809,10379,23586,4599,3669,4940,91543,3430,4939,6773,64761,64135,3437,3665,6890,80830,834	1
brown	GSE18281_CORTICAL_VS_MEDULLARY_THYMOCYTE_UP	4.32e-07	2.12e-09	5.06	29	75	0.144	0.046	199	ISG15,IRGM,TNFSF10,TAP1,HLA-B,IFIT3,STAT1,GBP2,GBP4,B2M,RSAD2,IFIH1,MX1,PSMB8,ISG20,IRF1,IRF9,IFI35,PSMB10,HLA-G,CXCL10,TNFRSF1B,TRIM21,HLA-E,IRF7,CASP12,LY6E,JAK2,TAP2	9636,345611,8743,6890,3106,3437,6772,2634,115361,567,91543,64135,4599,5696,3669,3659,10379,3430,5699,3135,3627,7133,6737,3133,3665,100506742,4061,3717,6891	2
brown	GSE21360_NAIVE_VS_QUATERNARY_MEMORY_CD8_TCELL_UP	4.5e-07	2.25e-09	8.17	20	39	0.0995	0.0239	200	STAT2,ISG15,OASL,SAMD9,OAS1,TRIM21,ISG20,OAS2,IFI35,DDX58,MX1,IFIT3,RSAD2,OAS3,BST2,IRF7,IFIH1,APOL6,PARP12,IRF9	6773,9636,8638,54809,4938,6737,3669,4939,3430,23586,4599,3437,91543,4940,684,3665,64135,80830,64761,10379	1
brown	GSE18791_UNSTIM_VS_NEWCATSLE_VIRUS_DC_18H_DN	5.4e-07	2.76e-09	7.44	21	43	0.104	0.0264	189	IFIH1,GBP1,IRF7,SAMD9,GBP2,DDX58,CXCL10,RIPK2,STAT1,TAP2,OAS3,CD274,RSAD2,MX1,OASL,IRF1,BCL2,CCL8,TP73,TNFSF10,OAS1	64135,2633,3665,54809,2634,23586,3627,8767,6772,6891,4940,29126,91543,4599,8638,3659,596,6355,7161,8743,4938	1
brown	GSE32034_LY6C_HIGH_VS_LOW_MONOCYTE_DN	5.55e-07	2.87e-09	14.3	15	23	0.0746	0.0141	200	PSMB9,IRF9,GBP2,PARP9,PARP12,STAT1,OAS1,IFI35,PSMB8,HLA-B,BST2,HLA-G,IFIT3,TMEM140,IRF1	5698,10379,2634,83666,64761,6772,4938,3430,5696,3106,684,3135,3437,55281,3659	1
brown	GSE42021_CD24HI_VS_CD24LOW_TREG_THYMUS_DN	8.26e-07	4.54e-09	5.43	26	64	0.129	0.0393	198	MX1,OAS2,SOCS1,PARP12,SAMD9,OAS3,IFIH1,TNFSF10,IFIT3,ISG20,DDX58,IRF7,OAS1,OASL,CEACAM1,ISG15,RSAD2,TMEM140,IFI35,CXCL11,BATF3,HLA-B,HLA-F,BST2,CXCL10,IRF9	4599,4939,8651,64761,54809,4940,64135,8743,3437,3669,23586,3665,4938,8638,634,9636,91543,55281,3430,6373,55509,3106,3134,684,3627,10379	1
brown	GSE13485_DAY1_VS_DAY7_YF17D_VACCINE_PBMC_DN	8.91e-07	4.94e-09	5.64	25	60	0.124	0.0368	198	PARP9,RSAD2,STAT1,IFIT3,SAMD9,MX1,IFIH1,OAS2,GBP1,CXCL10,ISG15,DTX3L,OAS3,OASL,PARP12,PSMB9,OAS1,TAP1,APOL6,DDX58,CASP1,IRF7,AURKA,TNFSF10,GBP4	83666,91543,6772,3437,54809,4599,64135,4939,2633,3627,9636,151636,4940,8638,64761,5698,4938,6890,80830,23586,834,3665,6790,8743,115361	1
brown	GSE36527_CD62L_HIGH_VS_CD62L_LOW_TREG_CD69_NEG_KLRG1_NEG_UP	9.18e-07	5.15e-09	6.61	22	48	0.109	0.0295	200	GZMB,TNFRSF1B,IFIT3,IRF1,HLA-E,FGF23,IRGM,TAP1,IRF9,CD274,OASL,STAT2,STAT1,TAPBP,ISG15,IRF7,HLA-DOB,CXCL10,PARP12,PARP9,OAS2,TRIM21	3002,7133,3437,3659,3133,8074,345611,6890,10379,29126,8638,6773,6772,6892,9636,3665,3112,3627,64761,83666,4939,6737	1
brown	GSE34156_UNTREATED_VS_6H_NOD2_AND_TLR1_TLR2_LIGAND_TREATED_MONOCYTE_DN	1.19e-06	7e-09	7.39	20	41	0.0995	0.0252	161	CXCL10,PARP12,DDX58,OAS2,OAS3,MX1,STAT2,TAP1,CHEK2,IRF7,OASL,STAT1,IFIT3,TNFSF10,PSMB9,IRGM,IFIH1,LY6E,RSAD2,TRIM21	3627,64761,23586,4939,4940,4599,6773,6890,11200,3665,8638,6772,3437,8743,5698,345611,64135,4061,91543,6737	1
brown	GSE24634_IL4_VS_CTRL_TREATED_NAIVE_CD4_TCELL_DAY3_DN	1.25e-06	7.42e-09	4.86	28	74	0.139	0.0454	200	TRIM21,TYMP,CASP1,PARP12,IDO1,PSMB9,PSMB10,GBP1,IL16,GIMAP4,CD40,TAP1,TNFSF10,IL1A,CXCL10,CXCL11,APOL6,ISG15,SOD2,IRF7,IFIT3,STAT1,CLEC4E,CXCL1,GBP2,CCL7,IRF1,IL11RA	6737,1890,834,64761,3620,5698,5699,2633,3603,55303,958,6890,8743,3552,3627,6373,80830,9636,6648,3665,3437,6772,26253,2919,2634,6354,3659,3590	1
brown	GSE37533_PPARG1_FOXP3_VS_FOXP3_TRANSDUCED_CD4_TCELL_PIOGLITAZONE_TREATED_UP	1.33e-06	8.05e-09	5.72	24	57	0.119	0.035	200	LY6E,IFIT3,MX1,OASL,ISG20,OAS3,ISG15,RSAD2,IFIH1,HLA-B,IFI35,DDX58,SAMD9,BST2,IRF7,OAS2,PSMB9,OAS1,PARP12,PSMB8,HLA-F,TNFSF10,B2M,CASP1	4061,3437,4599,8638,3669,4940,9636,91543,64135,3106,3430,23586,54809,684,3665,4939,5698,4938,64761,5696,3134,8743,567,834	1
brown	GSE42021_CD24HI_VS_CD24INT_TCONV_THYMUS_DN	1.37e-06	8.36e-09	6.01	23	53	0.114	0.0325	200	PSMB9,JAK2,TAP1,SOCS1,CXCL11,IRF1,IDO1,BATF3,CXCL10,GBP2,ISG20,HLA-E,CEACAM1,TMEM140,PSMB8,IFI35,OAS2,CD40,APOL6,PSMB10,GBP1,GAS1,ETV7	5698,3717,6890,8651,6373,3659,3620,55509,3627,2634,3669,3133,634,55281,5696,3430,4939,958,80830,5699,2633,2619,51513	1
brown	GSE16755_CTRL_VS_IFNA_TREATED_MAC_DN	1.6e-06	9.97e-09	5.15	26	66	0.129	0.0405	199	DDX58,DTX3L,IRF1,GBP1,GBP2,IL2RA,NLRC5,PSMB9,IDO1,IFI35,PARP12,ISG15,JAK2,PSMB8,CD274,CD40,TRIM21,CXCL10,TNFSF10,STAT2,BCL2,OAS3,SOD2,CXCL11,FUT4,IFIH1	23586,151636,3659,2633,2634,3559,84166,5698,3620,3430,64761,9636,3717,5696,29126,958,6737,3627,8743,6773,596,4940,6648,6373,2526,64135	1
brown	GSE5589_LPS_AND_IL10_VS_LPS_AND_IL6_STIM_IL6_KO_MACROPHAGE_45MIN_UP	1.79e-06	1.12e-08	5.33	25	62	0.124	0.0381	200	HLA-B,PSMB10,ISG20,CCL7,TNFSF10,HLA-G,NLRC5,PSMB9,IL21R,IFI35,CASP1,RSAD2,PARP12,CXCL10,IRF9,CASP12,FCGR1A,OAS3,DTX3L,DDX58,TAP1,ISG15,OAS1,OAS2,PARP9	3106,5699,3669,6354,8743,3135,84166,5698,50615,3430,834,91543,64761,3627,10379,100506742,2209,4940,151636,23586,6890,9636,4938,4939,83666	1
brown	GSE1925_CTRL_VS_IFNG_PRIMED_MACROPHAGE_24H_IFNG_STIM_DN	2.02e-06	1.3e-08	6.53	21	46	0.104	0.0282	200	HLA-G,IFIT3,IFIH1,B2M,GBP2,IRF1,NUP107,IRF9,TRIM21,NFKB1,ISG15,PLK1,RSAD2,IL2RA,LY6E,ISG20,IRGM,TNFSF10,GBP4,AURKA,CDC25C	3135,3437,64135,567,2634,3659,57122,10379,6737,4790,9636,5347,91543,3559,4061,3669,345611,8743,115361,6790,995	1
brown	GSE42021_CD24INT_VS_CD24LOW_TREG_THYMUS_DN	2.77e-06	1.84e-08	5.39	24	59	0.119	0.0362	196	OAS3,IRF7,OAS2,MX1,LY6E,OAS1,DDX58,PARP12,IFIT3,OASL,ISG15,IFIH1,TNFSF10,SAMD9,ISG20,RSAD2,CXCL10,BST2,STAT2,FADD,CXCL11,GPT,HLA-F,TRIM21	4940,3665,4939,4599,4061,4938,23586,64761,3437,8638,9636,64135,8743,54809,3669,91543,3627,684,6773,8772,6373,2875,3134,6737	1
brown	GSE10325_CD4_TCELL_VS_LUPUS_CD4_TCELL_DN	4.94e-06	3.52e-08	4.92	25	65	0.124	0.0399	199	SOCS1,STAT1,PSMB9,TAP1,ISG15,OAS2,FCGR3B,IFIT3,MX1,RSAD2,CASP1,IRF7,IFI35,OASL,IFIH1,OAS3,TAPBP,SAMD9,OAS1,ISG20,TRIM21,HLA-B,CEACAM1,GBP1,PARP12	8651,6772,5698,6890,9636,4939,2215,3437,4599,91543,834,3665,3430,8638,64135,4940,6892,54809,4938,3669,6737,3106,634,2633,64761	1
brown	GSE11961_FOLLICULAR_BCELL_VS_MEMORY_BCELL_DAY7_UP	5.03e-06	3.62e-08	8.13	17	33	0.0846	0.0203	199	IRF7,TYK2,HLA-E,RELB,IFIH1,IFIT3,ATOX1,OAS1,ATG16L1,TMEM140,OAS3,DDX58,TAPBP,PARP9,PDCD1,JAK2,IRF9	3665,7297,3133,5971,64135,3437,475,4938,55054,55281,4940,23586,6892,83666,5133,3717,10379	1
brown	GSE7509_DC_VS_MONOCYTE_WITH_FCGRIIB_STIM_DN	6.09e-06	4.52e-08	5.29	23	57	0.114	0.035	197	ISG20,LILRB1,FUT4,ISG15,OAS1,CCL7,MX1,STAT2,CEACAM1,IRF7,CXCL11,SOCS1,RSAD2,OASL,BST2,OAS2,IFIT3,IRF9,CASP10,CCL8,IFI35,FZD2,TRIM21	3669,10859,2526,9636,4938,6354,4599,6773,634,3665,6373,8651,91543,8638,684,4939,3437,10379,843,6355,3430,2535,6737	1
brown	GSE37534_UNTREATED_VS_ROSIGLITAZONE_TREATED_CD4_TCELL_PPARG1_AND_FOXP3_TRASDUCED_DN	6.53e-06	4.92e-08	5.53	22	53	0.109	0.0325	199	BST2,STAT2,RIPK2,APOL6,MX1,CCL7,GBP1,IRF1,DDX58,IFIT3,PSMB9,PSMB8,PSMB10,IDO1,TMEM140,PARP12,CXCL10,SOCS1,TAP1,IFI35,TAP2,BATF3	684,6773,8767,80830,4599,6354,2633,3659,23586,3437,5698,5696,5699,3620,55281,64761,3627,8651,6890,3430,6891,55509	1
brown	GSE7348_UNSTIM_VS_TOLERIZED_AND_LPS_STIM_MACROPHAGE_DN	1.16e-05	9.11e-08	8.13	16	31	0.0796	0.019	170	PSMB9,PSMB8,PSMB10,IRF1,NFKB1,TYK2,ISG15,RELB,IFI35,SOD2,CGAS,CASP1,PARP12,CXCL1,RIPK2,IL12RB1	5698,5696,5699,3659,4790,7297,9636,5971,3430,6648,115004,834,64761,2919,8767,3594	1
brown	GSE7548_NAIVE_VS_DAY7_PCC_IMMUNIZATION_CD4_TCELL_DN	1.98e-05	1.62e-07	5.03	22	56	0.109	0.0344	199	ISG20,IRF7,TRIM21,IFIT3,CCL8,OAS1,BST2,RSAD2,SOCS1,IFI35,OAS2,CXCL10,IDO1,OASL,ISG15,MX1,CSF2RB,FUT4,TAP1,GBP1,CXCL11,CASP10	3669,3665,6737,3437,6355,4938,684,91543,8651,3430,4939,3627,3620,8638,9636,4599,1439,2526,6890,2633,6373,843	1
brown	GSE22589_HEALTHY_VS_HIV_INFECTED_DC_DN	2.16e-05	1.81e-07	5.25	21	52	0.104	0.0319	200	TAP1,FGF23,CGAS,TAPBP,PSMB10,CLEC4E,GBP4,IRF9,GBP2,CD70,STAT2,SOCS1,OAS1,BST2,LY6E,IRF1,MX1,CXCL11,PSMB9,IRF7,DUSP10	6890,8074,115004,6892,5699,26253,115361,10379,2634,970,6773,8651,4938,684,4061,3659,4599,6373,5698,3665,11221	1
brown	GSE2770_IL12_AND_TGFB_VS_IL4_TREATED_ACT_CD4_TCELL_48H_DN	2.25e-05	1.89e-07	6.84	17	36	0.0846	0.0221	193	HLA-B,STAT1,SSX1,PSMB8,HLA-DPB1,GBP1,APOL6,IRF1,SLC16A1,IL12RB1,GBP4,GBP2,B2M,TAP2,NLRC5,PSMB9,TRIM21	3106,6772,6756,5696,3115,2633,80830,3659,6566,3594,115361,2634,567,6891,84166,5698,6737	1
brown	GSE37301_MULTIPOTENT_PROGENITOR_VS_GRAN_MONO_PROGENITOR_DN	2.39e-05	2.03e-07	4.72	23	61	0.114	0.0374	200	NFKB2,STAT1,PSMB8,IRGM,FCGR1A,PSMB10,CCL7,ISG15,IFIT3,RSAD2,IRF1,TAPBP,BATF3,TAP1,GBP4,PSMB9,IRF7,RAD52,HLA-G,IFIH1,CXCL10,ISG20,GBP2	4791,6772,5696,345611,2209,5699,6354,9636,3437,91543,3659,6892,55509,6890,115361,5698,3665,5893,3135,64135,3627,3669,2634	1
brown	GSE15930_STIM_VS_STIM_AND_TRICHOSTATINA_48H_CD8_T_CELL_DN	2.68e-05	2.35e-07	4.88	22	57	0.109	0.035	200	RSAD2,TAPBP,IFIH1,IRF7,TAP1,TRIM21,IFI35,ISG15,ISG20,IRF9,IRGM,NFKB1,TYMP,MX1,TAP2,NANOG,PRKCA,STAT1,HLA-E,SOCS1,B2M,HLA-B	91543,6892,64135,3665,6890,6737,3430,9636,3669,10379,345611,4790,1890,4599,6891,79923,5578,6772,3133,8651,567,3106	1
brown	GSE40685_TREG_VS_FOXP3_KO_TREG_PRECURSOR_DN	2.68e-05	2.35e-07	4.88	22	57	0.109	0.035	199	TNFSF10,JAK2,APOL6,BATF,CD209,STAT2,IL2RA,IFI35,HLA-DPB1,NLRC5,PDCD1LG2,STAT1,IL12RB1,CGAS,CASP1,OAS2,GIMAP4,GBP4,CD40,RSAD2,IFIH1,FZD2	8743,3717,80830,10538,30835,6773,3559,3430,3115,84166,80380,6772,3594,115004,834,4939,55303,115361,958,91543,64135,2535	1
brown	GSE24026_PD1_LIGATION_VS_CTRL_IN_ACT_TCELL_LINE_UP	3.27e-05	2.95e-07	5.32	20	49	0.0995	0.0301	197	TNFSF10,GBP1,IFI35,IRF9,PSMB10,PSMB8,STAT1,TRIM21,PSMB9,ISG20,HLA-E,TAP1,BATF3,IRF1,IFIT3,APOL6,IFIH1,HLA-B,BST2,B2M	8743,2633,3430,10379,5699,5696,6772,6737,5698,3669,3133,6890,55509,3659,3437,80830,64135,3106,684,567	1
brown	GSE6259_FLT3L_INDUCED_DEC205_POS_DC_VS_CD8_TCELL_DN	3.27e-05	2.95e-07	5.32	20	49	0.0995	0.0301	176	DDX58,STAT1,CD274,TRIM21,NLRC5,ISG15,IRGM,GBP4,PSMB10,OAS2,PARP12,CCL4,IL2RA,GZMB,PSMB9,IL12RB1,IFIT3,GBP2,IRF7,IRF9	23586,6772,29126,6737,84166,9636,345611,115361,5699,4939,64761,6351,3559,3002,5698,3594,3437,2634,3665,10379	1
brown	GSE9316_IL6_KO_VS_IFNG_KO_INVIVO_EXPANDED_CD4_TCELL_DN	4.18e-05	4.03e-07	4.01	26	77	0.129	0.0473	200	CCL4,RIPK2,CD40,OAS1,IRF7,CCL7,GBP2,PARP12,SOCS1,CXCL10,GZMB,BST2,TMEM140,IRF1,CXCL11,IL12RB1,IL2RA,TNFRSF4,OASL,MX1,TAP1,BATF3,TAPBP,TNFSF10,PDCD1LG2,CD70	6351,8767,958,4938,3665,6354,2634,64761,8651,3627,3002,684,55281,3659,6373,3594,3559,7293,8638,4599,6890,55509,6892,8743,80380,970	1
brown	GSE21546_UNSTIM_VS_ANTI_CD3_STIM_SAP1A_KO_AND_ELK1_KO_DP_THYMOCYTES_UP	4.89e-05	4.79e-07	5.41	19	46	0.0945	0.0282	187	OAS1,IFI35,DTX3L,BST2,IRF7,OAS3,ISG15,IRF9,HLA-E,STAT2,PARP9,STAT1,PARP12,OASL,TNFRSF4,DDX58,TRIM21,IFIT3,LY6E	4938,3430,151636,684,3665,4940,9636,10379,3133,6773,83666,6772,64761,8638,7293,23586,6737,3437,4061	1
brown	GSE22589_SIV_VS_HIV_AND_SIV_INFECTED_DC_UP	5.07e-05	5.04e-07	5.74	18	42	0.0896	0.0258	200	CGAS,TNFSF13B,IRF7,STAT2,IRF9,MX1,SOCS1,DDX58,STAT1,MAPK14,PARP9,PSMB9,IFIT3,IL21R,CD70,IRF1,CLEC4E,OASL	115004,10673,3665,6773,10379,4599,8651,23586,6772,1432,83666,5698,3437,50615,970,3659,26253,8638	1
brown	GSE37534_GW1929_VS_PIOGLITAZONE_TREATED_CD4_TCELL_PPARG1_FOXP3_TRANSDUCED_UP	5.07e-05	5.04e-07	5.74	18	42	0.0896	0.0258	198	HLA-B,CEACAM1,OAS3,TRIM21,IFI35,PSMB10,OASL,OAS1,HLA-F,ISG20,CASP1,FGF23,TNFSF12,BST2,RSAD2,ISG15,PSMB9,TYMP	3106,634,4940,6737,3430,5699,8638,4938,3134,3669,834,8074,8742,684,91543,9636,5698,1890	1
brown	GSE6269_FLU_VS_E_COLI_INF_PBMC_UP	5.07e-05	5.04e-07	6.18	17	38	0.0846	0.0233	162	GMIP,MX1,PKM,HLA-B,OAS2,IFI35,RSAD2,TYK2,OAS1,OAS3,TGFB1,IRF7,OASL,PARP12,ISG15,TRIM21,IRF3	51291,4599,5315,3106,4939,3430,91543,7297,4938,4940,7040,3665,8638,64761,9636,6737,3661	1
brown	GSE21063_WT_VS_NFATC1_KO_3H_ANTI_IGM_STIM_BCELL_DN	6.23e-05	6.44e-07	4.97	20	51	0.0995	0.0313	200	IRGM,SOD2,TAP1,DGLUCY,PDCD1LG2,PSMB9,PSMB10,HLA-E,GBP4,CASP1,TNFSF10,TYK2,PSMB8,TRIM21,PARP9,PARP12,IRF1,DUSP10,TAP2,TAPBP	345611,6648,6890,80017,80380,5698,5699,3133,115361,834,8743,7297,5696,6737,83666,64761,3659,11221,6891,6892	1
brown	GSE1112_HY_CD8AB_VS_HY_CD8AA_THYMOCYTE_RTOC_CULTURE_UP	7.41e-05	7.78e-07	6.4	16	35	0.0796	0.0215	191	STAT1,GBP1,IRF1,NLRC5,GBP4,RSAD2,IL12RB1,HLA-DPB1,APOL6,CASP1,PSMB9,PSMB8,GBP2,STAT2,TAP2,B2M	6772,2633,3659,84166,115361,91543,3594,3115,80830,834,5698,5696,2634,6773,6891,567	1
brown	GSE19888_ADENOSINE_A3R_ACT_VS_A3R_ACT_WITH_A3R_INH_PRETREATMENT_IN_MAST_CELL_DN	0.000112	1.24e-06	5.63	17	40	0.0846	0.0246	199	CXCL11,TAPBP,IRGM,IFIT3,TNFSF10,STAT2,GZMB,CXCL10,IFI35,STAT1,RSAD2,DDX58,IRF7,ISG15,SOD2,ISG20,NANOG	6373,6892,345611,3437,8743,6773,3002,3627,3430,6772,91543,23586,3665,9636,6648,3669,79923	1
brown	GSE46606_UNSTIM_VS_CD40L_IL2_IL5_3DAY_STIMULATED_IRF4_KO_BCELL_DN	0.000128	1.43e-06	8.14	13	25	0.0647	0.0153	194	FUT4,DTX3L,CXCL10,IFIH1,TMEM140,IFI35,SAMD9,PARP12,DDX58,HLA-B,IRF2,IFIT3,IRF9	2526,151636,3627,64135,55281,3430,54809,64761,23586,3106,3660,3437,10379	1
brown	GSE15930_STIM_VS_STIM_AND_IFNAB_48H_CD8_T_CELL_DN	0.000162	1.89e-06	4.52	20	54	0.0995	0.0331	200	RSAD2,TRIM21,ISG15,IFIH1,ISG20,IFI35,IRF7,GZMB,MX1,IRF9,IRGM,HLA-B,IFIT3,STAT1,IL12RB1,TAP1,TAPBP,CXCL10,HLA-G,NFKB2	91543,6737,9636,64135,3669,3430,3665,3002,4599,10379,345611,3106,3437,6772,3594,6890,6892,3627,3135,4791	1
brown	GSE11864_CSF1_PAM3CYS_VS_CSF1_IFNG_PAM3CYS_IN_MAC_DN	0.000164	1.93e-06	6.3	15	33	0.0746	0.0203	192	TNFSF13B,JAK2,GZMB,PARP9,CSF2RB,IFIH1,PDCD1LG2,GBP4,OASL,SELPLG,TMEM140,DTX3L,IL12RB1,TAP2,CLEC4E	10673,3717,3002,83666,1439,64135,80380,115361,8638,6404,55281,151636,3594,6891,26253	1
brown	GSE1740_UNSTIM_VS_IFNA_STIMULATED_MCSF_DERIVED_MACROPHAGE_DN	0.000211	2.54e-06	4.91	18	46	0.0896	0.0282	190	STAT1,TRIM21,NLRC5,GBP1,CASP1,IRF1,RSAD2,HLA-DPB1,PSMB9,APOL6,GBP4,STAT2,IL12RB1,HLA-B,TAP1,HLA-E,PSMB8,IRF7	6772,6737,84166,2633,834,3659,91543,3115,5698,80830,115361,6773,3594,3106,6890,3133,5696,3665	2
brown	GSE18281_SUBCAPSULAR_VS_CENTRAL_CORTICAL_REGION_OF_THYMUS_DN	0.000214	2.61e-06	3.88	23	69	0.114	0.0424	200	PSMB10,IFIT3,BATF,OASL,TMEM140,TAPBPL,TAP1,STAT2,IRGM,TAPBP,RELB,PSMB8,RSAD2,PSMB9,STAT1,OAS1,IFI35,OAS2,IRF7,CD274,TAP2,SOCS1,CD40	5699,3437,10538,8638,55281,55080,6890,6773,345611,6892,5971,5696,91543,5698,6772,4938,3430,4939,3665,29126,6891,8651,958	1
brown	GSE18791_CTRL_VS_NEWCASTLE_VIRUS_DC_16H_DN	0.000217	2.65e-06	4.39	20	55	0.0995	0.0338	193	GAS1,STAT2,NLRC5,APOL6,LTA,IRF7,GBP4,ISG15,OASL,IFIT3,DDX58,SAMD9,IRF1,RIPK2,PFKFB3,IDO1,SOD2,OAS3,OAS2,CASP10	2619,6773,84166,80830,4049,3665,115361,9636,8638,3437,23586,54809,3659,8767,5209,3620,6648,4940,4939,843	1
brown	GSE10325_MYELOID_VS_LUPUS_MYELOID_DN	0.000241	3.02e-06	4.15	21	60	0.104	0.0368	200	IRF7,RSAD2,STAT1,IFIT3,OASL,IFI35,TAP1,ISG15,APOL6,IFIH1,GBP1,ATOX1,LY6E,PARP12,CCL8,PKM,CXCL11,PDPN,MX1,GIMAP4,CXCL10	3665,91543,6772,3437,8638,3430,6890,9636,80830,64135,2633,475,4061,64761,6355,5315,6373,10630,4599,55303,3627	1
brown	GSE43863_TFH_VS_LY6C_LOW_CXCR5NEG_EFFECTOR_CD4_TCELL_UP	0.000241	3.02e-06	4.15	21	60	0.104	0.0368	199	RSAD2,GBP4,CXCL10,PARP9,NFKB1,ISG20,BATF,BST2,DTX3L,TAP1,PSMB9,BCL2,IRF7,DDX58,CD19,STAT1,IRF9,PARP12,IRGM,GIMAP4,IFI35	91543,115361,3627,83666,4790,3669,10538,684,151636,6890,5698,596,3665,23586,930,6772,10379,64761,345611,55303,3430	1
brown	GSE17974_IL4_AND_ANTI_IL12_VS_UNTREATED_72H_ACT_CD4_TCELL_DN	0.000249	3.15e-06	4.55	19	51	0.0945	0.0313	195	TAP1,DTX3L,IFIH1,GIMAP4,IFI35,GBP4,PARP9,PSMB10,ISG15,TNFSF13B,GBP1,STAT1,CD274,CCNE1,RFC4,IL2RA,TNFSF10,PSMB9,LTA	6890,151636,64135,55303,3430,115361,83666,5699,9636,10673,2633,6772,29126,898,5984,3559,8743,5698,4049	1
brown	GSE1432_6H_VS_24H_IFNG_MICROGLIA_DN	0.000276	3.58e-06	8.16	12	23	0.0597	0.0141	200	POLD1,RFC4,PSMB10,TAPBPL,CARD9,COX5B,DGLUCY,HLA-F,HLA-DPB1,NDC1,PSMB9,HLA-E	5424,5984,5699,55080,64170,1329,80017,3134,3115,55706,5698,3133	1
brown	GSE14000_UNSTIM_VS_16H_LPS_DC_TRANSLATED_RNA_DN	0.00028	3.68e-06	4.27	20	56	0.0995	0.0344	197	OAS2,NLRC5,APOL6,IFIT3,CCL4,CCL8,IRF7,CD274,TNFSF10,FUT4,PARP12,GBP1,IL2RA,OAS3,IFIH1,RSAD2,STAT2,IDO1,MX1,SOD2	4939,84166,80830,3437,6351,6355,3665,29126,8743,2526,64761,2633,3559,4940,64135,91543,6773,3620,4599,6648	1
brown	GSE22196_HEALTHY_VS_OBESE_MOUSE_SKIN_GAMMADELTA_TCELL_UP	0.00028	3.68e-06	4.27	20	56	0.0995	0.0344	199	PSMB9,CXCL10,IRF1,TNFSF10,GBP1,FCGR1A,CXCL11,ATOX1,IDO1,IFI35,FZD2,SOCS1,GBP2,OAS2,TAP1,PSMB10,CHEK2,MX1,TAP2,STAT2	5698,3627,3659,8743,2633,2209,6373,475,3620,3430,2535,8651,2634,4939,6890,5699,11200,4599,6891,6773	1
brown	GSE10325_BCELL_VS_LUPUS_BCELL_DN	0.000311	4.16e-06	4.97	17	43	0.0846	0.0264	200	ISG15,STAT1,TAP1,IFI35,ISG20,OAS3,MX1,GBP1,IFIT3,RSAD2,IRF7,PSMB9,OAS2,TMEM140,ATOX1,HLA-E,OASL	9636,6772,6890,3430,3669,4940,4599,2633,3437,91543,3665,5698,4939,55281,475,3133,8638	1
brown	GSE13485_DAY7_VS_DAY21_YF17D_VACCINE_PBMC_UP	0.000311	4.16e-06	4.97	17	43	0.0846	0.0264	197	MX1,PARP9,PARP12,OAS3,RSAD2,OASL,OAS2,IFIT3,OAS1,ISG15,IRF7,STAT1,DTX3L,LY6E,STAT2,LILRB2,APOL6	4599,83666,64761,4940,91543,8638,4939,3437,4938,9636,3665,6772,151636,4061,6773,10288,80830	1
brown	GSE40666_UNTREATED_VS_IFNA_STIM_STAT1_KO_CD8_TCELL_90MIN_UP	0.000321	4.39e-06	6.97	13	27	0.0647	0.0166	188	MX1,B2M,STAT2,STAT1,IFIH1,IRF7,GIMAP4,ATOX1,PARP9,OAS3,DTX3L,HLA-F,IRF9	4599,567,6773,6772,64135,3665,55303,475,83666,4940,151636,3134,10379	1
brown	GSE17974_IL4_AND_ANTI_IL12_VS_UNTREATED_24H_ACT_CD4_TCELL_DN	0.000435	6.05e-06	4.79	17	44	0.0846	0.027	193	TYMP,ISG20,MX1,OAS2,TMEM140,GIMAP4,BST2,OAS1,GZMB,TNFSF13B,ISG15,IFIH1,TNFSF10,CXCL10,IFIT3,CCL4,OASL	1890,3669,4599,4939,55281,55303,684,4938,3002,10673,9636,64135,8743,3627,3437,6351,8638	1
brown	GSE1791_CTRL_VS_NEUROMEDINU_IN_T_CELL_LINE_3H_UP	0.000479	6.8e-06	5.05	16	40	0.0796	0.0246	185	IL12RB1,TRIM21,STAT1,GBP1,NLRC5,HLA-DOB,FCGR1A,HLA-DPB1,GIMAP6,CASP1,STAT2,PSMB9,RSAD2,TAP1,PSMB10,DDX58	3594,6737,6772,2633,84166,3112,2209,3115,474344,834,6773,5698,91543,6890,5699,23586	1
brown	GSE7509_UNSTIM_VS_IFNA_STIM_IMMATURE_DC_DN	0.000537	7.71e-06	3.69	22	68	0.109	0.0417	180	GIMAP6,ISG15,PDCD1,TNFRSF14,IFIT3,NLRC5,VSIR,IDO1,CASP1,OAS3,PSMB8,MX1,IL2RA,TNFSF10,PSMB10,GIMAP4,TAPBP,SOCS1,CXCL10,PARP12,IRF1,PSMB9	474344,9636,5133,8764,3437,84166,64115,3620,834,4940,5696,4599,3559,8743,5699,55303,6892,8651,3627,64761,3659,5698	2
brown	GSE42724_MEMORY_VS_B1_BCELL_DN	0.00058	8.48e-06	4.15	19	54	0.0945	0.0331	196	IRF1,IL2RA,NFKB1,PARP9,SOD2,TRAF2,TNFRSF4,IDO1,GBP4,GBP1,TAP1,MCM5,ETV7,IL21R,CD274,PSMB8,ISG20,CD40,RELB	3659,3559,4790,83666,6648,7186,7293,3620,115361,2633,6890,4174,51513,50615,29126,5696,3669,958,5971	1
brown	GSE2706_2H_VS_8H_LPS_STIM_DC_DN	0.000591	8.67e-06	4.61	17	45	0.0846	0.0276	192	IL2RA,HLA-G,LILRB2,OAS1,TAP2,NFKB1,JAK2,TAP1,ETV7,SAMD9,HLA-F,TMEM140,DTX3L,IFI35,GBP4,NLRC5,STAT2	3559,3135,10288,4938,6891,4790,3717,6890,51513,54809,3134,55281,151636,3430,115361,84166,6773	1
brown	GSE2405_S_AUREUS_VS_A_PHAGOCYTOPHILUM_NEUTROPHIL_UP	0.000685	1.03e-05	4.29	18	50	0.0896	0.0307	200	IRF1,PARP9,RSAD2,TNFRSF1B,BCL2,GBP4,NFKB1,NLRC5,FZD2,PDCD1LG2,OASL,HLA-B,HLA-G,BATF3,CSF2RB,IL11RA,DDX58,CD40	3659,83666,91543,7133,596,115361,4790,84166,2535,80380,8638,3106,3135,55509,1439,3590,23586,958	1
brown	GSE19888_ADENOSINE_A3R_INH_VS_INH_PRETREAT_AND_ACT_WITH_TCELL_MEMBRANES_MAST_CELL_UP	0.000771	1.18e-05	5.54	14	33	0.0697	0.0203	200	DTX3L,PDPN,CD209,OAS2,RSAD2,STAT2,IRF1,DDX58,IRGM,PARP12,CASP1,ISG15,OAS1,GBP4	151636,10630,30835,4939,91543,6773,3659,23586,345611,64761,834,9636,4938,115361	1
brown	GSE18791_CTRL_VS_NEWCASTLE_VIRUS_DC_18H_DN	0.000794	1.23e-05	4.45	17	46	0.0846	0.0282	191	IRF1,IFIH1,GBP4,BCL2,SAMD9,DDX58,IRF7,TRAF2,DTX3L,AURKB,TNFSF10,TAP1,STAT2,CEACAM1,CXCL11,MX1,OAS2	3659,64135,115361,596,54809,23586,3665,7186,151636,9212,8743,6890,6773,634,6373,4599,4939	1
brown	GSE21360_PRIMARY_VS_TERTIARY_MEMORY_CD8_TCELL_DN	0.000806	1.27e-05	3.32	24	80	0.119	0.0491	199	PSMB9,IDO1,IRF1,IFI35,CXCL10,CCL7,CXCL11,TAP1,STAT2,FCGR1A,OAS2,SOCS1,IRF7,GBP1,CCL8,GBP2,BATF,JAK2,TAP2,PSMB8,IL2RA,TYMP,ISG20,CASP10	5698,3620,3659,3430,3627,6354,6373,6890,6773,2209,4939,8651,3665,2633,6355,2634,10538,3717,6891,5696,3559,1890,3669,843	1
brown	GSE2706_UNSTIM_VS_8H_R848_DC_DN	0.000822	1.3e-05	3.42	23	75	0.114	0.046	196	CD274,BATF,STAT1,LILRB2,CXCL11,IFIH1,PARP9,ISG20,CXCL10,TNFRSF4,ISG15,CD70,OAS2,IFI35,IFIT3,NFKB1,RELB,SOD2,TNFSF10,NLRC5,DDX58,LTA,GBP1	29126,10538,6772,10288,6373,64135,83666,3669,3627,7293,9636,970,4939,3430,3437,4790,5971,6648,8743,84166,23586,4049,2633	1
brown	GSE360_CTRL_VS_M_TUBERCULOSIS_DC_DN	0.000826	1.31e-05	3.53	22	70	0.109	0.043	200	TYMP,CD44,RELB,FCGR3B,CCL4,TNFSF10,IRF9,PFKFB3,CCL3,GBP2,PDPN,STAT2,CD80,CASP1,AURKB,BST2,CCL8,OAS2,CSF2RB,TAPBP,GBP1,LILRB2	1890,960,5971,2215,6351,8743,10379,5209,6348,2634,10630,6773,941,834,9212,684,6355,4939,1439,6892,2633,10288	1
brown	GSE39382_IL3_VS_IL3_IL33_TREATED_MAST_CELL_DN	0.000878	1.42e-05	4.15	18	51	0.0896	0.0313	199	NFKB1,PFKFB3,TRIM21,MX1,BATF3,CASP1,NFKB2,LY6E,IRF7,PSMB10,ISG15,RIPK2,IRF1,JAK2,TYMP,OAS1,ETV7,OAS3	4790,5209,6737,4599,55509,834,4791,4061,3665,5699,9636,8767,3659,3717,1890,4938,51513,4940	1
brown	GSE44649_WT_VS_MIR155_KO_ACTIVATED_CD8_TCELL_UP	0.000883	1.43e-05	4.66	16	42	0.0796	0.0258	199	IRF1,TAP2,PARP9,IRGM,TAP1,RELB,TAPBP,PSMB10,IFIT3,TMEM140,CD40,SOCS1,IFI35,NLRC5,RSAD2,STAT2	3659,6891,83666,345611,6890,5971,6892,5699,3437,55281,958,8651,3430,84166,91543,6773	1
brown	GSE6269_HEALTHY_VS_STAPH_AUREUS_INF_PBMC_UP	0.00099	1.63e-05	4.92	15	38	0.0746	0.0233	169	LY6E,OAS2,MX1,ISG15,OAS3,IFI35,RSAD2,PARP12,IRF7,OAS1,ISG20,HLA-B,OASL,STAT1,CD37	4061,4939,4599,9636,4940,3430,91543,64761,3665,4938,3669,3106,8638,6772,951	1
brown	GSE46606_DAY1_VS_DAY3_CD40L_IL2_IL5_STIMULATED_IRF4HIGH_BCELL_DN	0.00103	1.71e-05	4.3	17	47	0.0846	0.0289	200	PDCD1,TNFSF10,IFNA1,GBP2,TAPBP,LTA,JAK2,CD40,GIMAP4,OASL,STAT2,CD274,DUSP10,CXCL11,CGAS,DDX58,DTX3L	5133,8743,3439,2634,6892,4049,3717,958,55303,8638,6773,29126,11221,6373,115004,23586,151636	1
brown	GSE14000_UNSTIM_VS_16H_LPS_DC_DN	0.00118	2.03e-05	4.48	16	43	0.0796	0.0264	200	IRF7,CD274,IFIH1,TNFSF10,BST2,IFI35,RIPK2,PARP12,IRF2,DTX3L,LY6E,PARP9,FUT4,IRF9,OAS1,TRIM21	3665,29126,64135,8743,684,3430,8767,64761,3660,151636,4061,83666,2526,10379,4938,6737	1
brown	GSE1448_CTRL_VS_ANTI_VBETA5_DP_THYMOCYTE_DN	0.00118	2.03e-05	4.48	16	43	0.0796	0.0264	200	CD53,PRKCA,GBP2,IRF1,PSMB8,PDCD1,HLA-B,GBP4,TAPBP,IRF9,POU2AF1,PSMB10,GZMB,PSMB9,NFKB1,IFI35	963,5578,2634,3659,5696,5133,3106,115361,6892,10379,5450,5699,3002,5698,4790,3430	1
brown	GSE1925_CTRL_VS_IFNG_PRIMED_MACROPHAGE_24H_IFNG_STIM_UP	0.00118	2.03e-05	4.48	16	43	0.0796	0.0264	200	B2M,GBP2,PDCD1,IRGM,MRE11,RELB,NFKB2,IL12RB1,GIMAP4,STAT1,IFIH1,HLA-G,IRF1,CD40,PSMB9,GBP4	567,2634,5133,345611,4361,5971,4791,3594,55303,6772,64135,3135,3659,958,5698,115361	1
brown	GSE2706_UNSTIM_VS_2H_LPS_DC_DN	0.00125	2.18e-05	3.38	22	72	0.109	0.0442	190	CD274,IRF1,CXCL1,IFIH1,ISG20,BATF,ISG15,LTA,TNFRSF4,CXCL10,IRF7,IL1A,CXCL11,SOD2,OASL,TAP1,IFIT3,GBP1,CD80,NFKB1,RIPK2,RELB	29126,3659,2919,64135,3669,10538,9636,4049,7293,3627,3665,3552,6373,6648,8638,6890,3437,2633,941,4790,8767,5971	1
brown	GSE5679_CTRL_VS_PPARG_LIGAND_ROSIGLITAZONE_AND_RARA_AGONIST_AM580_TREATED_DC_UP	0.00146	2.61e-05	3.91	18	53	0.0896	0.0325	200	IFIT3,ISG15,TRIM21,TPO,SOD2,HLA-DOB,GBP4,RSAD2,LY6E,HLA-E,CLEC4E,REN,TAP1,CXCL10,IRGM,IRF7,IFIH1,PSMB8	3437,9636,6737,7173,6648,3112,115361,91543,4061,3133,26253,5972,6890,3627,345611,3665,64135,5696	1
brown	GSE35685_CD34POS_CD38NEG_VS_CD34POS_CD10POS_BONE_MARROW_DN	0.00157	2.84e-05	3.56	20	63	0.0995	0.0387	200	IL17RA,CCL4,CXCL10,JAK2,TAP1,IRGM,GBP4,IRF1,PSMB9,GBP2,FCGR1A,CCL7,SOCS1,CSF2RB,IFIH1,ISG15,CASP1,IFI35,IRF9,NFKB1	23765,6351,3627,3717,6890,345611,115361,3659,5698,2634,2209,6354,8651,1439,64135,9636,834,3430,10379,4790	2
brown	GSE46606_IRF4HIGH_VS_WT_CD40L_IL2_IL5_DAY3_STIMULATED_BCELL_DN	0.00175	3.23e-05	4.03	17	49	0.0846	0.0301	200	PSMB10,OAS1,TAP1,TAP2,PSMB8,SOD2,B2M,OASL,RIPK3,BST2,IL21R,TAPBPL,PDCD1LG2,IFI35,PKM,STAT1,HLA-B	5699,4938,6890,6891,5696,6648,567,8638,11035,684,50615,55080,80380,3430,5315,6772,3106	1
brown	GSE42021_CD24INT_VS_CD24LOW_TCONV_THYMUS_UP	0.00208	3.95e-05	4.17	16	45	0.0796	0.0276	197	JAK2,PSMB9,SOCS1,IDO1,IRF1,HLA-E,BATF3,SOD2,IL32,PSMB10,APOL6,TP73,RIPK2,GAS1,SSX1,PSMB8	3717,5698,8651,3620,3659,3133,55509,6648,9235,5699,80830,7161,8767,2619,6756,5696	1
brown	GSE7348_UNSTIM_VS_LPS_STIM_MACROPHAGE_DN	0.00226	4.37e-05	3.9	17	50	0.0846	0.0307	175	NFKB1,IRF1,RIPK2,RELB,TRIM21,SOD2,CD40,IFIH1,CXCL1,PSMB10,SOCS1,CXCL11,ISG15,IL34,IL1A,CCL4,JAK2	4790,3659,8767,5971,6737,6648,958,64135,2919,5699,8651,6373,9636,146433,3552,6351,3717	1
brown	GSE2706_UNSTIM_VS_2H_LPS_AND_R848_DC_DN	0.0023	4.46e-05	3.19	22	75	0.109	0.046	189	IRF7,IRF1,LTA,IFIH1,CXCL11,SAMD9,CXCL1,CD274,NFKB1,BATF,RIPK2,IL1A,MBL2,ISG20,TNFRSF4,OASL,ISG15,RSAD2,CXCL10,RELB,GBP1,IFIT3	3665,3659,4049,64135,6373,54809,2919,29126,4790,10538,8767,3552,4153,3669,7293,8638,9636,91543,3627,5971,2633,3437	1
brown	GSE22140_GERMFREE_VS_SPF_ARTHRITIC_MOUSE_CD4_TCELL_DN	0.00238	4.64e-05	3.28	21	70	0.104	0.043	199	CXCL11,IDO1,TAPBP,IFI35,PSMB8,GBP2,IRF1,PSMB10,STAT2,FCGR1A,FZD2,PSMB9,HLA-F,GBP1,TAP2,TYMP,SOCS1,TAP1,JAK2,BST2,CXCL10	6373,3620,6892,3430,5696,2634,3659,5699,6773,2209,2535,5698,3134,2633,6891,1890,8651,6890,3717,684,3627	1
brown	GSE3337_CTRL_VS_16H_IFNG_IN_CD8POS_DC_DN	0.00269	5.4e-05	4.03	16	46	0.0796	0.0282	200	GBP2,SOD2,CD37,SOCS1,PFKFB3,TAP1,TRIM21,MRE11,MFNG,PSMB10,ISG20,IL12RB1,CD19,TAP2,IRF1,IRGM	2634,6648,951,8651,5209,6890,6737,4361,4242,5699,3669,3594,930,6891,3659,345611	1
brown	GSE9960_HEALTHY_VS_GRAM_POS_SEPSIS_PBMC_DN	0.00297	6.08e-05	3.59	18	56	0.0896	0.0344	193	ISG20,CD80,STAT1,TNFSF13B,STAT2,IDO1,ISG15,NLRC5,OAS3,SOD2,OAS2,IFIH1,RSAD2,NFKB2,CD274,TNFRSF4,IRF7,SAMD9	3669,941,6772,10673,6773,3620,9636,84166,4940,6648,4939,64135,91543,4791,29126,7293,3665,54809	1
brown	GSE36009_UNSTIM_VS_LPS_STIM_DC_UP	0.00331	6.94e-05	5.26	12	29	0.0597	0.0178	200	TNFSF10,BATF3,STAT2,NLRC5,TAP1,PSMB9,CD274,STAT1,CXCL11,GBP4,TAPBPL,IRF9	8743,55509,6773,84166,6890,5698,29126,6772,6373,115361,55080,10379	1
brown	GSE41867_DAY15_EFFECTOR_VS_DAY30_EXHAUSTED_CD8_TCELL_LCMV_CLONE13_UP	0.00346	7.3e-05	3.89	16	47	0.0796	0.0289	199	TAPBP,STAT2,DDX58,TMEM140,RSAD2,IRGM,ATOX1,ISG20,CGAS,IRF7,STAT1,OAS2,CCL4,SOCS1,DTX3L,OAS3	6892,6773,23586,55281,91543,345611,475,3669,115004,3665,6772,4939,6351,8651,151636,4940	1
brown	GSE3337_CTRL_VS_4H_IFNG_IN_CD8POS_DC_DN	0.00356	7.74e-05	3.67	17	52	0.0846	0.0319	200	PSMB10,TAP1,CD40,GBP4,PSMB8,IFI35,CD44,GIMAP4,IFIT3,GBP2,GZMB,STAT1,PSMB9,SOCS1,IRF1,CXCL10,TRIM21	5699,6890,958,115361,5696,3430,960,55303,3437,2634,3002,6772,5698,8651,3659,3627,6737	1
brown	GSE2405_0H_VS_12H_A_PHAGOCYTOPHILUM_STIM_NEUTROPHIL_UP	0.00356	7.74e-05	3.67	17	52	0.0846	0.0319	199	NFKB1,IFIT3,OASL,RSAD2,DDX58,HLA-B,TAPBP,IFI35,BCL2,TNFRSF4,IRF7,RELB,VSIR,TAP1,IRF9,TNFRSF1B,STAT1	4790,3437,8638,91543,23586,3106,6892,3430,596,7293,3665,5971,64115,6890,10379,7133,6772	2
brown	GSE25088_ROSIGLITAZONE_VS_IL4_AND_ROSIGLITAZONE_STIM_STAT6_KO_MACROPHAGE_DAY10_DN	0.00356	7.74e-05	3.67	17	52	0.0846	0.0319	198	DTX3L,PARP12,TAP1,ABCF1,IRF1,GZMB,CD209,PSMB9,TAP2,CXCL1,CD1E,IL1A,SOD2,CD53,HLA-DOB,CLEC4E,IFIT3	151636,64761,6890,23,3659,3002,30835,5698,6891,2919,913,3552,6648,963,3112,26253,3437	1
brown	GSE42021_CD24INT_VS_CD24LOW_TCONV_THYMUS_DN	0.00356	7.74e-05	3.67	17	52	0.0846	0.0319	200	IFIH1,PARP12,IRF7,MX1,OASL,OAS1,OAS2,SAMD9,DDX58,OAS3,ISG15,RSAD2,ISG20,IFIT3,TNFSF10,HLA-F,IRF9	64135,64761,3665,4599,8638,4938,4939,54809,23586,4940,9636,91543,3669,3437,8743,3134,10379	1
brown	GSE9601_NFKB_INHIBITOR_VS_PI3K_INHIBITOR_TREATED_HCMV_INF_MONOCYTE_DN	0.00363	7.93e-05	3.5	18	57	0.0896	0.035	200	IFI35,TNFSF10,CCL7,SOCS1,IL2RA,TAPBP,IL1A,IRF7,GBP2,IFIH1,IFNA1,IFIT3,OAS2,CCL4,CD44,GZMB,SOD2,CXCL11	3430,8743,6354,8651,3559,6892,3552,3665,2634,64135,3439,3437,4939,6351,960,3002,6648,6373	1
brown	GSE35685_CD34POS_CD10NEG_CD62LPOS_VS_CD34POS_CD10POS_BONE_MARROW_DN	0.00363	7.93e-05	3.5	18	57	0.0896	0.035	200	IRF1,GBP4,PSMB9,IRGM,PSMB10,GBP2,LY6E,FCGR1A,CD53,CXCL10,ISG15,TAP1,CSF2RB,SOCS1,CASP1,CCL7,STAT1,CCL4	3659,115361,5698,345611,5699,2634,4061,2209,963,3627,9636,6890,1439,8651,834,6354,6772,6351	1
brown	GSE7218_IGM_VS_IGG_SIGNAL_THGOUGH_ANTIGEN_BCELL_DN	0.00434	9.74e-05	3.17	20	68	0.0995	0.0417	174	CXCL11,RSAD2,NLRC5,ISG20,BST2,TAPBP,PDCD1LG2,STAT1,IFI35,SOCS1,IL12RB1,TNFSF10,STAT2,PARP12,IFIT3,B2M,CXCL10,APOL6,GIMAP4,IL2RA	6373,91543,84166,3669,684,6892,80380,6772,3430,8651,3594,8743,6773,64761,3437,567,3627,80830,55303,3559	2
brown	GSE360_DC_VS_MAC_M_TUBERCULOSIS_UP	0.00448	0.000101	3.28	19	63	0.0945	0.0387	196	CCL8,GBP1,CXCL10,ISG20,CEACAM1,IRF9,OAS2,CCL4,CD1E,IFIT3,STAT2,CXCL11,PLK1,TNFRSF4,NFKB1,OASL,IFI35,IRF1,MX1	6355,2633,3627,3669,634,10379,4939,6351,913,3437,6773,6373,5347,7293,4790,8638,3430,3659,4599	1
brown	GSE22140_GERMFREE_VS_SPF_ARTHRITIC_MOUSE_CD4_TCELL_UP	0.00454	0.000103	3.41	18	58	0.0896	0.0356	200	RSAD2,OLFML2B,MX1,CXCL10,OASL,IFIT3,ISG15,OAS1,IRF1,CCL8,OAS2,CXCL11,TNFSF10,CXCL1,FUT4,CCL15,IRF9,IRF7	91543,25903,4599,3627,8638,3437,9636,4938,3659,6355,4939,6373,8743,2919,2526,6359,10379,3665	1
brown	GSE22432_CONVENTIONAL_CDC_VS_PLASMACYTOID_PDC_DN	0.00456	0.000103	4.97	12	30	0.0597	0.0184	200	TAP1,B2M,IL12RB1,CLEC4E,CASP1,TAP2,STAT2,LY6E,TRAF2,TAPBP,GBP4,PSMB8	6890,567,3594,26253,834,6891,6773,4061,7186,6892,115361,5696	1
brown	GSE22432_UNTREATED_VS_TGFB1_TREATED_COMMON_DC_PROGENITOR_UP	0.00485	0.000111	6.17	10	22	0.0498	0.0135	200	IRF7,DDX58,IL12RB1,OAS3,SELPLG,HLA-G,BST2,TAB1,DUSP10,TMUB2	3665,23586,3594,4940,6404,3135,684,10454,11221,79089	1
brown	GSE8835_CD4_VS_CD8_TCELL_CLL_PATIENT_UP	0.00535	0.000128	3.21	19	64	0.0945	0.0393	200	TNFSF10,IFIH1,GBP2,IRGM,OAS3,CD40,OASL,IRF7,NLRC5,CXCL11,TAPBPL,GZMB,IFIT3,ISG15,RSAD2,ISG20,CXCL10,LY6E,FCGR1A	8743,64135,2634,345611,4940,958,8638,3665,84166,6373,55080,3002,3437,9636,91543,3669,3627,4061,2209	1
brown	GSE17974_IL4_AND_ANTI_IL12_VS_UNTREATED_48H_ACT_CD4_TCELL_DN	0.00537	0.000129	3.65	16	49	0.0796	0.0301	194	PDPN,SOD2,GIMAP4,OAS1,BST2,LTA,STAT1,TMEM140,GBP1,MX1,IL2RA,ISG20,IRF7,IDO1,TNFSF13B,PARP9	10630,6648,55303,4938,684,4049,6772,55281,2633,4599,3559,3669,3665,3620,10673,83666	1
brown	GSE35825_IFNA_VS_IFNG_STIM_MACROPHAGE_UP	0.00547	0.000132	3.47	17	54	0.0846	0.0331	173	DDX58,MX1,RSAD2,IRGM,PARP12,NFKB1,BATF,GBP4,GBP2,IRF7,STAT2,CD40,STAT1,OAS2,SOCS1,TAP1,CXCL10	23586,4599,91543,345611,64761,4790,10538,115361,2634,3665,6773,958,6772,4939,8651,6890,3627	1
brown	GSE360_T_GONDII_VS_M_TUBERCULOSIS_DC_DN	0.00657	0.000163	3.75	15	45	0.0746	0.0276	199	IFI35,TNFSF12,GBP1,FCGR1A,CASP1,PSMB8,CCL7,LILRB2,TRIM21,TAP1,PSMB9,BST2,ISG20,IFIT3,CCL4	3430,8742,2633,2209,834,5696,6354,10288,6737,6890,5698,684,3669,3437,6351	2
brown	GSE13484_3H_UNSTIM_VS_YF17D_VACCINE_STIM_PBMC_DN	0.00672	0.000168	3.24	18	60	0.0896	0.0368	198	ETV7,TAP2,HLA-DOB,GIMAP4,LY6E,SOD2,GIMAP6,OAS1,TNFRSF4,IRF9,IL1A,JAK2,CCL4,PSMB8,IL2RA,IFI35,OASL,OAS2	51513,6891,3112,55303,4061,6648,474344,4938,7293,10379,3552,3717,6351,5696,3559,3430,8638,4939	1
brown	GSE45365_NK_CELL_VS_CD8_TCELL_MCMV_INFECTION_DN	0.00676	0.00017	3.54	16	50	0.0796	0.0307	200	TNFRSF1B,TNFRSF14,CD70,NFKB1,CD80,GBP1,BATF3,CD40,NFKB2,IL2RA,CEACAM1,TAP1,IRF1,RELB,PSMB10,HLA-F	7133,8764,970,4790,941,2633,55509,958,4791,3559,634,6890,3659,5971,5699,3134	1
brown	GSE21927_BALBC_VS_C57BL6_MONOCYTE_TUMOR_UP	0.00698	0.000176	5.69	10	23	0.0498	0.0141	199	LY6E,APOL6,ABCF1,ISG15,TRIM21,PSMB8,MX1,OAS3,SOD2,SOCS1	4061,80830,23,9636,6737,5696,4599,4940,6648,8651	1
brown	GSE37301_LYMPHOID_PRIMED_MPP_VS_COMMON_LYMPHOID_PROGENITOR_DN	0.00711	0.000181	4.22	13	36	0.0647	0.0221	200	IFIT3,GBP2,LY6E,SELPLG,ISG20,JAK2,CCL7,PKM,IFIH1,ATG16L1,SOD2,CDC25C,REN	3437,2634,4061,6404,3669,3717,6354,5315,64135,55054,6648,995,5972	1
brown	GSE2706_UNSTIM_VS_8H_LPS_AND_R848_DC_DN	0.00809	0.000212	3.16	18	61	0.0896	0.0374	195	BATF,CD274,IRF7,RSAD2,CD70,OAS2,DDX58,IFIH1,BCL2,HLA-DOB,LTA,TNFRSF4,NFKB1,CXCL11,IRF1,RIPK2,RELB,CXCL10	10538,29126,3665,91543,970,4939,23586,64135,596,3112,4049,7293,4790,6373,3659,8767,5971,3627	1
brown	GSE26669_CTRL_VS_COSTIM_BLOCK_MLR_CD4_TCELL_UP	0.00989	0.000272	3.74	14	42	0.0697	0.0258	200	DDX58,GIMAP4,ATOX1,IRF7,TAP2,IRF2,AURKA,AURKB,TPO,NLRC5,TAP1,TAPBP,LTA,IDO1	23586,55303,475,3665,6891,3660,6790,9212,7173,84166,6890,6892,4049,3620	1
brown	GSE2770_IL12_VS_TGFB_AND_IL12_TREATED_ACT_CD4_TCELL_48H_DN	0.00999	0.000276	6.03	9	20	0.0448	0.0123	199	CASP1,BATF,CD40,TRIM21,HLA-B,NDC1,CD70,DUSP10,STAT1	834,10538,958,6737,3106,55706,970,11221,6772	1
brown	GSE13547_CTRL_VS_ANTI_IGM_STIM_BCELL_2H_UP	0.01	0.000278	3.2	17	57	0.0846	0.035	185	ISG20,AURKB,PLK1,STAT1,TNFRSF17,CXCL10,CCL3,NUF2,MX1,RSAD2,RIPK3,CDC25C,TGFB1,IFIH1,PDCD1,IFIT3,CCNE1	3669,9212,5347,6772,608,3627,6348,83540,4599,91543,11035,995,7040,64135,5133,3437,898	3
brown	GSE36826_WT_VS_IL1R_KO_SKIN_STAPH_AUREUS_INF_DN	0.01	0.000278	3.2	17	57	0.0846	0.035	199	HLA-E,TRIM21,RIPK2,CCL8,CD80,OASL,ATOX1,ISG15,PDCD1LG2,RSAD2,BATF,APOL6,CXCL10,IFIH1,TAP1,MX1,BATF3	3133,6737,8767,6355,941,8638,475,9636,80380,91543,10538,80830,3627,64135,6890,4599,55509	1
brown	GSE22432_MULTIPOTENT_PROGENITOR_VS_PDC_UP	0.0106	0.000301	4.25	12	33	0.0597	0.0203	200	B2M,TAP1,HLA-E,GBP4,RSAD2,HLA-G,IFIH1,LY6E,TRAF2,IL2RA,DUSP10,STAT1	567,6890,3133,115361,91543,3135,64135,4061,7186,3559,11221,6772	1
brown	GSE42724_MEMORY_BCELL_VS_PLASMABLAST_UP	0.0117	0.000339	3.88	13	38	0.0647	0.0233	199	IL2RA,MX1,CD274,TRAF2,STAT2,OAS2,CXCL11,STAT1,NFKB1,SELPLG,IRF7,TAP2,PDCD1	3559,4599,29126,7186,6773,4939,6373,6772,4790,6404,3665,6891,5133	1
brown	GSE6269_HEALTHY_VS_FLU_INF_PBMC_DN	0.0122	0.00036	3.61	14	43	0.0697	0.0264	160	LY6E,PKM,HLA-G,FCGR1A,TGFB1,MX1,IFI35,OAS1,OAS2,RSAD2,ISG15,OAS3,OASL,IFIT3	4061,5315,3135,2209,7040,4599,3430,4938,4939,91543,9636,4940,8638,3437	1
brown	GSE44649_WT_VS_MIR155_KO_NAIVE_CD8_TCELL_DN	0.0122	0.00036	3.61	14	43	0.0697	0.0264	200	OAS1,TRAF2,PARP12,CXCL11,GBP2,TAP2,SOD2,OAS2,IL2RA,OASL,CXCL10,PDCD1LG2,ISG15,IRF7	4938,7186,64761,6373,2634,6891,6648,4939,3559,8638,3627,80380,9636,3665	1
brown	GSE7509_DC_VS_MONOCYTE_DN	0.0124	0.000367	3.41	15	48	0.0746	0.0295	200	IFIT3,FCGR1A,LY6E,SOD2,IFI35,STAT1,GIMAP4,TNFRSF1B,TAP1,PSMB9,IFIH1,CLEC4E,GBP2,IRGM,CXCL10	3437,2209,4061,6648,3430,6772,55303,7133,6890,5698,64135,26253,2634,345611,3627	2
brown	GSE46606_DAY1_VS_DAY3_CD40L_IL2_IL5_STIMULATED_BCELL_DN	0.0144	0.000453	3.72	13	39	0.0647	0.0239	198	BATF,ETV7,TNFRSF1B,GZMB,IL2RA,TGFB1,NLRC5,BATF3,SOCS1,IL1A,DTX3L,STAT1,PFKFB3	10538,51513,7133,3002,3559,7040,84166,55509,8651,3552,151636,6772,5209	1
brown	GSE18893_TCONV_VS_TREG_2H_CULTURE_DN	0.0149	0.000471	3.49	14	44	0.0697	0.027	200	DTX3L,PSMB8,CD40,GZMB,PSMB10,OAS1,IRGM,IRF1,GBP2,TAP1,PARP12,TAPBPL,DDX58,ISG20	151636,5696,958,3002,5699,4938,345611,3659,2634,6890,64761,55080,23586,3669	1
brown	GSE43955_TH0_VS_TGFB_IL6_TH17_ACT_CD4_TCELL_4H_DN	0.0149	0.000471	3.49	14	44	0.0697	0.027	200	TNFRSF4,IRF9,POU2AF1,REN,MX1,PSMB9,RSAD2,HLA-G,ISG20,MAPK14,TAPBP,TAP1,IRF7,TRIM21	7293,10379,5450,5972,4599,5698,91543,3135,3669,1432,6892,6890,3665,6737	1
brown	GSE34156_UNTREATED_VS_6H_NOD2_LIGAND_TREATED_MONOCYTE_DN	0.0149	0.000471	3.3	15	49	0.0746	0.0301	177	IFI35,IFIT3,CXCL11,CASP1,GBP2,IRF2,OAS2,TNFSF10,TRIM21,STAT1,ISG20,GBP4,IRGM,TAPBP,PARP12	3430,3437,6373,834,2634,3660,4939,8743,6737,6772,3669,115361,345611,6892,64761	1
brown	GSE34205_RSV_VS_FLU_INF_INFANT_PBMC_DN	0.0172	0.000578	3.08	16	55	0.0796	0.0338	195	LY6E,HLA-F,GMIP,HLA-B,HLA-E,CCL8,CCL4,OASL,TYMP,OAS3,HLA-G,B2M,OAS2,CGAS,IFI35,GZMB	4061,3134,51291,3106,3133,6355,6351,8638,1890,4940,3135,567,4939,115004,3430,3002	2
brown	GSE7509_UNSTIM_VS_FCGRIIB_STIM_DC_DN	0.0183	0.000624	2.83	18	66	0.0896	0.0405	182	IL2RA,SOCS1,ISG15,PSMB8,GZMB,GIMAP4,IRF1,OAS3,CASP1,CCL8,IFIT3,TNFSF10,TRIM21,IDO1,TNFRSF14,GIMAP6,PSMB9,PSMB10	3559,8651,9636,5696,3002,55303,3659,4940,834,6355,3437,8743,6737,3620,8764,474344,5698,5699	2
brown	GSE5589_WT_VS_IL10_KO_LPS_STIM_MACROPHAGE_180MIN_UP	0.019	0.000653	5.09	9	22	0.0448	0.0135	169	GZMB,CCL4,ISG20,CD53,ABCF1,STAT1,IFIT3,MX1,GIMAP4	3002,6351,3669,963,23,6772,3437,4599,55303	1
brown	GSE21360_NAIVE_VS_SECONDARY_MEMORY_CD8_TCELL_DN	0.0199	0.000692	4.07	11	31	0.0547	0.019	175	IRF7,PARP12,MX1,OASL,OAS3,PSMB8,STAT2,IFIT3,IRGM,TAPBP,CXCL10	3665,64761,4599,8638,4940,5696,6773,3437,345611,6892,3627	1
brown	GSE16522_MEMORY_VS_NAIVE_ANTI_CD3CD28_STIM_CD8_TCELL_DN	0.0205	0.000722	3	16	56	0.0796	0.0344	200	OAS1,IRGM,GBP2,PDCD1,HLA-G,IRF7,IRF1,ABCF1,PRKCA,ISG20,PSMB9,IL12RB1,CASP1,TNFRSF4,STAT1,PSMB10	4938,345611,2634,5133,3135,3665,3659,23,5578,3669,5698,3594,834,7293,6772,5699	1
brown	GSE37301_MULTIPOTENT_PROGENITOR_VS_GRAN_MONO_PROGENITOR_UP	0.0217	0.000782	3.26	14	46	0.0697	0.0282	199	HLA-G,PKM,IFNA1,FANCG,ISG20,SOD2,IL17RA,PSMB8,STAT1,ISG15,RSAD2,IFIH1,JAK2,IRGM	3135,5315,3439,2189,3669,6648,23765,5696,6772,9636,91543,64135,3717,345611	1
brown	GSE17721_PAM3CSK4_VS_GADIQUIMOD_4H_BMDC_DN	0.0218	0.000784	3.45	13	41	0.0647	0.0252	200	PFKFB3,PARP12,BATF3,ISG15,CASP1,TMEM140,CXCL10,SELPLG,FGF23,OAS3,RIPK2,CASP12,IRF2	5209,64761,55509,9636,834,55281,3627,6404,8074,4940,8767,100506742,3660	1
brown	GSE37416_CTRL_VS_48H_F_TULARENSIS_LVS_NEUTROPHIL_UP	0.0227	0.000829	4.34	10	27	0.0498	0.0166	192	OAS2,OASL,SAMD9,CHEK2,OAS1,APOL6,OAS3,RSAD2,GIMAP4,IFIT3	4939,8638,54809,11200,4938,80830,4940,91543,55303,3437	1
brown	GSE19401_PLN_VS_PEYERS_PATCH_FOLLICULAR_DC_DN	0.0259	0.000994	3.16	14	47	0.0697	0.0289	199	CCL8,RSAD2,MYBL2,OASL,CCL4,MX1,IFIT3,TAP1,PSMB8,IFI35,CXCL1,TRIM21,CCL7,TAP2	6355,91543,4605,8638,6351,4599,3437,6890,5696,3430,2919,6737,6354,6891	1
brown	GSE360_L_DONOVANI_VS_B_MALAYI_HIGH_DOSE_MAC_DN	0.026	0.001	3.56	12	37	0.0597	0.0227	200	BST2,IRF1,MX1,CD37,TAP1,TNFSF10,IRF7,TNFRSF14,GBP1,OAS1,FADD,PSMB8	684,3659,4599,951,6890,8743,3665,8764,2633,4938,8772,5696	1
brown	GSE30083_SP1_VS_SP2_THYMOCYTE_DN	0.0289	0.00115	4.1	10	28	0.0498	0.0172	200	TAP1,DTX3L,IFIH1,IL17RA,OAS2,IRF9,TERT,NLRC5,IRGM,PAX5	6890,151636,64135,23765,4939,10379,7015,84166,345611,5079	1
brown	GSE19198_1H_VS_24H_IL21_TREATED_TCELL_DN	0.0307	0.00125	3.07	14	48	0.0697	0.0295	200	IFIH1,CSF2RB,CD44,CD40,HLA-G,CD274,OAS2,TNFSF13B,VSIR,RIPK2,CARD9,HLA-B,CD1B,TNFSF10	64135,1439,960,958,3135,29126,4939,10673,64115,8767,64170,3106,910,8743	2
brown	GSE35825_UNTREATED_VS_IFNA_STIM_MACROPHAGE_DN	0.0307	0.00125	3.07	14	48	0.0697	0.0295	172	NFKB2,SOCS1,IFIT3,SOD2,IFI35,PARP12,JAK2,GBP4,IRF1,CXCL11,ISG15,IRGM,PFKFB3,TAP1	4791,8651,3437,6648,3430,64761,3717,115361,3659,6373,9636,345611,5209,6890	1
brown	GSE45365_WT_VS_IFNAR_KO_CD8A_DC_DN	0.0307	0.00125	3.07	14	48	0.0697	0.0295	199	TRIM21,TAP1,IFIH1,CEBPE,IRF7,APOL6,FUT5,GBP2,CD80,LILRB1,PFKFB3,PARP12,TNFRSF1B,BST2	6737,6890,64135,1053,3665,80830,2527,2634,941,10859,5209,64761,7133,684	2
brown	GSE1925_CTRL_VS_24H_IFNG_STIM_MACROPHAGE_UP	0.0309	0.00126	3.7	11	33	0.0547	0.0203	195	MX1,OAS3,ISG15,IFIT3,ISG20,OAS2,BST2,RSAD2,RELB,PLA2G6,TYK2	4599,4940,9636,3437,3669,4939,684,91543,5971,8398,7297	1
brown	GSE18791_CTRL_VS_NEWCASTLE_VIRUS_DC_14H_DN	0.0313	0.0013	3.22	13	43	0.0647	0.0264	190	LTA,NLRC5,STAT2,IRF1,GBP4,APOL6,IRF7,IDO1,GAS1,IFIT3,ISG15,OAS3,SAMD9	4049,84166,6773,3659,115361,80830,3665,3620,2619,3437,9636,4940,54809	1
brown	GSE30083_SP1_VS_SP4_THYMOCYTE_DN	0.0313	0.0013	3.22	13	43	0.0647	0.0264	200	IRGM,DTX3L,SELPLG,TAP1,OAS2,OAS1,IL17RA,IL21R,CD44,IFIH1,OASL,NLRC5,IRF7	345611,151636,6404,6890,4939,4938,23765,50615,960,64135,8638,84166,3665	1
brown	GSE9960_GRAM_NEG_VS_GRAM_POS_SEPSIS_PBMC_UP	0.0313	0.0013	3.22	13	43	0.0647	0.0264	197	DTX3L,CGAS,BATF,MCM5,IFIT3,BST2,CSF2RB,IRF7,ISG20,GBP1,TNFRSF4,TAPBP,STAT1	151636,115004,10538,4174,3437,684,1439,3665,3669,2633,7293,6892,6772	1
brown	GSE5589_UNSTIM_VS_45MIN_LPS_STIM_MACROPHAGE_UP	0.0325	0.00137	4.41	9	24	0.0448	0.0147	200	NLRC5,B2M,CD44,NDC1,RIPK3,CASP12,PSMB9,HLA-B,HLA-G	84166,567,960,55706,11035,100506742,5698,3106,3135	1
brown	GSE6090_UNSTIM_VS_DC_SIGN_STIM_DC_DN	0.0325	0.00137	4.41	9	24	0.0448	0.0147	155	ISG15,RIPK3,CD274,BATF3,CARD9,SELPLG,PSMB8,MAPK8IP2,PSMB9	9636,11035,29126,55509,64170,6404,5696,23542,5698	1
brown	GSE40666_WT_VS_STAT1_KO_CD8_TCELL_UP	0.0325	0.00137	4.41	9	24	0.0448	0.0147	200	MSH6,GIMAP4,HLA-DOB,IRF9,MX1,STAT5B,IL17RA,GIMAP6,DUSP10	2956,55303,3112,10379,4599,6777,23765,474344,11221	1
brown	GSE26156_DOUBLE_POSITIVE_VS_CD4_SINGLE_POSITIVE_THYMOCYTE_DN	0.0358	0.00156	2.98	14	49	0.0697	0.0301	199	FADD,AURKA,GBP1,SOCS1,MYBL2,RFC4,GZMB,PSMB9,CDC25C,SLC16A1,LTA,CCNE1,ATOX1,PLK1	8772,6790,2633,8651,4605,5984,3002,5698,995,6566,4049,898,475,5347	1
brown	GSE45365_HEALTHY_VS_MCMV_INFECTION_CD8A_DC_IFNAR_KO_DN	0.0358	0.00156	2.98	14	49	0.0697	0.0301	200	TAP1,TRIM21,LILRB1,JAK2,FUT5,TNFRSF4,IRF7,RIPK2,STAT1,BATF,CD209,CD53,IL1A,IRF9	6890,6737,10859,3717,2527,7293,3665,8767,6772,10538,30835,963,3552,10379	1
brown	GSE32423_CTRL_VS_IL4_MEMORY_CD8_TCELL_DN	0.0359	0.00157	3.88	10	29	0.0498	0.0178	200	HLA-E,OAS1,TAPBP,IFI35,PARP9,BCL2,GBP4,DDX58,STAT2,IRGM	3133,4938,6892,3430,83666,596,115361,23586,6773,345611	1
brown	GSE2706_R848_VS_R848_AND_LPS_2H_STIM_DC_DN	0.0368	0.00164	2.72	16	60	0.0796	0.0368	187	GBP2,IFIH1,ISG20,ISG15,SOD2,OASL,CXCL11,IFIT3,TPO,TAP1,DDX58,IL1A,GBP1,STAT2,RSAD2,IDO1	2634,64135,3669,9636,6648,8638,6373,3437,7173,6890,23586,3552,2633,6773,91543,3620	1
brown	GSE24726_WT_VS_E2_22_KO_PDC_DAY4_POST_DELETION_DN	0.0374	0.00168	3.29	12	39	0.0597	0.0239	200	PKM,TRAF2,ATOX1,TNFRSF1B,LY6E,IRF7,IRF1,MCM5,GBP2,PSMB8,PSMB9,JAK2	5315,7186,475,7133,4061,3665,3659,4174,2634,5696,5698,3717	1
brown	GSE45365_NK_CELL_VS_BCELL_MCMV_INFECTION_DN	0.0374	0.00168	3.29	12	39	0.0597	0.0239	199	IL21R,TNFRSF1B,NFKB1,TAP1,TNFRSF14,HLA-F,IL32,CD40,CD70,GBP1,RELB,TAPBP	50615,7133,4790,6890,8764,3134,9235,958,970,2633,5971,6892	1
brown	GSE1448_CTRL_VS_ANTI_VALPHA2_DP_THYMOCYTE_DN	0.0413	0.00192	4.13	9	25	0.0448	0.0153	200	IL17RA,CD53,GBP2,IRF9,TNFSF10,ISG15,CCL4,ISG20,RELB	23765,963,2634,10379,8743,9636,6351,3669,5971	1
brown	GSE39864_WT_VS_GATA3_KO_TREG_UP	0.0413	0.00194	2.89	14	50	0.0697	0.0307	200	IRF1,PSMB9,SOCS1,GBP2,GBP4,IRGM,CXCL10,TAP1,STAT1,GAS1,RSAD2,IFI35,CCL7,TRIM21	3659,5698,8651,2634,115361,345611,3627,6890,6772,2619,91543,3430,6354,6737	1
brown	GSE5589_LPS_VS_LPS_AND_IL10_STIM_IL10_KO_MACROPHAGE_45MIN_DN	0.0419	0.00199	2.66	16	61	0.0796	0.0374	200	IRGM,HLA-G,CD40,SOD2,POLD1,FCGR1A,IFI35,PSMB9,GBP2,HLA-E,CGAS,IFIT3,JAK2,CXCL11,CD274,CXCL10	345611,3135,958,6648,5424,2209,3430,5698,2634,3133,115004,3437,3717,6373,29126,3627	1
brown	GSE28737_WT_VS_BCL6_HET_MARGINAL_ZONE_BCELL_DN	0.0432	0.00206	3.01	13	45	0.0647	0.0276	200	RELB,NLRC5,CD274,CXCL11,CLEC4E,CXCL10,IL21R,ISG15,CD70,CASP12,CD80,PDCD1LG2,STAT5B	5971,84166,29126,6373,26253,3627,50615,9636,970,100506742,941,80380,6777	1
brown	GSE24634_TEFF_VS_TCONV_DAY5_IN_CULTURE_DN	0.0438	0.00211	3.68	10	30	0.0498	0.0184	199	IRF7,IFIT3,TAPBP,OAS3,LILRB1,IL17RA,HLA-G,NFKB2,IL16,GBP2	3665,3437,6892,4940,10859,23765,3135,4791,3603,2634	1
brown	GSE369_PRE_VS_POST_IL6_INJECTION_IFNG_WT_LIVER_UP	0.0438	0.00211	3.68	10	30	0.0498	0.0184	200	OAS1,FANCG,LY6E,ACOT12,NFKB1,PDCD1LG2,CD274,DTX3L,GBP2,TMEM140	4938,2189,4061,134526,4790,80380,29126,151636,2634,55281	1
brown	GSE21927_GMCSF_IL6_VS_GMCSF_GCSF_TREATED_BONE_MARROW_DN	0.0438	0.00211	3.68	10	30	0.0498	0.0184	200	OAS3,TRIM21,SAMD9,MX1,PSMB10,APOL6,ABCF1,ISG20,ISG15,FUT4	4940,6737,54809,4599,5699,80830,23,3669,9636,2526	1
brown	GSE11961_GERMINAL_CENTER_BCELL_DAY7_VS_PLASMA_CELL_DAY7_UP	0.0444	0.00215	3.17	12	40	0.0597	0.0246	200	STAT1,CGAS,BST2,RELB,SOCS1,IFI35,TNFSF10,IL2RA,HLA-E,OASL,PARP9,DTX3L	6772,115004,684,5971,8651,3430,8743,3559,3133,8638,83666,151636	1
brown	GSE41867_NAIVE_VS_DAY30_LCMV_CLONE13_EXHAUSTED_CD8_TCELL_UP	0.0444	0.00215	3.17	12	40	0.0597	0.0246	190	IFIH1,FUT4,OAS3,CD40,OASL,DDX58,STAT1,IFI35,RIPK2,OAS1,REN,CCL4	64135,2526,4940,958,8638,23586,6772,3430,8767,4938,5972,6351	1
brown	GSE41867_DAY6_VS_DAY8_LCMV_CLONE13_EFFECTOR_CD8_TCELL_UP	0.0447	0.00217	3.38	11	35	0.0547	0.0215	199	CCL4,OAS3,STAT2,OAS2,ISG20,NLRC5,HLA-B,CXCL11,CGAS,ATOX1,PSMB9	6351,4940,6773,4939,3669,84166,3106,6373,115004,475,5698	1
brown	GSE43863_DAY6_EFF_VS_DAY150_MEM_TH1_CD4_TCELL_DN	0.0448	0.00219	2.73	15	56	0.0746	0.0344	199	IRGM,BATF,CXCL10,BCL2,GIMAP4,GBP4,NFKB1,IRF9,CD44,LTA,IL2RA,CD19,MYBL2,GBP2,DUSP10	345611,10538,3627,596,55303,115361,4790,10379,960,4049,3559,930,4605,2634,11221	2
brown	GSE21360_SECONDARY_VS_QUATERNARY_MEMORY_CD8_TCELL_UP	0.0458	0.00225	2.45	18	73	0.0896	0.0448	183	PFKFB3,SOD2,CLEC4E,CD40,TNFRSF1B,NFKB1,CCL3,RIPK2,IL1A,CCL4,MX1,KRT14,CCL7,PDPN,NFKB2,OASL,RSAD2,CD274	5209,6648,26253,958,7133,4790,6348,8767,3552,6351,4599,3861,6354,10630,4791,8638,91543,29126	3
cyan	GSE3982_DC_VS_TH1_UP	0.00233	4.53e-05	12	6	36	0.188	0.0221	200	PLAU,C5,IL18,BLVRA,PCK2,TREM2	5328,727,3606,644,5106,54209	1
cyan	GSE22886_DAY1_VS_DAY7_MONOCYTE_IN_CULTURE_DN	0.00458	0.000104	13.8	5	26	0.156	0.016	200	PCK2,GUSB,GPI,FBP1,EIF4EBP1	5106,2990,2821,2203,1978	1
cyan	GSE2706_2H_VS_8H_R848_STIM_DC_UP	0.0053	0.000126	13.2	5	27	0.156	0.0166	193	RBP4,PLAU,CCRL2,TREM2,MGMT	5950,5328,9034,54209,4255	1
cyan	GSE25085_FETAL_LIVER_VS_FETAL_BM_SP4_THYMIC_IMPLANT_DN	0.00671	0.000167	9.18	6	45	0.188	0.0276	199	MARCO,JUNB,INHBA,CCRL2,MSR1,EGR2	8685,3726,3624,9034,4481,1959	1
cyan	GSE5589_LPS_VS_LPS_AND_IL6_STIM_IL6_KO_MACROPHAGE_45MIN_UP	0.00709	0.00018	12.1	5	29	0.156	0.0178	200	RBP4,ITGAX,CXCL16,PPARG,PLAU	5950,3687,58191,5468,5328	1
cyan	GSE25123_CTRL_VS_ROSIGLITAZONE_STIM_PPARG_KO_MACROPHAGE_UP	0.00892	0.000241	8.51	6	48	0.188	0.0295	197	ITGAX,MARCO,PPARG,OPN3,OLR1,CCRL2	3687,8685,5468,23596,4973,9034	2
cyan	GSE3982_MAC_VS_CENT_MEMORY_CD4_TCELL_UP	0.016	0.000518	9.32	5	36	0.156	0.0221	200	CD83,PLAU,GPI,INHBA,ITGAX	9308,5328,2821,3624,3687	2
cyan	GSE3982_EOSINOPHIL_VS_MAC_DN	0.0173	0.000582	13.2	4	21	0.125	0.0129	199	PLAU,PCK2,ALDOA,INHBA	5328,5106,226,3624	1
cyan	GSE3982_MAC_VS_BCELL_UP	0.0175	0.000591	9.02	5	37	0.156	0.0227	200	INHBA,PLAU,RBP4,CD83,MYD88	3624,5328,5950,9308,4615	1
cyan	GSE19888_ADENOSINE_A3R_INH_VS_ACT_WITH_INHIBITOR_PRETREATMENT_IN_MAST_CELL_DN	0.0201	0.000701	12.5	4	22	0.125	0.0135	200	STC1,ALDOA,CD83,MGMT	6781,226,9308,4255	1
cyan	GSE9006_TYPE_1_DIABETES_AT_DX_VS_4MONTH_POST_DX_PBMC_UP	0.0213	0.000759	8.48	5	39	0.156	0.0239	200	ALDOA,JUNB,GPI,CD83,GUSB	226,3726,2821,9308,2990	2
cyan	GSE22886_DAY0_VS_DAY7_MONOCYTE_IN_CULTURE_DN	0.0228	0.000837	11.8	4	23	0.125	0.0141	200	FBP1,PCK2,G6PD,PPARG	2203,5106,2539,5468	1
cyan	GSE6259_FLT3L_INDUCED_33D1_POS_DC_VS_CD8_TCELL_DN	0.0228	0.000837	11.8	4	23	0.125	0.0141	154	CD22,ITGAX,ALDOA,APOC2	933,3687,226,344	1
cyan	GSE17721_LPS_VS_CPG_12H_BMDC_DN	0.0231	0.000855	8.24	5	40	0.156	0.0246	200	MSR1,PCK2,DDIT3,CD22,MARCO	4481,5106,1649,933,8685	1
cyan	GSE20198_IL12_IL18_VS_IFNA_TREATED_ACT_CD4_TCELL_UP	0.0323	0.00134	18.1	3	12	0.0938	0.00737	200	MGMT,PCK2,GUSB	4255,5106,2990	1
cyan	GSE37301_HEMATOPOIETIC_STEM_CELL_VS_COMMON_LYMPHOID_PROGENITOR_DN	0.0324	0.00136	10.2	4	26	0.125	0.016	199	PCK2,TREM2,INHBA,EIF4EBP1	5106,54209,3624,1978	1
cyan	GSE9988_LOW_LPS_VS_ANTI_TREM1_AND_LPS_MONOCYTE_DN	0.0359	0.00157	9.73	4	27	0.125	0.0166	195	PPARG,DDIT3,ITGAX,EGR2	5468,1649,3687,1959	1
cyan	GSE34006_WT_VS_A2AR_KO_TREG_UP	0.0359	0.00157	9.73	4	27	0.125	0.0166	200	MYD88,WNT2,JUNB,PLAU	4615,7472,3726,5328	1
cyan	GSE29618_BCELL_VS_MDC_DAY7_FLU_VACCINE_DN	0.0368	0.00164	7.01	5	46	0.156	0.0282	200	IL18,ITGAX,MYD88,FBP1,ALDOA	3606,3687,4615,2203,226	2
cyan	GSE46242_TH1_VS_ANERGIC_TH1_CD4_TCELL_UP	0.0395	0.00181	9.32	4	28	0.125	0.0172	195	GUSB,CXCL16,FBP1,PCK2	2990,58191,2203,5106	1
cyan	GSE7509_DC_VS_MONOCYTE_DN	0.0419	0.00199	6.67	5	48	0.156	0.0295	200	ALDOA,INHBA,CCRL2,OLR1,MARCO	226,3624,9034,4973,8685	2
cyan	GSE27859_DC_VS_CD11C_INT_F480_HI_MACROPHAGE_DN	0.0447	0.00217	14.8	3	14	0.0938	0.00859	166	PPARG,IL18,BLVRA	5468,3606,644	1
cyan	GSE3982_MAST_CELL_VS_CENT_MEMORY_CD4_TCELL_UP	0.0469	0.00235	8.6	4	30	0.125	0.0184	199	GPI,BLVRA,ITGAX,ALDOA	2821,644,3687,226	1
green	GSE2405_0H_VS_9H_A_PHAGOCYTOPHILUM_STIM_NEUTROPHIL_DN	2.53e-05	2.19e-07	9.92	12	29	0.102	0.0178	200	RPL7A,RPL23,RPS6,COX6A1,STMN1,SRSF2,NDUFA1,CXCL12,LDHB,OAZ1,COX6B1,NFATC3	6130,9349,6194,1337,3925,6427,4694,6387,3945,4946,1340,4775	1
green	GSE2770_IL12_AND_TGFB_VS_IL4_TREATED_ACT_CD4_TCELL_2H_DN	0.0037	8.11e-05	7.76	8	22	0.0678	0.0135	198	MAPK1,ANP32B,MMP7,IDH2,MAPK9,PIK3R1,MIB1,BRD7	5594,10541,4316,3418,5601,5295,57534,29117	1
green	GSE20500_CTRL_VS_RETINOIC_ACID_TREATED_CD4_TCELL_UP	0.0108	0.000308	7.25	7	20	0.0593	0.0123	200	IDH2,PRKDC,PSMB2,TP53,BNIP3L,IFNAR1,LDHB	3418,5591,5690,7157,665,3454,3945	1
green	GSE22886_NAIVE_BCELL_VS_NEUTROPHIL_UP	0.0122	0.000359	4.56	10	40	0.0847	0.0246	199	CD200,RPS27A,BLNK,RPL23,SF3A3,RPS6,SETBP1,TSC1,SPIB,RPL7A	4345,6233,29760,9349,10946,6194,26040,7248,6689,6130	1
green	GSE2405_0H_VS_24H_A_PHAGOCYTOPHILUM_STIM_NEUTROPHIL_UP	0.0166	0.000544	5.41	8	28	0.0678	0.0172	200	RPL7A,RPL23,COX6A1,RPS6,NDUFA1,OAZ1,COX6B1,ANP32B	6130,9349,1337,6194,4694,4946,1340,10541	1
green	GSE46025_WT_VS_FOXO1_KO_KLRG1_LOW_CD8_EFFECTOR_TCELL_DN	0.0168	0.000559	8.02	6	16	0.0508	0.00982	192	LAMP2,CREBBP,CMTM6,BMI1,COL4A5,CDKN2C	3920,1387,54918,648,1287,1031	1
green	GSE16266_CTRL_VS_HEATSHOCK_AND_LPS_STIM_MEF_UP	0.0202	0.000706	5.15	8	29	0.0678	0.0178	200	ERO1A,NDUFA1,COX6A1,BNIP3L,DDIT4,COX4I1,RPL23,NDUFA2	30001,4694,1337,665,54541,1327,9349,4695	1
green	GSE3400_UNTREATED_VS_IFNB_TREATED_MEF_UP	0.0222	0.00081	5.88	7	23	0.0593	0.0141	194	GPR160,MAPK1,IDH2,MAPK9,BNIP3L,MMP7,BRD7	26996,5594,3418,5601,665,4316,29117	1
green	GSE6875_TCONV_VS_FOXP3_KO_TREG_DN	0.0222	0.00081	5.88	7	23	0.0593	0.0141	200	ATG10,TP53,PRKDC,ID2,SLC39A6,MLH1,CD164	83734,7157,5591,3398,25800,4292,8763	1
green	GSE26351_UNSTIM_VS_WNT_PATHWAY_STIM_HEMATOPOIETIC_PROGENITORS_UP	0.036	0.00158	6.16	6	19	0.0508	0.0117	200	GPR160,RAD50,LAMP2,H3-5,SOS2,MDM2	26996,10111,3920,440093,6655,4193	1
green	GSE36392_EOSINOPHIL_VS_NEUTROPHIL_IL25_TREATED_LUNG_DN	0.044	0.00213	5.72	6	20	0.0508	0.0123	199	SF3A3,NDUFA1,MNAT1,DEPTOR,NDUFB10,MAPK1	10946,4694,4331,64798,4716,5594	1
greenyellow	GSE24634_TREG_VS_TCONV_POST_DAY10_IL4_CONVERSION_DN	7.27e-08	2.68e-10	8.29	20	60	0.183	0.0368	200	FPR3,NLRP3,FCGRT,IDH1,TLR1,MS4A4A,CSF1R,HLA-DMB,C1QB,LY96,HCK,ITGAM,CCR1,C2,SYK,CD33,LILRB4,C1QA,ITGB2,CLEC7A	2359,114548,2217,3417,7096,51338,1436,3109,713,23643,3055,3684,1230,717,6850,945,11006,712,3689,64581	2
greenyellow	GSE10325_CD4_TCELL_VS_MYELOID_DN	1.85e-07	8e-10	8.21	19	57	0.174	0.035	200	HHEX,HLA-DMB,SYK,IRF8,TLR7,LYN,HLA-DMA,IFNGR2,BTK,CYBB,HLA-DPA1,NCF4,PSEN2,HCK,PRKCD,CCR1,CLEC7A,ITGAM,CSF1R	3087,3109,6850,3394,51284,4067,3108,3460,695,1536,3113,4689,5664,3055,5580,1230,64581,3684,1436	2
greenyellow	GSE22886_NAIVE_CD8_TCELL_VS_DC_DN	2.22e-07	9.88e-10	11.9	15	35	0.138	0.0215	200	LY96,FCER1G,CD74,TIAM1,IDH1,HHEX,GRB2,HLA-DMA,PSEN1,CCR1,CLEC7A,SYK,HLA-DMB,PSEN2,CTSS	23643,2207,972,7074,3417,3087,2885,3108,5663,1230,64581,6850,3109,5664,1520	1
greenyellow	GSE17301_ACD3_ACD28_VS_ACD3_ACD28_AND_IFNA5_STIM_CD8_TCELL_DN	3.58e-07	1.67e-09	8.37	18	53	0.165	0.0325	200	MS4A4A,LILRB4,FCER1G,PRKCD,TLR1,HHEX,IRF8,CTSS,MS4A6A,HLA-DPA1,CD300A,CYBB,LY96,HLA-DMB,HLA-DMA,LYN,IL10RA,CD74	51338,11006,2207,5580,7096,3087,3394,1520,64231,3113,11314,1536,23643,3109,3108,4067,3587,972	1
greenyellow	GSE24634_TEFF_VS_TCONV_DAY10_IN_CULTURE_DN	6.19e-07	3.33e-09	7.91	18	55	0.165	0.0338	200	MS4A4A,HLA-DMA,C1QA,DHX58,NUPR1,TLR1,FCER1G,BTK,LYZ,ITGAM,TBXAS1,TLR8,CMKLR1,IDH1,CD33,CCR1,SYK,ITGB2	51338,3108,712,79132,26471,7096,2207,695,4069,3684,6916,51311,1240,3417,945,1230,6850,3689	1
greenyellow	GSE22886_NAIVE_CD8_TCELL_VS_MONOCYTE_DN	1.89e-06	1.2e-08	7.12	18	59	0.165	0.0362	200	FCER1G,NOD2,HCK,LY96,LYN,IRF8,SYK,CYBB,CCR1,CTSS,CLEC7A,CLEC4A,PRKCD,IFNGR2,CD33,CSF1R,LYZ,MS4A6A	2207,64127,3055,23643,4067,3394,6850,1536,1230,1520,64581,50856,5580,3460,945,1436,4069,64231	1
greenyellow	GSE24634_TEFF_VS_TCONV_DAY3_IN_CULTURE_DN	4.94e-06	3.5e-08	7	17	56	0.156	0.0344	199	LY96,HLA-DMA,TLR1,SYK,C1QA,CCR1,IDH1,TLR8,FCGRT,LILRB4,FCER1G,CYBB,MS4A4A,CLEC4A,C2,HCK,LAIR1	23643,3108,7096,6850,712,1230,3417,51311,2217,11006,2207,1536,51338,50856,717,3055,3903	1
greenyellow	GSE10325_LUPUS_CD4_TCELL_VS_LUPUS_MYELOID_DN	6.3e-06	4.71e-08	6.82	17	57	0.156	0.035	200	LYN,CYBB,IRF8,FCGRT,HCK,CLEC7A,CLEC4A,FCER1G,SYK,HLA-DMA,CD74,TBXAS1,PRKCD,BTK,CCR1,NLRP3,CSF1R	4067,1536,3394,2217,3055,64581,50856,2207,6850,3108,972,6916,5580,695,1230,114548,1436	2
greenyellow	GSE24634_TREG_VS_TCONV_POST_DAY3_IL4_CONVERSION_DN	7.85e-06	5.95e-08	7.9	15	45	0.138	0.0276	199	ARMH3,CD33,C1QA,CMKLR1,IFNGR2,CD74,C1QB,TLR1,SYK,LAIR1,LY96,HLA-DMB,HCK,HLA-DMA,ITGB2	79591,945,712,1240,3460,972,713,7096,6850,3903,23643,3109,3055,3108,3689	2
greenyellow	GSE24634_TREG_VS_TCONV_POST_DAY7_IL4_CONVERSION_DN	4.12e-05	3.92e-07	6.56	15	51	0.138	0.0313	198	FCGRT,TLR1,CYBB,CMKLR1,IRF8,SYK,IFNGR2,FPR3,NLRP3,LY96,CTSS,HCK,C1QA,LILRB4,LYZ	2217,7096,1536,1240,3394,6850,3460,2359,114548,23643,1520,3055,712,11006,4069	1
greenyellow	GSE22886_NAIVE_CD4_TCELL_VS_DC_DN	5.94e-05	6e-07	9.89	11	28	0.101	0.0172	200	FCGRT,HLA-DMA,PSEN1,RAB7A,CLEC7A,LY96,CD74,PRKCD,CCR1,SYK,IDH1	2217,3108,5663,7879,64581,23643,972,5580,1230,6850,3417	1
greenyellow	GSE22886_NAIVE_CD4_TCELL_VS_MONOCYTE_DN	0.000107	1.16e-06	5.89	15	55	0.138	0.0338	200	CYBB,SYK,PRKCD,HCK,CLEC7A,CCR1,LY96,IRF8,NOD2,IFNGR2,LYZ,CLEC4A,CTSS,ITGAM,FCER1G	1536,6850,5580,3055,64581,1230,23643,3394,64127,3460,4069,50856,1520,3684,2207	1
greenyellow	GSE21670_UNTREATED_VS_IL6_TREATED_STAT3_KO_CD4_TCELL_UP	0.000119	1.31e-06	6.94	13	42	0.119	0.0258	200	LAIR1,LYZ,HLA-DMB,ITGB2,NLRP3,CSF1R,NFAM1,CD4,CYBB,CD180,CTSS,IL23A,TBXAS1	3903,4069,3109,3689,114548,1436,150372,920,1536,4064,1520,51561,6916	1
greenyellow	GSE24634_TEFF_VS_TCONV_DAY7_IN_CULTURE_DN	0.000131	1.48e-06	6.24	14	49	0.128	0.0301	200	CTSS,CLEC7A,SYK,CD300A,C1QB,HLA-DMA,LYN,LILRB4,ITGAM,FCGRT,C1QA,IFNGR2,PRKCD,TLR1	1520,64581,6850,11314,713,3108,4067,11006,3684,2217,712,3460,5580,7096	2
greenyellow	GSE10325_LUPUS_CD4_TCELL_VS_LUPUS_BCELL_DN	0.000247	3.11e-06	5.34	15	59	0.138	0.0362	195	BTK,SYK,LYN,HLA-DMA,CD74,IRF8,HLA-DMB,CYBB,HLA-DPA1,HHEX,HCK,CD180,GRB2,PSEN2,PRKCD	695,6850,4067,3108,972,3394,3109,1536,3113,3087,3055,4064,2885,5664,5580	1
greenyellow	GSE33425_CD8_ALPHAALPHA_VS_ALPHABETA_CD161_HIGH_TCELL_UP	0.000311	4.17e-06	6.09	13	46	0.119	0.0282	200	CTSS,SYK,LYN,CD74,PRKCD,NCF4,BTK,HLA-DMA,HCK,CHUK,HLA-DOA,HLA-DMB,IRF8	1520,6850,4067,972,5580,4689,695,3108,3055,1147,3111,3109,3394	1
greenyellow	GSE24634_TREG_VS_TCONV_POST_DAY5_IL4_CONVERSION_DN	0.000311	4.19e-06	5.59	14	53	0.128	0.0325	198	CYBB,FCGRT,FCER1G,CTSS,TBXAS1,CCR1,FPR3,CSF1R,CLEC7A,TLR1,HCK,IFNGR2,LYN,MS4A6A	1536,2217,2207,1520,6916,1230,2359,1436,64581,7096,3055,3460,4067,64231	2
greenyellow	GSE29618_MONOCYTE_VS_PDC_UP	0.000632	9.35e-06	4.78	15	64	0.138	0.0393	199	IL15,ITGB2,CLEC7A,NOD2,TBXAS1,BCL2A1,CD33,NLRP3,IFNGR2,TLR4,CTSS,ITPK1,CLEC4A,HCK,CSF1R	3600,3689,64581,64127,6916,597,945,114548,3460,7099,1520,3705,50856,3055,1436	1
greenyellow	GSE34156_TLR1_TLR2_LIGAND_VS_NOD2_AND_TLR1_TLR2_LIGAND_24H_TREATED_MONOCYTE_UP	0.000765	1.16e-05	5.42	13	50	0.119	0.0307	194	RAB7A,CYBB,HLA-DRB4,NCF4,CCR1,LILRB4,LYN,FCGRT,TLR4,HCK,SYK,CSF1R,LGALS9	7879,1536,3126,4689,1230,11006,4067,2217,7099,3055,6850,1436,3965	2
greenyellow	GSE11057_CD4_EFF_MEM_VS_PBMC_DN	0.00077	1.17e-05	5.93	12	43	0.11	0.0264	194	PRKCD,IFNGR2,NFAM1,TNFRSF8,HLA-DMB,LYZ,HLA-DOA,CD74,SYK,CD180,TLR4,SPRED1	5580,3460,150372,943,3109,4069,3111,972,6850,4064,7099,161742	2
greenyellow	GSE23568_CTRL_TRANSDUCED_VS_WT_CD8_TCELL_UP	0.000932	1.52e-05	5.74	12	44	0.11	0.027	200	IL10RA,IL15,LYN,PRKCD,SYK,HHEX,CCR1,NCF4,HCK,CD180,IRF8,BTK	3587,3600,4067,5580,6850,3087,1230,4689,3055,4064,3394,695	1
greenyellow	GSE11057_PBMC_VS_MEM_CD4_TCELL_UP	0.00132	2.31e-05	5	13	53	0.119	0.0325	197	TLR4,HLA-DOA,CD180,FCGRT,SPRED1,NFAM1,PRKCD,TNFRSF8,CLEC4A,CMKLR1,CCR1,CTSS,PLA2G4A	7099,3111,4064,2217,161742,150372,5580,943,50856,1240,1230,1520,5321	2
greenyellow	GSE22886_NAIVE_TCELL_VS_MONOCYTE_DN	0.00141	2.5e-05	5.4	12	46	0.11	0.0282	200	LY96,PRKCD,NOD2,CCR1,SYK,IFNGR2,CLEC4A,CD33,CLEC7A,CYBB,NCF4,NLRP3	23643,5580,64127,1230,6850,3460,50856,945,64581,1536,4689,114548	1
[truncated: 647 more rows]
